# Supplementary material for: Application of high-throughput single-nucleus DNA sequencing in pancreatic cancer
Source: Nat Commun. 2023 Feb 10;14:749. doi: 10.1038/s41467-023-36344-z (PMC9918733; doi:10.1038/s41467-023-36344-z)
Supplement: Supplementary file 4 — Supplementary Data 1-3 [file 41467_2023_36344_MOESM4_ESM.zip]

Archive with 34 entries (30 files):
- Supplementary_Data/
- __MACOSX/._Supplementary_Data
- Supplementary_Data/Supplementary_Data_Legend.docx
- __MACOSX/Supplementary_Data/._Supplementary_Data_Legend.docx
- Supplementary_Data/.DS_Store
- __MACOSX/Supplementary_Data/._.DS_Store
- Supplementary_Data/Supp_Data_2-PR01-05-bulk_data/
- Supplementary_Data/Supp_Data_3-PA04-SCG_input/
- Supplementary_Data/Supp_Data_1-PA04-bulk_data/
- Supplementary_Data/Supp_Data_2-PR01-05-bulk_data/Supp_Data_2h-Caitlin_PR04_SOMATIC_trimmed_covered_by_1440_formatted.txt
- __MACOSX/Supplementary_Data/Supp_Data_2-PR01-05-bulk_data/._Supp_Data_2h-Caitlin_PR04_SOMATIC_trimmed_covered_by_1440_formatted.txt
- Supplementary_Data/Supp_Data_2-PR01-05-bulk_data/Supp_Data_2e-Caitlin_PR03_FILLOUT_trimmed_covered_by_1440_formatted.txt
- Supplementary_Data/Supp_Data_2-PR01-05-bulk_data/Supp_Data_2a-Caitlin_PR01_FILLOUT_trimmed_covered_by_1440_formatted.txt
- __MACOSX/Supplementary_Data/Supp_Data_2-PR01-05-bulk_data/._Supp_Data_2a-Caitlin_PR01_FILLOUT_trimmed_covered_by_1440_formatted.txt
- Supplementary_Data/Supp_Data_2-PR01-05-bulk_data/Supp_Data_2j-Caitlin_PR05_SOMATIC_trimmed_covered_by_1440_formatted.txt
- Supplementary_Data/Supp_Data_2-PR01-05-bulk_data/Supp_Data_2i-Caitlin_PR05_FILLOUT_trimmed_covered_by_1440.formatted.txt
- __MACOSX/Supplementary_Data/Supp_Data_2-PR01-05-bulk_data/._Supp_Data_2i-Caitlin_PR05_FILLOUT_trimmed_covered_by_1440.formatted.txt
- Supplementary_Data/Supp_Data_2-PR01-05-bulk_data/Supp_Data_2g-Caitlin_PR04_FILLOUT_trimmed_covered_by_1440.formatted.txt
- Supplementary_Data/Supp_Data_2-PR01-05-bulk_data/Supp_Data_2d-Caitlin_PR02_SOMATIC_trimmed_covered_by_1440_formatted.txt
- Supplementary_Data/Supp_Data_2-PR01-05-bulk_data/Supp_Data_2f-Caitlin_PR03_SOMATIC_trimmed_covered_by_1440_formatted.txt
- Supplementary_Data/Supp_Data_2-PR01-05-bulk_data/Supp_Data_2b-Caitlin_PR01_SOMATIC_trimmed_covered_by_1440_formatted.txt
- Supplementary_Data/Supp_Data_2-PR01-05-bulk_data/Supp_Data_2c-Caitlin_PR02_FILLOUT_trimmed_covered_by_1440.formatted.txt
- Supplementary_Data/Supp_Data_3-PA04-SCG_input/Supp_Data_3d-PA04-SCG_run_params.yaml
- __MACOSX/Supplementary_Data/Supp_Data_3-PA04-SCG_input/._Supp_Data_3d-PA04-SCG_run_params.yaml
- Supplementary_Data/Supp_Data_3-PA04-SCG_input/Supp_Data_3b-PA04-combined-homdel_smad4.tsv.gz
- __MACOSX/Supplementary_Data/Supp_Data_3-PA04-SCG_input/._Supp_Data_3b-PA04-combined-homdel_smad4.tsv.gz
- Supplementary_Data/Supp_Data_3-PA04-SCG_input/Supp_Data_3c-PA04-combined-sc-sample_map.tsv.gz
- __MACOSX/Supplementary_Data/Supp_Data_3-PA04-SCG_input/._Supp_Data_3c-PA04-combined-sc-sample_map.tsv.gz
- Supplementary_Data/Supp_Data_3-PA04-SCG_input/Supp_Data_3a-PA04-combined-ngt_unfiltered.tsv.gz
- __MACOSX/Supplementary_Data/Supp_Data_3-PA04-SCG_input/._Supp_Data_3a-PA04-combined-ngt_unfiltered.tsv.gz
- Supplementary_Data/Supp_Data_1-PA04-bulk_data/Supp_Data_1b-PA04-0_HC_on_panel1440.queried.csv
- __MACOSX/Supplementary_Data/Supp_Data_1-PA04-bulk_data/._Supp_Data_1b-PA04-0_HC_on_panel1440.queried.csv
- Supplementary_Data/Supp_Data_1-PA04-bulk_data/Supp_Data_1a-PA04-cohort_FILLOUT.covered_by_1440.txt
- __MACOSX/Supplementary_Data/Supp_Data_1-PA04-bulk_data/._Supp_Data_1a-PA04-cohort_FILLOUT.covered_by_1440.txt
