# Supplementary material for: Application of high-throughput single-nucleus DNA sequencing in pancreatic cancer
Source: Nat Commun. 2023 Feb 10;14:749. doi: 10.1038/s41467-023-36344-z (PMC9918733; doi:10.1038/s41467-023-36344-z)
Supplement: Supplementary file 4 — Supplementary Data 1-3 [file 41467_2023_36344_MOESM4_ESM.zip › Supplementary_Data/Supp_Data_2-PR01-05-bulk_data/Supp_Data_2h-Caitlin_PR04_SOMATIC_trimmed_covered_by_1440_formatted.txt]

Tapestri_format	chr	Start_Position	End_Position	Hugo_Symbol	Strand	Variant_Classification	Variant_Type	Reference_Allele	Tumor_Seq_Allele2	Tumor_Sample_Barcode	HGVSp_Short	t_depth	t_ref_count	t_alt_count
chr12:133237753:T/TA	chr12	133237753	133237754	POLE	+	Splice_Region	INS	-	A	PR04-1		138	101	37
chr20:57484420:C/T	chr20	57484420	57484420	GNAS	+	Missense_Mutation	SNP	C	T	PR04-1	p.R844C	144	132	11
chr3:52676065:CA/C	chr3	52676066	52676066	PBRM1	+	Splice_Region	DEL	A	-	PR04-1		55	39	16
chr4:55980297:G/A	chr4	55980297	55980297	KDR	+	Missense_Mutation	SNP	G	A	PR04-1	p.S265L	135	122	12
chr17:7578406:C/T	chr17	7578406	7578406	TP53	+	Missense_Mutation	SNP	C	T	PR04-2	p.R175H	380	369	11
chr17:56448321:A/G	chr17	56448321	56448321	RNF43	+	Missense_Mutation	SNP	A	G	PR04-2	p.L109P	311	303	8
chr19:10252855:G/T	chr19	10252855	10252855	DNMT1	+	Missense_Mutation	SNP	G	T	PR04-2	p.A1053E	460	453	7
chr12:25398284:C/T	chr12	25398284	25398284	KRAS	+	Missense_Mutation	SNP	C	T	PR04-3	p.G12D	203	125	78
chr17:7578406:C/T	chr17	7578406	7578406	TP53	+	Missense_Mutation	SNP	C	T	PR04-3	p.R175H	286	186	100
chr17:56448321:A/G	chr17	56448321	56448321	RNF43	+	Missense_Mutation	SNP	A	G	PR04-3	p.L109P	277	211	66
chr18:48604701:G/A	chr18	48604701	48604701	SMAD4	+	Missense_Mutation	SNP	G	A	PR04-3	p.G508D	144	99	45
chr3:52676065:CA/C	chr3	52676066	52676066	PBRM1	+	Splice_Region	DEL	A	-	PR04-3		66	48	18
