# Supplementary material for: Application of high-throughput single-nucleus DNA sequencing in pancreatic cancer
Source: Nat Commun. 2023 Feb 10;14:749. doi: 10.1038/s41467-023-36344-z (PMC9918733; doi:10.1038/s41467-023-36344-z)
Supplement: Supplementary file 4 — Supplementary Data 1-3 [file 41467_2023_36344_MOESM4_ESM.zip › Supplementary_Data/Supp_Data_2-PR01-05-bulk_data/Supp_Data_2j-Caitlin_PR05_SOMATIC_trimmed_covered_by_1440_formatted.txt]

Tapestri_format	chr	Start_Position	End_Position	Hugo_Symbol	Strand	Variant_Classification	Variant_Type	Reference_Allele	Tumor_Seq_Allele2	Tumor_Sample_Barcode	HGVSp_Short	t_depth	t_ref_count	t_alt_count
chr1:27087558:C/G	chr1	27087558	27087558	ARID1A	+	Nonsense_Mutation	SNP	C	G	PR05-1	p.S711*	446	414	31
chr1:27099479:G/A	chr1	27099479	27099479	ARID1A	+	Splice_Site	SNP	G	A	PR05-1	p.X1239_splice	265	180	85
chr1:65339055:G/T	chr1	65339055	65339055	JAK1	+	Missense_Mutation	SNP	G	T	PR05-1	p.Q161K	218	206	12
chr12:49440207:C/A	chr12	49440207	49440207	KMT2D	+	Missense_Mutation	SNP	C	A	PR05-1	p.W1473C	328	285	43
chr2:25457242:C/T	chr2	25457242	25457242	DNMT3A	+	Missense_Mutation	SNP	C	T	PR05-1	p.R882H	424	406	18
chr1:27099479:G/A	chr1	27099479	27099479	ARID1A	+	Splice_Site	SNP	G	A	PR05-2	p.X1239_splice	397	311	86
chr12:49440207:C/A	chr12	49440207	49440207	KMT2D	+	Missense_Mutation	SNP	C	A	PR05-2	p.W1473C	465	453	12
chr2:25457242:C/T	chr2	25457242	25457242	DNMT3A	+	Missense_Mutation	SNP	C	T	PR05-2	p.R882H	562	533	29
chr1:27099479:G/A	chr1	27099479	27099479	ARID1A	+	Splice_Site	SNP	G	A	PR05-3	p.X1239_splice	274	212	62
chr12:49440207:C/A	chr12	49440207	49440207	KMT2D	+	Missense_Mutation	SNP	C	A	PR05-3	p.W1473C	373	317	56
chr2:25457242:C/T	chr2	25457242	25457242	DNMT3A	+	Missense_Mutation	SNP	C	T	PR05-3	p.R882H	411	402	9
chr5:112116500:C/T	chr5	112116500	112116500	APC	+	Missense_Mutation	SNP	C	T	PR05-3	p.T182I	35	30	5
chr1:27099479:G/A	chr1	27099479	27099479	ARID1A	+	Splice_Site	SNP	G	A	PR05-4	p.X1239_splice	261	243	18
chr12:49440207:C/A	chr12	49440207	49440207	KMT2D	+	Missense_Mutation	SNP	C	A	PR05-4	p.W1473C	323	295	28
chr2:25457242:C/T	chr2	25457242	25457242	DNMT3A	+	Missense_Mutation	SNP	C	T	PR05-4	p.R882H	425	405	19
chr5:112116500:C/T	chr5	112116500	112116500	APC	+	Missense_Mutation	SNP	C	T	PR05-4	p.T182I	106	100	6
chr1:27099479:G/A	chr1	27099479	27099479	ARID1A	+	Splice_Site	SNP	G	A	PR05-5	p.X1239_splice	307	261	46
chr12:49440207:C/A	chr12	49440207	49440207	KMT2D	+	Missense_Mutation	SNP	C	A	PR05-5	p.W1473C	353	310	43
chr2:25457242:C/T	chr2	25457242	25457242	DNMT3A	+	Missense_Mutation	SNP	C	T	PR05-5	p.R882H	450	440	10
chr5:112116500:C/T	chr5	112116500	112116500	APC	+	Missense_Mutation	SNP	C	T	PR05-5	p.T182I	86	72	14
chr1:27099479:G/A	chr1	27099479	27099479	ARID1A	+	Splice_Site	SNP	G	A	PR05-6	p.X1239_splice	383	310	73
chr12:49440207:C/A	chr12	49440207	49440207	KMT2D	+	Missense_Mutation	SNP	C	A	PR05-6	p.W1473C	444	408	36
chr2:25457242:C/T	chr2	25457242	25457242	DNMT3A	+	Missense_Mutation	SNP	C	T	PR05-6	p.R882H	559	542	17
chr2:25994381:G/C	chr2	25994381	25994381	ASXL2	+	Missense_Mutation	SNP	G	C	PR05-6	p.C144W	301	294	7
chr2:26022316:C/T	chr2	26022316	26022316	ASXL2	+	Missense_Mutation	SNP	C	T	PR05-6	p.S114N	415	407	7
