# Supplementary material for: Application of high-throughput single-nucleus DNA sequencing in pancreatic cancer
Source: Nat Commun. 2023 Feb 10;14:749. doi: 10.1038/s41467-023-36344-z (PMC9918733; doi:10.1038/s41467-023-36344-z)
Supplement: Supplementary file 4 — Supplementary Data 1-3 [file 41467_2023_36344_MOESM4_ESM.zip › Supplementary_Data/Supp_Data_2-PR01-05-bulk_data/Supp_Data_2d-Caitlin_PR02_SOMATIC_trimmed_covered_by_1440_formatted.txt]

Tapestri_format	chr	Start_Position	End_Position	Hugo_Symbol	Strand	Variant_Classification	Variant_Type	Reference_Allele	Tumor_Seq_Allele2	Tumor_Sample_Barcode	HGVSp_Short	t_depth	t_ref_count	t_alt_count
chr12:25398284:C/T	chr12	25398284	25398284	KRAS	+	Missense_Mutation	SNP	C	T	PR02-1	p.G12D	46	41	4
chrX:70360666:C/T	chrX	70360666	70360666	MED12	+	Nonsense_Mutation	SNP	C	T	PR02-1	p.Q2076*	610	601	8
chr12:25398284:C/T	chr12	25398284	25398284	KRAS	+	Missense_Mutation	SNP	C	T	PR02-2	p.G12D	201	182	19
chr12:133237753:GA/G	chr12	133237754	133237754	POLE	+	Splice_Region	DEL	A	-	PR02-2		131	100	31
chrX:70360666:C/T	chrX	70360666	70360666	MED12	+	Nonsense_Mutation	SNP	C	T	PR02-2	p.Q2076*	780	767	10
chr12:25398284:C/T	chr12	25398284	25398284	KRAS	+	Missense_Mutation	SNP	C	T	PR02-3	p.G12D	163	128	33
chr12:25398284:C/T	chr12	25398284	25398284	KRAS	+	Missense_Mutation	SNP	C	T	PR02-4	p.G12D	207	202	5
chr5:38978758:TA/T	chr5	38978759	38978759	RICTOR	+	Splice_Region	DEL	A	-	PR02-4		71	60	11
chr12:25398284:C/T	chr12	25398284	25398284	KRAS	+	Missense_Mutation	SNP	C	T	PR02-5	p.G12D	165	142	23
chrX:70360666:C/T	chrX	70360666	70360666	MED12	+	Nonsense_Mutation	SNP	C	T	PR02-5	p.Q2076*	579	572	7
