# Supplementary material for: Application of high-throughput single-nucleus DNA sequencing in pancreatic cancer
Source: Nat Commun. 2023 Feb 10;14:749. doi: 10.1038/s41467-023-36344-z (PMC9918733; doi:10.1038/s41467-023-36344-z)
Supplement: Supplementary file 4 — Supplementary Data 1-3 [file 41467_2023_36344_MOESM4_ESM.zip › Supplementary_Data/Supp_Data_2-PR01-05-bulk_data/Supp_Data_2f-Caitlin_PR03_SOMATIC_trimmed_covered_by_1440_formatted.txt]

Tapestri_format	chr	Start_Position	End_Position	Hugo_Symbol	Strand	Variant_Classification	Variant_Type	Reference_Allele	Tumor_Seq_Allele2	Tumor_Sample_Barcode	HGVSp_Short	t_depth	t_ref_count	t_alt_count
chr12:25398284:C/A	chr12	25398284	25398284	KRAS	+	Missense_Mutation	SNP	C	A	PR03-1	p.G12V	178	152	26
chr15:67473722:C/T	chr15	67473722	67473722	SMAD3	+	Missense_Mutation	SNP	C	T	PR03-1	p.R268C	246	196	50
chr17:7578437:G/A	chr17	7578437	7578437	TP53	+	Nonsense_Mutation	SNP	G	A	PR03-1	p.Q165*	370	311	59
chr17:12016559:C/T	chr17	12016559	12016559	MAP2K4	+	Missense_Mutation	SNP	C	T	PR03-1	p.P232L	100	77	22
chr18:48581196:AG/A	chr18	48581197	48581197	SMAD4	+	Frame_Shift_Del	DEL	G	-	PR03-1	p.G168Dfs*34	117	89	28
chr12:25398284:C/A	chr12	25398284	25398284	KRAS	+	Missense_Mutation	SNP	C	A	PR03-2	p.G12V	150	131	19
chr15:67473722:C/T	chr15	67473722	67473722	SMAD3	+	Missense_Mutation	SNP	C	T	PR03-2	p.R268C	275	236	37
chr17:7578437:G/A	chr17	7578437	7578437	TP53	+	Nonsense_Mutation	SNP	G	A	PR03-2	p.Q165*	339	272	67
chr17:12016559:C/T	chr17	12016559	12016559	MAP2K4	+	Missense_Mutation	SNP	C	T	PR03-2	p.P232L	99	77	22
chr18:48581196:AG/A	chr18	48581197	48581197	SMAD4	+	Frame_Shift_Del	DEL	G	-	PR03-2	p.G168Dfs*34	101	91	10
chr12:25398284:C/A	chr12	25398284	25398284	KRAS	+	Missense_Mutation	SNP	C	A	PR03-3	p.G12V	155	135	20
chr15:67473722:C/T	chr15	67473722	67473722	SMAD3	+	Missense_Mutation	SNP	C	T	PR03-3	p.R268C	208	173	34
chr17:7578437:G/A	chr17	7578437	7578437	TP53	+	Nonsense_Mutation	SNP	G	A	PR03-3	p.Q165*	362	297	64
chr17:12016559:C/T	chr17	12016559	12016559	MAP2K4	+	Missense_Mutation	SNP	C	T	PR03-3	p.P232L	76	66	10
chr18:48581196:AG/A	chr18	48581197	48581197	SMAD4	+	Frame_Shift_Del	DEL	G	-	PR03-3	p.G168Dfs*34	114	83	31
chr10:55568972:T/G	chr10	55568972	55568972	PCDH15	+	Missense_Mutation	SNP	T	G	PR03-4	p.E1613A	542	424	117
chr12:25398284:C/T	chr12	25398284	25398284	KRAS	+	Missense_Mutation	SNP	C	T	PR03-4	p.G12D	422	329	51
chr15:67473708:C/T	chr15	67473708	67473708	SMAD3	+	Missense_Mutation	SNP	C	T	PR03-4	p.P263L	372	346	24
chr15:67473722:C/T	chr15	67473722	67473722	SMAD3	+	Missense_Mutation	SNP	C	T	PR03-4	p.R268C	379	314	64
chr17:7578437:G/A	chr17	7578437	7578437	TP53	+	Nonsense_Mutation	SNP	G	A	PR03-4	p.Q165*	463	351	112
chr17:12016559:C/T	chr17	12016559	12016559	MAP2K4	+	Missense_Mutation	SNP	C	T	PR03-4	p.P232L	205	179	26
chr18:48581196:AG/A	chr18	48581197	48581197	SMAD4	+	Frame_Shift_Del	DEL	G	-	PR03-4	p.G168Dfs*34	278	246	32
chr20:22562607:G/T	chr20	22562607	22562607	FOXA2	+	Missense_Mutation	SNP	G	T	PR03-4	p.P425T	836	656	179
chr7:151879280:A/C	chr7	151879280	151879280	KMT2C	+	Missense_Mutation	SNP	A	C	PR03-4	p.S1889A	653	555	98
