# Supplementary material for: Application of high-throughput single-nucleus DNA sequencing in pancreatic cancer
Source: Nat Commun. 2023 Feb 10;14:749. doi: 10.1038/s41467-023-36344-z (PMC9918733; doi:10.1038/s41467-023-36344-z)
Supplement: Supplementary file 4 — Supplementary Data 1-3 [file 41467_2023_36344_MOESM4_ESM.zip › Supplementary_Data/Supp_Data_2-PR01-05-bulk_data/Supp_Data_2b-Caitlin_PR01_SOMATIC_trimmed_covered_by_1440_formatted.txt]

Tapestri_format	chr	Start_Position	End_Position	Hugo_Symbol	Strand	Variant_Classification	Variant_Type	Reference_Allele	Tumor_Seq_Allele2	Tumor_Sample_Barcode	HGVSp_Short	t_depth	t_ref_count	t_alt_count
chr3:30715617:G/T	chr3	30715617	30715617	TGFBR2	+	Missense_Mutation	SNP	G	T	PR01-1	p.M450I	239	220	19
chr3:30715619:C/G	chr3	30715619	30715619	TGFBR2	+	Missense_Mutation	SNP	C	G	PR01-1	p.A451G	240	221	18
chr19:10252794:C/A	chr19	10252794	10252794	DNMT1	+	Missense_Mutation	SNP	C	A	PR01-3	p.Q1073H	412	394	18
chr3:52676064:AC/A	chr3	52676065	52676065	PBRM1	+	Splice_Region	DEL	C	-	PR01-3		99	85	14
chr8:38314915:G/T	chr8	38314915	38314915	FGFR1	+	Missense_Mutation	SNP	G	T	PR01-3	p.T50K	182	154	28
chr19:10252794:C/A	chr19	10252794	10252794	DNMT1	+	Missense_Mutation	SNP	C	A	PR01-4	p.Q1073H	394	369	25
chr8:38314915:G/T	chr8	38314915	38314915	FGFR1	+	Missense_Mutation	SNP	G	T	PR01-4	p.T50K	193	182	11
