# Supplementary material for: Application of high-throughput single-nucleus DNA sequencing in pancreatic cancer
Source: Nat Commun. 2023 Feb 10;14:749. doi: 10.1038/s41467-023-36344-z (PMC9918733; doi:10.1038/s41467-023-36344-z)
Supplement: Supplementary file 4 — Supplementary Data 1-3 [file 41467_2023_36344_MOESM4_ESM.zip › Supplementary_Data/Supp_Data_3-PA04-SCG_input/Supp_Data_3d-PA04-SCG_run_params.yaml]

top_dir: /home/zhangh5/work/Tapestri_analysis/SCG_analysis/PA04/output/PA04-combined_ngt+homdel-no_pse-sample_map_25snvs
config_file_path: /home/zhangh5/work/Tapestri_analysis/SCG_analysis/PA04/input/PA04-combined_run-smad4_homdel.yaml
sample_name: PA04-combined

# ----- run hyperparameters ----------------------------------
num_clusters: 40 # Maximum number of clusters for the mixture model.
random_seeds: [0, 5000] # @HZ: range of random seeds to use
alpha_prior: [9, 1] # Beta for doublet probability. Only used for doublet model.
kappa_prior: 0.01 # Symmetric Dirichlet prior for cluster proportions.
# ------------------------------------------------------------

# Data and data-specific parameters
sc_sample_map_file: /home/zhangh5/work/Tapestri_analysis/SCG_analysis/PA04/input/PA04-combined-sc-sample_map.tsv.gz

data:
  snv:
    file: /home/zhangh5/work/Tapestri_analysis/SCG_analysis/PA04/input/PA04-combined-ngt_unfiltered.tsv.gz


    # Dirichlet prior for the "emmission density". For SNVs there are three states: AA, AB, BB which correspond to rows.
    # Each row can be controls how likely we are to observe an event of a type given the true type.
    # The priors below assume AA and BB are reliably observed when that is the true genotypes.
    # For AB we assume there is a high probability of observing AB but also reasonable probability of AA or BB due to dropout
    # gamma_prior: [[98, 1, 1],
    #               [25, 50, 25],
    #               [1, 1, 98]]
    # NGT:        [0,    1,    2,    3,   ]
    # genotype    [A,    AB    B     MISS ]
    gamma_prior: [[88.9, 1,    0.1,  10   ],
                  [10,   79,   10,   1    ],
                  [0.1,  1,    88.9, 10   ],
                  [1,    0.01, 1,    97.99]]
    # rows are real genotype, columns are observed genotype

    # Dirichlet prior for true state being AA, AB, BB, MISS
    state_prior: [1, 1, 1, 1]

  # Dirichlet prior for homdel data, or any other type of binary character.
  smad4_homdel:
    file: /home/zhangh5/work/Tapestri_analysis/SCG_analysis/PA04/input/PA04-combined-homdel_smad4.tsv.gz

    # For homdels there are only two states: present/absent.
    # homdel      1   0 
    gamma_prior: [[99, 1],
                  [1, 99]]

    state_prior: [1, 1]

# # Doublets for SNV
# snv:
#   0: [[0, 0]] # List of genotype pairs that give state 0 i.e. AA

#   1: [[0, 1], [0, 2], [1, 0], [1, 1], [1, 2], [2, 0], [2, 1]] # List of genotype pairs that give state 1 i.e. AB

#   2: [[2, 2]] # List of genotype pairs that give state 2 i.e. BB

# # Doublets for presence/absence
# breakpoint:
#   0: [[0, 0]]

#   1: [[0, 1], [1, 0], [1, 1]]
