# Supplementary material for: Application of high-throughput single-nucleus DNA sequencing in pancreatic cancer
Source: Nat Commun. 2023 Feb 10;14:749. doi: 10.1038/s41467-023-36344-z (PMC9918733; doi:10.1038/s41467-023-36344-z)
Supplement: Supplementary file 4 — Supplementary Data 1-3 [file 41467_2023_36344_MOESM4_ESM.zip › Supplementary_Data/Supp_Data_1-PA04-bulk_data/Supp_Data_1a-PA04-cohort_FILLOUT.covered_by_1440.txt]

Tapestri_format	chr	Start_Position	End_Position	Hugo_Symbol	Strand	Variant_Classification	Variant_Type	Reference_Allele	Tumor_Seq_Allele2	Tumor_Sample_Barcode	HGVSp_Short	t_depth	t_ref_count	t_alt_count
chr12:25398284:C/A	chr12	25398284	25398284	KRAS	+	Missense_Mutation	SNP	C	A	PA04-1	p.G12V	110	84	26
chr18:48573531:G/A	chr18	48573531	48573531	SMAD4	+	Missense_Mutation	SNP	G	A	PA04-1	p.A39T	67	56	11
chr3:178936082:G/A	chr3	178936082	178936082	PIK3CA	+	Missense_Mutation	SNP	G	A	PA04-1	p.E542K	82	82	0
chr12:25398284:C/A	chr12	25398284	25398284	KRAS	+	Missense_Mutation	SNP	C	A	PA04-liver	p.G12V	157	27	130
chr18:48573531:G/A	chr18	48573531	48573531	SMAD4	+	Missense_Mutation	SNP	G	A	PA04-liver	p.A39T	99	30	69
chr3:178936082:G/A	chr3	178936082	178936082	PIK3CA	+	Missense_Mutation	SNP	G	A	PA04-liver	p.E542K	74	74	0
