# Supplementary material for: Application of high-throughput single-nucleus DNA sequencing in pancreatic cancer
Source: Nat Commun. 2023 Feb 10;14:749. doi: 10.1038/s41467-023-36344-z (PMC9918733; doi:10.1038/s41467-023-36344-z)
Supplement: Supplementary file 6 — Source Data [file 41467_2023_36344_MOESM6_ESM.zip]

Archive with 59 entries (47 files):
- source_data/
- __MACOSX/._source_data
- source_data/.DS_Store
- __MACOSX/source_data/._.DS_Store
- source_data/fig1/
- source_data/fig6/
- source_data/supp_fig6cd/
- source_data/supp_fig5/
- source_data/supp_fig3/
- source_data/supp_fig6ab/
- source_data/fig5/
- source_data/fig2/
- source_data/supp_fig1/
- source_data/supp_fig10/
- source_data/supp_fig7/
- source_data/fig1/fig1c-sample_nuclei_yield.txt
- __MACOSX/source_data/fig1/._fig1c-sample_nuclei_yield.txt
- source_data/fig1/fig1c-Tapestri_batch_1-composite-bulk_somatic_vars.txt
- __MACOSX/source_data/fig1/._fig1c-Tapestri_batch_1-composite-bulk_somatic_vars.txt
- source_data/fig1/fig1d-source_data-PA04-3_merged_bulk_vaf_inner.csv
- source_data/fig1/fig1c-sample_indicators.txt
- __MACOSX/source_data/fig1/._fig1c-sample_indicators.txt
- source_data/fig6/fig6c-sc_cluster_assignment_consolidated.csv
- source_data/fig6/fig6a-SCG-cluster_info.csv
- source_data/supp_fig6cd/supp_fig6cd-TP53 R136H_DP_dist_in_40_tumor_bars.csv
- source_data/supp_fig6cd/supp_fig6cd-SMAD4 p.G508D_DP_dist_in_40_tumor_bars.csv
- source_data/supp_fig6cd/supp_fig6cd-KRAS p.G12D_DP_dist_in_40_tumor_bars.csv
- source_data/supp_fig6cd/supp_fig6cd-TP53 R136H_AF_dist_in_40_tumor_bars.csv
- source_data/supp_fig6cd/supp_fig6cd-SMAD4 p.G508D_AF_dist_in_40_tumor_bars.csv
- source_data/supp_fig6cd/supp_fig6cd-KRAS p.G12D_AF_dist_in_40_tumor_bars.csv
- source_data/supp_fig5/supp_fig5_PA02-1-sorted-median_ploidy_kras_mutated.csv
- source_data/supp_fig5/supp_fig5_PA02-1-sorted-median_ploidy_norm_a.csv
- source_data/supp_fig5/supp_fig5_PA02-1-sorted-median_ploidy_norm_b.csv
- source_data/supp_fig5/supp_fig5_PA02-1-sorted-median_ploidy_norm_c.csv
- source_data/supp_fig3/fig3d-PR01-3_var_bulk_vs_pbulk_VAF.txt
- __MACOSX/source_data/supp_fig3/._fig3d-PR01-3_var_bulk_vs_pbulk_VAF.txt
- source_data/supp_fig3/fig3c-PR01-1_var_bulk_vs_pbulk_VAF.txt
- __MACOSX/source_data/supp_fig3/._fig3c-PR01-1_var_bulk_vs_pbulk_VAF.txt
- source_data/supp_fig3/supp_fig3b-combined_sc_vs_bulk_VAF_OLS.txt
- __MACOSX/source_data/supp_fig3/._supp_fig3b-combined_sc_vs_bulk_VAF_OLS.txt
- source_data/supp_fig6ab/supp_fig6ab-KRAS p.G12V_AF_dist_in_113_tumor_bars.csv
- source_data/supp_fig6ab/supp_fig6ab-SMAD4 p.A39T_DP_dist_in_113_tumor_bars.csv
- source_data/supp_fig6ab/supp_fig6ab-SMAD4 p.D52Rfs*2_AF_dist_in_113_tumor_bars.csv
- source_data/supp_fig6ab/supp_fig6ab-SMAD4 p.D52Rfs*2_DP_dist_in_113_tumor_bars.csv
- source_data/supp_fig6ab/supp_fig6ab-KRAS p.G12V_DP_dist_in_113_tumor_bars.csv
- source_data/supp_fig6ab/supp_fig6ab-SMAD4 p.A39T_AF_dist_in_113_tumor_bars.csv
- source_data/fig5/PR01-3-TGFBR2_clone_ploidy.csv
- source_data/fig5/PR01-3-FGFR1_clone_ploidy.csv
- source_data/fig2/fig2ab-master_bulk_sc_var_analysis.txt
- __MACOSX/source_data/fig2/._fig2ab-master_bulk_sc_var_analysis.txt
- source_data/supp_fig1/supp_fig1f-source_data-PA04-2_merged_bulk_vaf_inner.csv
- source_data/supp_fig1/supp_fig1c-source_data-fresh_vs_frozen_nuclei_yield.csv
- source_data/supp_fig10/supp_fig10-PA04-3-fresh-clone_median_ploidy.csv
- source_data/supp_fig10/supp_fig10-PA04-2-fresh-clone_median_ploidy.csv
- source_data/supp_fig10/supp_fig10-PA04-1-clone_median_ploidy.csv
- source_data/supp_fig7/PR02-4_KRAS p.G12V_DP_distribution_in_cells_carrying_it.csv
- source_data/supp_fig7/PR02-3_KRAS p.G12V_AF_distribution_in_cells_carrying_it.csv
- source_data/supp_fig7/PR02-4_KRAS p.G12V_AF_distribution_in_cells_carrying_it.csv
- source_data/supp_fig7/PR02-3_KRAS p.G12V_DP_distribution_in_cells_carrying_it.csv
