# Supplementary material for: Application of high-throughput single-nucleus DNA sequencing in pancreatic cancer
Source: Nat Commun. 2023 Feb 10;14:749. doi: 10.1038/s41467-023-36344-z (PMC9918733; doi:10.1038/s41467-023-36344-z)
Supplement: Supplementary file 6 — Source Data [file 41467_2023_36344_MOESM6_ESM.zip › source_data/fig1/fig1c-sample_nuclei_yield.txt]

sample	nuclei yield	total cellularity (as used)	tumor purity (pathology)	tumor purity (sc result)	extracted nuclei concentration	sample source	sample anatomical site	Unnamed: 8	SU Comments
PA01-1	3151	medium	low	medium	4000	autopsy	pancreas primary tumor	unknown	unknown
PA01-2	1269	low	low	medium	900	autopsy	pancreas primary tumor	unknown	unknown
PA02-1	2501	high	medium	medium	4000	autopsy	liver metastasis	unknown	unknown
PA03-1	782	unknown	unknown	medium	0	autopsy	liver metastasis	unknown	unknown
PA03-2	5694	medium	low	low	3200	autopsy	pancreas primary tumor	unknown	unknown
PO01-1	2374	unknown	high	high	2600	biopsy derived organoid	unknown	unknown	unknown
PR01-1	3731	medium	medium	low	4000	resection	pancreas primary tumor	unknown	Very fibrotic, ~40% tumor, more stroma
PR01-2	2582	mediuim	medium	low	2500	resection	pancreas primary tumor	unknown	40% tumor, fibrotic, tumor is not evenly distributed
PR01-3	1238	high	low	medium	4000	resection	pancreas primary tumor	unknown	20% tumor
PR02-1	1471	high	low	low	3600	resection	pancreas primary tumor	unknown	Lots of normal pancreas tissue with pancreatitis, tumor is only 30% of sample, and only 20% of the tumor is actual cancer cells
PR02-2	780	high	low	low	4000	resection	pancreas primary tumor	unknown	Atrophic tissue (shrinkage), 20% tumor
PR02-3	3545	medium	medium	medium	4000	resection	pancreas primary tumor	unknown	Wide stroma, 30% tumor
PR02-4	3609	high	low	low	2000	resection	pancreas primary tumor	unknown	Tumor is only about 5%
PR03-1	3617	high	low	medium	4000	resection	pancreas primary tumor	unknown	Scattered tumor cells, immature fibrosis, 10% tumor
PR03-2	1552	high	low	medium	3500	resection	pancreas primary tumor	unknown	Tumor invades nervous tissue, ~20% tumor
PR03-3	3278	medium	low	medium	4000	resection	pancreas primary tumor	unknown	Fibrotic, low cellulatiry, 20% tumor
PR03-4	2515	high	medium	medium	3200	resection	pancreas primary tumor	unknown	Lymph node/lymphocyte present, 50% tumor, small stroma
PR04-1	3866	high	medium	low	4400	resection	pancreas primary tumor	unknown	Nerve tissue present, half of tissue is normal, 20% of remaining is cancer cells
PR04-2	4084	high	low	low	3000	resection	pancreas primary tumor	unknown	Very sparse, lots of normal, 5-10% tumor
PR04-3	4431	high	low	medium	3500	resection	pancreas primary tumor	unknown	10% tumor, very sparse
PR05-1	7558	high	medium	high	4000	resection	pancreas primary tumor	unknown	All of the area is tumor mixed with fibrosis, fat, inflamation, 40% cancer cells
PR05-2	4638	high	medium	high	4000	resection	pancreas primary tumor	unknown	70% of it is tumor area, 40% of the tumor area is cancer cells
PR05-3	3651	high	medium	medium	4000	resection	pancreas primary tumor	unknown	All of the area is tumor, fibrotic, 30% is cancer cells
PR05-4	2397	high	low	low	3500	resection	pancreas primary tumor	unknown	10% of the area is tumor, very scattered
PR05-5	1409	high	low	medium	4000	resection	pancreas primary tumor	unknown	There are both dense and sparse areas, mixed with fat and fibrous tissue, 20% is cancer cells
PA04-1	479	low	medium	medium	600	autopsy	pancreas primary tumor	unknown	unknown
PA04-2	2298	high	high	high	3000	autopsy	liver metastasis	unknown	unknown
PA04-3	1371	medium	medium	high	4000	autopsy	liver metastasis	unknown	unknown
PA05-1	4249	high	medium	low	2000	autopsy	pancreas primary tumor	unknown	unknown
PR06-1	7282	medium	low	medium	4000	resection	pancreas primary tumor	unknown	unknown
PR07-1	4166	medium	medium	low	2600	resection	pancreas primary tumor	unknown	unknown
PR08-1	2063	high	medium	medium	2600	resection	pancreas primary tumor	unknown	unknown
PR09-1	1767	medium	medium	medium	2000	resection	pancreas primary tumor	unknown	unknown
PR10-1	3220	medium	medium	medium	1800	resection	pancreas primary tumor	unknown	unknown
