# Supplementary material for: Application of high-throughput single-nucleus DNA sequencing in pancreatic cancer
Source: Nat Commun. 2023 Feb 10;14:749. doi: 10.1038/s41467-023-36344-z (PMC9918733; doi:10.1038/s41467-023-36344-z)
Supplement: Supplementary file 6 — Source Data [file 41467_2023_36344_MOESM6_ESM.zip › source_data/fig1/fig1c-sample_indicators.txt]

sample	group
PA01-1	1
PA01-2	1
PA02-1	2
PA03-1	3
PA03-2	3
PO01-1	4
PR01-1	5
PR01-2	5
PR01-3	5
PR02-1	6
PR02-2	6
PR02-3	6
PR02-4	6
PR03-1	7
PR03-2	7
PR03-3	7
PR03-4	7
PR04-1	8
PR04-2	8
PR04-3	8
PR05-1	9
PR05-2	9
PR05-3	9
PR05-4	9
PR05-5	9
PA04-1	10
PA04-2	10
PA04-3	10
PA05-1	11
PR06-1	12
PR07-1	13
PR08-1	14
PR09-1	15
PR10-1	16
