# Supplementary material for: Application of high-throughput single-nucleus DNA sequencing in pancreatic cancer
Source: Nat Commun. 2023 Feb 10;14:749. doi: 10.1038/s41467-023-36344-z (PMC9918733; doi:10.1038/s41467-023-36344-z)
Supplement: Supplementary file 6 — Source Data [file 41467_2023_36344_MOESM6_ESM.zip › source_data/fig6/fig6c-sc_cluster_assignment_consolidated.csv]

sample_name_consolidated	cell_barcode	cluster_id_renamed
PA04-1	AACGATGACAACTTAGCT-1	1
PA04-1	AACGATGACTCACTACGT-1	1
PA04-1	AACGGTAGCATCTTACAG-1	1
PA04-1	AACTCCATGTAGCGAGAA-1	1
PA04-1	AACTTAGCTACTACTCAT-1	1
PA04-1	AACTTAGCTAGCTTCGAT-1	1
PA04-1	AACTTGTCGTGGTAACCA-1	1
PA04-1	AAGCAACTAGCTTGTCCT-1	0
PA04-1	AAGCAGCATGGTGCGTAG-1	1
PA04-1	AAGGTCTGAACGACAGTC-1	1
PA04-1	AAGTACAGAACTCGTCTA-1	1
PA04-1	AAGTAGGACTCTATTAGG-1	1
PA04-1	AAGTTCTCTAAGCTTGCA-1	0
PA04-1	AATATCAGCGTGATGTGC-1	4
PA04-1	AATCCGCTGAGTCGCGAC-1	0
PA04-1	AATCCGCTGCTGAGTCCA-1	1
PA04-1	AATGAGTCGATTGATCAC-1	1
PA04-1	AATGCACTTGTAGCCTTG-1	1
PA04-1	AATGCTATCACGCACACT-1	1
PA04-1	AATTGGTGAGGTAAGGAT-1	1
PA04-1	AATTGGTGATACGTTACC-1	1
PA04-1	ACAACGAGCCGAGCCGTT-1	1
PA04-1	ACAAGTACACACACCACA-1	1
PA04-1	ACAAGTACACGCACTGAA-1	1
PA04-1	ACACACCGTGACATATGT-1	1
PA04-1	ACACATCTGCACAGCGAA-1	0
PA04-1	ACAGCGGTCCATCGCTGG-1	1
PA04-1	ACAGCGGTCGACTATTGA-1	1
PA04-1	ACAGCGTATCATCCAGGA-1	0
PA04-1	ACAGGTATCGGAATTCAC-1	1
PA04-1	ACATTCCACAGCTTCGAT-1	1
PA04-1	ACCACGCTACGGTCGACA-1	1
PA04-1	ACCACGGATAAGGTCTGA-1	1
PA04-1	ACCATGTCTGAACCAGTT-1	1
PA04-1	ACCATGTCTGATAACGTC-1	1
PA04-1	ACCGAGACATAGATAGCC-1	1
PA04-1	ACCGAGTAGACATCGTCC-1	1
PA04-1	ACCGCTGTGCTATTAAGG-1	1
PA04-1	ACCGGAGTATCTGTGAAG-1	1
PA04-1	ACCTAGCACCGCATAACT-1	1
PA04-1	ACGACATCTCTTCTCATC-1	1
PA04-1	ACGCTCTTATGGTGCCTG-1	1
PA04-1	ACGTATGTCTGGAATCGT-1	1
PA04-1	ACGTGCTCGTTACGCTCG-1	0
PA04-1	ACGTGTAGTGGTAGCATC-1	1
PA04-1	ACGTTCAATATCTCGTGA-1	1
PA04-1	ACTACCATCACCACTAGG-1	1
PA04-1	ACTACCATCCACGCGTAA-1	1
PA04-1	ACTATCCTGCTAACACTG-1	1
PA04-1	ACTATTGTCTCAGTGTTC-1	1
PA04-1	ACTCATTCAAGAGCGCGA-1	1
PA04-1	ACTCCAACTGAACTGCAA-1	1
PA04-1	ACTCCAACTTCTACATCC-1	1
PA04-1	ACTCTCACAAGTCCGTGT-1	1
PA04-1	ACTGGACCATGGAAGATT-1	1
PA04-1	ACTGGTGCTGTGCTCGGA-1	1
PA04-1	ACTGTAATCGCATACTCC-1	1
PA04-1	ACTGTGTCAGTTGACGTG-1	1
PA04-1	ACTTCAGTATCTCCGCGT-1	1
PA04-1	AGAAGTAACAGCGTAGAA-1	0
PA04-1	AGAAGTAACCAGTGAGGA-1	1
PA04-1	AGAAGTAACGATCTTCGC-1	1
PA04-1	AGAAGTCCTCGGAACGAG-1	1
PA04-1	AGACCACGCCAGCGTAAG-1	1
PA04-1	AGACGCCTGGTGGATAAG-1	1
PA04-1	AGACGCTATTTAGATCGG-1	1
PA04-1	AGAGCCGCAGTGCATCAA-1	1
PA04-1	AGAGCCGCATAAGCCATT-1	1
PA04-1	AGAGCGCGATGGAGTGGA-1	1
PA04-1	AGAGGACGTAAGGATACG-1	0
PA04-1	AGATGAAGAAATCAGGAG-1	1
PA04-1	AGATGAAGACACCTACGC-1	1
PA04-1	AGATGAAGAGCTTGTCCT-1	1
PA04-1	AGCATATGGGCTACCTTA-1	1
PA04-1	AGCCGGATCGACGTCAAT-1	1
PA04-1	AGCCGTTCTGGATACAAT-1	1
PA04-1	AGCGGTCTAAGAAGTCCT-1	0
PA04-1	AGCGTCGTCATAATGTGG-1	1
PA04-1	AGGAGCAATCCGTACGGA-1	1
PA04-1	AGGTACCAATTGCAGTCA-1	1
PA04-1	AGGTCAGCATGTAACAGT-1	1
PA04-1	AGGTGTACAGCGTGAGCT-1	1
PA04-1	AGTAACGTAAGTACGAAT-1	1
PA04-1	AGTAACGTAGACAATGTT-1	0
PA04-1	AGTAACGTAGCCTTCCAT-1	1
PA04-1	AGTATGACGCTTACATGC-1	1
PA04-1	AGTCAGTTGCAGCGTAAG-1	1
PA04-1	AGTCAGTTGCATTGCAGA-1	1
PA04-1	AGTCGCCGATCGCTGTAA-1	0
PA04-1	AGTCGCGACTATAATCGC-1	1
PA04-1	AGTTACAAGCCGTAGTTG-1	1
PA04-1	AGTTCAACCATGCTCACC-1	1
PA04-1	AGTTGTGTATGCGTGCCA-1	1
PA04-1	ATAATCGAGGCTACCTTA-1	1
PA04-1	ATATTCGCAACCGCTGTG-1	1
PA04-1	ATCACCGCACCTGACCTC-1	1
PA04-1	ATCACCGCATGAGAGGAC-1	1
PA04-1	ATCATAGACGCCGCTATC-1	1
PA04-1	ATCATAGACGTCAGACCG-1	1
PA04-1	ATCATAGACGTCGACATT-1	4
PA04-1	ATCCAATGAACCGAGTAG-1	0
PA04-1	ATCCAATGATGCAGTTCA-1	1
PA04-1	ATCCATTAGAAGCAGCAT-1	1
PA04-1	ATCCGTCTCACGCTATGT-1	1
PA04-1	ATCTTACAGCGCCACCAT-1	0
PA04-1	ATGACACAAGGAAGGTAT-1	1
PA04-1	ATGACACAATAGTGATCC-1	1
PA04-1	ATGAGGTATTTACCTCTC-1	1
PA04-1	ATGATAGCTAATGCGTGC-1	1
PA04-1	ATGATAGCTACGTACTGC-1	1
PA04-1	ATGCCTGTCCACTGCTTA-1	1
PA04-1	ATGCGTGGAGTCACAGAG-1	0
PA04-1	ATGCTCACCGATAGTTCT-1	1
PA04-1	ATGGACGTTGGAATTCAC-1	1
PA04-1	ATGGAGAGTGTGACGTAA-1	1
PA04-1	ATGGAGGAACGATTCGAG-1	1
PA04-1	ATTAGCCACGGATAATAC-1	1
PA04-1	ATTAGCGGTACGGTGCCT-1	1
PA04-1	ATTAGCGGTTTACACCTT-1	1
PA04-1	ATTCATGTGGCATGTAAG-1	1
PA04-1	ATTCTCTGGTGATTCACC-1	1
PA04-1	ATTGACACGCCGCAACAC-1	0
PA04-1	ATTGCGCTAGCGATGGTG-1	1
PA04-1	CAACGCACAACTCCGGTT-1	1
PA04-1	CAAGAGGAGCAGCTCTTC-1	1
PA04-1	CAAGCTGCACTATTCCGT-1	1
PA04-1	CAATACCACTGATACCGT-1	1
PA04-1	CAATCAAGTGTGCTCGGA-1	1
PA04-1	CAATGCATTAAGCAGCAT-1	1
PA04-1	CACACCACACATAGGTGT-1	1
PA04-1	CACATATCAGATATGGAC-1	1
PA04-1	CACCAGAAGGCTAGTGGA-1	1
PA04-1	CACCTTCCTATCGATCCT-1	0
PA04-1	CACGTCATAGCGACCTGT-1	1
PA04-1	CACTGCTTAGATAGTTCT-1	0
PA04-1	CACTGGTCCAAGTTCTCT-1	1
PA04-1	CACTGTATCCAAGCCTCG-1	1
PA04-1	CACTGTATCTGATCGGAA-1	1
PA04-1	CAGAAGTGAGACCAGAGA-1	1
PA04-1	CAGAGCACCAGTTATCGC-1	1
PA04-1	CAGATCGACGTAGTTGGT-1	1
PA04-1	CAGCAGTACATGTGACGA-1	1
PA04-1	CAGCCGCAATCCAAGTAA-1	1
PA04-1	CAGCGTAAGCGTGGTACC-1	1
PA04-1	CAGCTCTTCACGACATCT-1	1
PA04-1	CAGCTCTTCAGTAATGGT-1	1
PA04-1	CAGGAGCCTCAATCAAGT-1	1
PA04-1	CAGTGCCATCTCCTGACG-1	1
PA04-1	CAGTGCTGCCGAATCCTG-1	1
PA04-1	CATCAATAGTTCCATACC-1	1
PA04-1	CATCGCTGGGAGTGCATA-1	1
PA04-1	CATCTCACGTACTTCCAG-1	1
PA04-1	CATGGACTCATGATAGCT-1	1
PA04-1	CATGGACTCGCGTAACAA-1	1
PA04-1	CCACGTTCTGACCGTAGT-1	1
PA04-1	CCACTACCAACCGAGTAG-1	1
PA04-1	CCAGTTACGCGTGTATTC-1	1
PA04-1	CCATAGCCACGAGCTTAC-1	1
PA04-1	CCATAGCCAGTATTACTG-1	1
PA04-1	CCATAGCCATCTCCGCGT-1	1
PA04-1	CCATATGCCGATCCGCAC-1	1
PA04-1	CCATCTAGGTTATCCAAG-1	1
PA04-1	CCATTCTGCTAATCTGGA-1	1
PA04-1	CCGAAGCGTCCACGGATC-1	1
PA04-1	CCGAAGCGTTACTTCCAG-1	1
PA04-1	CCGAGTACTACCTAGCAC-1	1
PA04-1	CCGAGTACTGAGTTAACT-1	1
PA04-1	CCGATACCGCCTCGACCT-1	1
PA04-1	CCGATGTTCTGCGATACT-1	1
PA04-1	CCGCAATGGAGCGTCGTC-1	1
PA04-1	CCGCATCCTTCTACGCAA-1	1
PA04-1	CCGGTTCTACAAGCTGCA-1	1
PA04-1	CCGTACGGATGAGAATCC-1	1
PA04-1	CCTAGAGTAATCCACAGT-1	1
PA04-1	CCTCGCGTTAGGTCACGT-1	1
PA04-1	CCTCGGTCACGTGCTTGA-1	1
PA04-1	CCTTGACGGAGCTCTCCG-1	1
PA04-1	CGAATCCTGTTCTGCCGA-1	1
PA04-1	CGACCTAGCCACACTGCC-1	1
PA04-1	CGACCTAGCCTAGTTCCA-1	1
PA04-1	CGACGTGATATCCAATGA-1	1
PA04-1	CGACGTGATGAGCCGTTA-1	1
PA04-1	CGAGCCGTTTCTATTAGG-1	1
PA04-1	CGAGTAGCAATTCGAAGA-1	1
PA04-1	CGATAGGTGCTCGTCTTG-1	1
PA04-1	CGCCACCATATTAGCACA-1	1
PA04-1	CGCCATTACACGGACCAT-1	1
PA04-1	CGCGTACTAACCACTAGG-1	1
PA04-1	CGCTTCACGGGATACAAT-1	1
PA04-1	CGGATTCTCGCGAACTCG-1	1
PA04-1	CGGTCGACACCAACGGAA-1	1
PA04-1	CGGTCGACACTCCTGACG-1	1
PA04-1	CGGTTGCGACATAAGATC-1	1
PA04-1	CGTATCGAAGCGACAACC-1	1
PA04-1	CGTATTCCTCTTAAGTTG-1	1
PA04-1	CGTGACCAGATAGCACGG-1	1
PA04-1	CGTTCGTACTTCCTAAGG-1	1
PA04-1	CTAACTAAGGACTAGCAT-1	1
PA04-1	CTAGAGTCGATCTTACAG-1	1
PA04-1	CTAGAGTCGCAGCGTAAG-1	1
PA04-1	CTATACTAGTATGACCGA-1	1
PA04-1	CTATAGCTCAACGGAGAT-1	1
PA04-1	CTATAGCTCCTCTGCGGT-1	1
PA04-1	CTATTAAGGGTCGAGTAC-1	1
PA04-1	CTCCACGTCATGCGCCGT-1	1
PA04-1	CTCCACGTCGAGATGTAT-1	1
PA04-1	CTCCACGTCGATACCGGA-1	1
PA04-1	CTCCACGTCTAGAGCCAG-1	1
PA04-1	CTCCGCATTATCGGTGGT-1	1
PA04-1	CTCCGCATTGATACTGTG-1	1
PA04-1	CTCCGCATTTAGTCAGAC-1	1
PA04-1	CTCGACGATACAACCGGA-1	1
PA04-1	CTCTGCGGTGCTGAGCAG-1	1
PA04-1	CTGAGATAGGCAACACCT-1	1
PA04-1	CTGAGGTTAGTTGATGCA-1	1
PA04-1	CTGAGTCCATAGCCAGTG-1	1
PA04-1	CTGATGCACGACTGCGCA-1	1
PA04-1	CTGATGCACTGACTGAGA-1	1
PA04-1	CTGGACACTCATCCAGGA-1	1
PA04-1	CTGGTAATCTGATTGTGC-1	1
PA04-1	CTGGTACATGCAGCTTGA-1	1
PA04-1	CTGTACGACACGACATCT-1	1
PA04-1	CTGTGCTCAAGCTACTCA-1	1
PA04-1	CTGTGCTCATCACATACT-1	1
PA04-1	CTGTGGTGGCGCGCACAT-1	1
PA04-1	CTGTTACCACAACTAATC-1	1
PA04-1	CTTACATGCCATGTCCTG-1	1
PA04-1	CTTATTGAGCAGGTTGTC-1	1
PA04-1	CTTCCGGTAACTCACGAA-1	1
PA04-1	CTTGATCTAGCCGCTATC-1	1
PA04-1	CTTGATCTATCGCGTCAT-1	1
PA04-1	CTTGTAACGGATCGTTGA-1	1
PA04-1	GAACCAGTTCGCATAACT-1	1
PA04-1	GAACGCTGTAGCCGTTCT-1	1
PA04-1	GAACGCTGTGCATGTGGT-1	1
PA04-1	GAACTATGGTGGTCTACG-1	1
PA04-1	GAATAAGAGACTCCAACT-1	1
PA04-1	GACAGGTTATCCAGCAGC-1	1
PA04-1	GACCAACAGCCTCGACCT-1	1
PA04-1	GACCAACAGCTGTTACCA-1	1
PA04-1	GACGTCAATTCAGGACTG-1	1
PA04-1	GACTATTGAGGTTGCTAT-1	1
PA04-1	GACTCTCACAGCGGAACA-1	1
PA04-1	GACTGCCTGAGTGAACGG-1	1
PA04-1	GACTGCGCATGTCGTGAG-1	1
PA04-1	GAGACGATCATTCCGTAC-1	1
PA04-1	GAGACTCGAGTAGCTACA-1	1
PA04-1	GAGATACACTGACTGAGA-1	1
PA04-1	GAGATGTATAATTGGTGA-1	1
PA04-1	GAGATGTATGTAATATCG-1	1
PA04-1	GAGCACATTCTCATTAGT-1	1
PA04-1	GAGCCATCCTGGAGAGTG-1	1
PA04-1	GAGCGACTCCGATACTCT-1	1
PA04-1	GAGTCGTACATTCCTACG-1	1
PA04-1	GAGTGCATAGCAGGAGAA-1	1
PA04-1	GATACTGTGCATGCCAGT-1	1
PA04-1	GATACTGTGGTCATTCTA-1	1
PA04-1	GATATGGACTCTGAGATA-1	1
PA04-1	GATCCGCACAGATCTTCA-1	1
PA04-1	GATCCGCACGTCATTCTA-1	1
PA04-1	GATCGCACTATAGTGGTT-1	1
PA04-1	GATCGCGAACTGTGGTGG-1	0
PA04-1	GATCGTTGAAGGTGCGAG-1	1
PA04-1	GATCTACTTCCATTACAG-1	1
PA04-1	GATCTAGAGGATTCCTCT-1	0
PA04-1	GATCTGAATGGTGGAGCT-1	1
PA04-1	GATCTGTTCGTGGTACGG-1	1
PA04-1	GATCTGTTCTGAAGACCA-1	0
PA04-1	GATGCAGAAGAGCACATT-1	0
PA04-1	GATGTAAGGTTACACCTT-1	1
PA04-1	GATGTCTAGCATACAACC-1	0
PA04-1	GATGTCTAGTCCAATCAT-1	1
PA04-1	GATTAGACAGTGGTTACC-1	1
PA04-1	GATTAGTGTGTCGTCGAC-1	1
PA04-1	GATTAGTGTTCTGAGATA-1	1
PA04-1	GATTGGAAGCCTCGGTCA-1	1
PA04-1	GCAACACCTCATGGTCGA-1	1
PA04-1	GCACAACTCACGTCTATG-1	0
PA04-1	GCACAGTAACTCCTGACG-1	1
PA04-1	GCACAGTAATCAGCTCAG-1	1
PA04-1	GCACGCATTCTAACACTG-1	1
PA04-1	GCACGTAGAGGTTAACAG-1	1
PA04-1	GCACTGGATAGCTACTCA-1	1
PA04-1	GCAGCGATAAATACGTCT-1	1
PA04-1	GCCACGAGTCACTGCTTA-1	1
PA04-1	GCCACGAGTGTCAGTTGT-1	1
PA04-1	GCCATACAAGACTGCCTG-1	1
PA04-1	GCCATTAAGGTATACAGA-1	1
PA04-1	GCCGTGAACTTGACCTGA-1	1
PA04-1	GCCTAACGGGCCGAGTCT-1	1
PA04-1	GCCTAACGGGTCTTATGC-1	1
PA04-1	GCCTGCATCCAGGAGCCT-1	1
PA04-1	GCGAAGACAGTATCCTGC-1	1
PA04-1	GCGACAACCGATGTCTAG-1	1
PA04-1	GCGACCTGTAGACTAGTA-1	1
PA04-1	GCGATATGACGCGCACAT-1	1
PA04-1	GCTACCTTAAGATGAAGA-1	1
PA04-1	GCTATGTAATACGAGTGA-1	1
PA04-1	GCTCCTAGCCCGCAATGG-1	1
PA04-1	GCTGATGTCGATGCGACG-1	1
PA04-1	GCTGGTTCGGAACAACCA-1	1
PA04-1	GCTGTTCGGCTTGTAACG-1	1
PA04-1	GCTTGTCCTAACGAGGTG-1	1
PA04-1	GCTTGTCCTGAGACTCGA-1	1
PA04-1	GGAATTCACCAAGTACGA-1	1
PA04-1	GGAATTCACGTCCGTAAG-1	1
PA04-1	GGACAGATTAGCCGGATC-1	1
PA04-1	GGACAGATTGATCTGAAT-1	1
PA04-1	GGACTATTCAGTAAGCCA-1	1
PA04-1	GGACTCCTTTTCCTCGGT-1	1
PA04-1	GGAGAATGATACCAGCCA-1	1
PA04-1	GGAGACACAAGCTCTCCG-1	1
PA04-1	GGAGTTAGCCTCGCAAGA-1	1
PA04-1	GGATACCTACCGCTCATG-1	1
PA04-1	GGATACCTATACCTATCC-1	1
PA04-1	GGATCAGGTCCGGATTGC-1	1
PA04-1	GGATCAGGTGCGCATTAC-1	4
PA04-1	GGATCGTTCGATTAGTGT-1	0
PA04-1	GGTAAGGATCATCTCGAT-1	1
PA04-1	GGTAAGGATCTCGTCTTG-1	1
PA04-1	GGTAAGGATGAACGCTGT-1	1
PA04-1	GGTACTTCCTTGACCTGA-1	1
PA04-1	GGTAGCATCGACGCCGTA-1	1
PA04-1	GGTAGTGTTGCGAGCAAG-1	0
PA04-1	GGTCCTGGTACAACGAGC-1	1
PA04-1	GGTCCTGGTATTGATTGG-1	1
PA04-1	GGTGAGCGTAGTTATCGC-1	1
PA04-1	GGTGAGCGTGCACCATCG-1	0
PA04-1	GGTGAGCGTTAACTCCGA-1	1
PA04-1	GGTTAGATGACTCGAGTC-1	1
PA04-1	GGTTAGATGGAGGTCACG-1	1
PA04-1	GGTTCTATCGCAATGAGA-1	0
PA04-1	GGTTGCTATCTGGTACAT-1	1
PA04-1	GGTTGCTATTTGCAGTCA-1	1
PA04-1	GTAACTCATGCAACTCGC-1	1
PA04-1	GTAAGGTCCATATGCAGC-1	1
PA04-1	GTAATCAGCAGTTGTGTA-1	1
PA04-1	GTACAATGCACAGGAACT-1	1
PA04-1	GTACGCGATCCTGCAGAT-1	1
PA04-1	GTACTCTACATCCAGCTG-1	0
PA04-1	GTAGAAGTTCAATGTGCT-1	1
PA04-1	GTAGGACGCAAGTTCTCT-1	1
PA04-1	GTATGATCTGAATTCAGT-1	1
PA04-1	GTATGTATCCCTGCTCCA-1	1
PA04-1	GTCCGCTCACGACCTAGC-1	1
PA04-1	GTCCGCTCATTCCTAAGG-1	1
PA04-1	GTCGTGTTAGTGCTCTTG-1	1
PA04-1	GTCGTTAGACGGTCGACA-1	1
PA04-1	GTCGTTAGATCGTGCCAC-1	1
PA04-1	GTCTGACGTCATACAACC-1	1
PA04-1	GTCTTATGCATACAACCG-1	1
PA04-1	GTCTTATGCCACGTAGAC-1	1
PA04-1	GTGAATGCCTAGTAGTCT-1	1
PA04-1	GTGCGAGTATCACCGAGG-1	1
PA04-1	GTGCTGACTTGAACCAAT-1	1
PA04-1	GTGGAGGTCGTGCTCTTG-1	1
PA04-1	GTGTCCGTGTGCGTAATC-1	1
PA04-1	GTGTTCCAGTATCTAGGT-1	1
PA04-1	GTTAGAGACGTAAGGTCC-1	1
PA04-1	GTTATCGATGGTAGTGTT-1	1
PA04-1	GTTCACTCCCAGTGAGGA-1	1
PA04-1	GTTGACCATCATAGTATG-1	0
PA04-1	GTTGATGCAGGATACCTA-1	1
PA04-1	TAACACATCGGAATTCAC-1	1
PA04-1	TAACACATCTGAGTGACT-1	1
PA04-1	TAACACGAGGACATAACG-1	1
PA04-1	TAACTCCGATAGTGATCC-1	1
PA04-1	TAAGCCATTAGTAGAGGA-1	1
PA04-1	TAAGTACACAGTGAGAGA-1	1
PA04-1	TACACGGTCATTCGCTTA-1	1
PA04-1	TACAGTTAGTACTTACCA-1	1
PA04-1	TACCAGCCATGTGCTAAC-1	1
PA04-1	TACCTCACTGCGACACAG-1	1
PA04-1	TACTAGTAGCTGGTAATC-1	1
PA04-1	TACTTACCAACCTGCAGA-1	1
PA04-1	TAGAGCGTCACACTGTGA-1	1
PA04-1	TAGAGCGTCGTCGCAGGT-1	1
PA04-1	TAGATAGCCTGCATCGGA-1	1
PA04-1	TAGCGAGAACAGTCCTAA-1	1
PA04-1	TAGGAGCTAGTAGTTGGT-1	1
PA04-1	TAGGAGGATCCAAGCGAG-1	1
PA04-1	TAGGATGCCTAATCACGC-1	1
PA04-1	TAGGATTAGCTGCGTCAC-1	1
PA04-1	TAGTAACGGTCCGGAGCT-1	1
PA04-1	TAGTTGACGAGTGAGAGA-1	1
PA04-1	TATCATGCTGGAAGGTAT-1	1
PA04-1	TATCGGAACTGGAAGATT-1	1
PA04-1	TATCTGTCAGCAATGAGA-1	1
PA04-1	TATGAGACCATCTCGAAC-1	1
PA04-1	TATGAGACCGGAACCTAG-1	1
PA04-1	TATTACAGCAACTGATTC-1	1
PA04-1	TATTCAACGCATTCCGAG-1	1
PA04-1	TCAATCTAGCACGGAAGT-1	1
PA04-1	TCAATGGACCGCACTGAA-1	1
PA04-1	TCACACTGCTGTCACATA-1	1
PA04-1	TCACTACGTCACTACAGG-1	1
PA04-1	TCAGAGCGTGGTAACTAC-1	1
PA04-1	TCAGAGTCACAATGTGCT-1	0
PA04-1	TCAGGTGCATCATCAGAG-1	1
PA04-1	TCAGTAAGCGCTTCTACG-1	1
PA04-1	TCAGTGTTCCTCGTGTCC-1	1
PA04-1	TCATATCGCAGAGCGGAG-1	1
PA04-1	TCCAAGTAAGATTCTCGG-1	1
PA04-1	TCCAATCATAGACCACGC-1	1
PA04-1	TCCACGTGCATTAGCGGT-1	1
PA04-1	TCCAGCAGCTACAAGAGG-1	1
PA04-1	TCCAGCTATGTCGTCGAC-1	1
PA04-1	TCCTATTCCTCCGGAGCT-1	1
PA04-1	TCCTCGTCGCATATGCGA-1	1
PA04-1	TCCTGAGACTAATCTGGA-1	1
PA04-1	TCCTGTCCGACGGTGCCT-1	1
PA04-1	TCCTGTCCGCACTGCTTA-1	1
PA04-1	TCCTTCAACCTTCACTGT-1	1
PA04-1	TCGAATAGAAAGTTGCCA-1	1
PA04-1	TCGACGTTGTGCTCACAC-1	1
PA04-1	TCGATTCAGACTTCTTGG-1	0
PA04-1	TCGCAAGCAGCGTAACAA-1	1
PA04-1	TCGCCAAGCGCGGTAGTC-1	1
PA04-1	TCGGAACGATGCCAGACG-1	1
PA04-1	TCGGATGTTGTACCACAA-1	1
PA04-1	TCGTCCGATATCGGTGGT-1	1
PA04-1	TCGTCCGATTAGTCAGAC-1	1
PA04-1	TCTAATACCGCGACCTGT-1	0
PA04-1	TCTCGTATCTAAGCACTA-1	1
PA04-1	TCTTAGCGAGACATAACG-1	0
PA04-1	TCTTAGCGATGGTGGTAA-1	1
PA04-1	TGAACCAATCTATGGATG-1	1
PA04-1	TGAACGTCAACTTCGCAG-1	1
PA04-1	TGAAGACCAATACCGCTT-1	1
PA04-1	TGACGGTTGTACGTTACC-1	1
PA04-1	TGACTGAGAAGCCGGATC-1	1
PA04-1	TGAGAGGACTACCGCGTT-1	0
PA04-1	TGATAGAGGGCCGCTATC-1	1
PA04-1	TGATGACAGCTGTCTAGT-1	1
PA04-1	TGATGGACACTGAGATAG-1	1
PA04-1	TGATTATCGTCCTTCGTA-1	1
PA04-1	TGCAACTCTCGTTACACC-1	1
PA04-1	TGCAGCCTTGAGCATACA-1	1
PA04-1	TGCAGTCGGGGTAACTAC-1	1
PA04-1	TGCAGTTCACTGCATGTT-1	1
PA04-1	TGCCAGACGGAGTCAAGG-1	1
PA04-1	TGCCGAACTAACGAGAAT-1	1
PA04-1	TGCCTTCAGAAGGTGCTG-1	1
PA04-1	TGCGCACTGTCCGTATAC-1	1
PA04-1	TGGAAGATTTGCAGTTCA-1	1
PA04-1	TGGAATCGTTCTACATCC-1	1
PA04-1	TGGAGAACCGGTAAGGAT-1	1
PA04-1	TGGTCGCTAGCGAGCAAG-1	1
PA04-1	TGGTGGTAAACTCGAGTC-1	1
PA04-1	TGGTGGTAACTCATTAGT-1	1
PA04-1	TGTACACGAAGCAACATT-1	1
PA04-1	TGTAGATCGCGGTTCGTA-1	1
PA04-1	TGTAGGTTAGCGCTAGAA-1	1
PA04-1	TGTATGTAGCGACCATCA-1	1
PA04-1	TGTCAACCTGTCAATACA-1	1
PA04-1	TGTCATAGCGGTTGCTAT-1	1
PA04-1	TGTCATAGCGTGTACCGT-1	1
PA04-1	TGTCGTACAACTCGTAGG-1	1
PA04-1	TGTCGTACAGCAACTCGC-1	1
PA04-1	TGTCGTGAGGACGCTTGC-1	1
PA04-1	TGTGAGTATTAGACACGT-1	1
PA04-1	TGTGCAGTAAGTTGAGCG-1	1
PA04-1	TGTGGACAATCGCTGTAA-1	1
PA04-1	TGTGTAGAGGGATAATAC-1	0
PA04-1	TGTGTCTACTCGCATTCG-1	1
PA04-1	TTAACGTTCCGTGTGTGG-1	1
PA04-1	TTAGTCGGATATGACCGA-1	0
PA04-1	TTCACTCCTAACGATGAC-1	0
PA04-1	TTCCTAAGGGAATTCAGT-1	1
PA04-1	TTCGCATCCCGCATAACT-1	1
PA04-1	TTCGCTGAGTATTGCTAC-1	1
PA04-1	TTCGGAGTCGCTTGGTTC-1	1
PA04-1	TTCGTGATGGAATAAGAG-1	1
PA04-1	TTCTGCCGAGCCTTAGAG-1	0
PA04-1	TTGACCTGACTGTCACTT-1	1
PA04-1	TTGAGCTCTCGGTTGCGA-1	1
PA04-1	TTGCAGTCATTCCGAGCG-1	1
PA04-1	TTGCCAGATAACGTCGAG-1	1
PA04-1	TTGCCAGATATGTGAGAC-1	1
PA04-2	AACAACCTAATGCGTGGA-1	5
PA04-2	AACAACCTAGTGTATCTG-1	0
PA04-2	AACAATGCACTGTCTAGT-1	0
PA04-2	AACACACTCCCGATGTTC-1	2
PA04-2	AACACACTCTCACGACAA-1	0
PA04-2	AACACACTCTGCAGCCTT-1	2
PA04-2	AACAGATCGAGCGGTCTA-1	0
PA04-2	AACAGCAGTCTGTGGTGG-1	0
PA04-2	AACCATGGTAATGTGCGT-1	0
PA04-2	AACCATGGTACTAACCGA-1	0
PA04-2	AACCGCTGATCATGCTCA-1	0
PA04-2	AACCGTGAGATGCCTTCA-1	1
PA04-2	AACCGTGAGCCGCAGAAT-1	2
PA04-2	AACGAGAATACAGCGTAT-1	0
PA04-2	AACGAGAATGTTAGATTG-1	2
PA04-2	AACGAGAATTTGGTAACT-1	2
PA04-2	AACGAGGTGCTGGAGCGA-1	0
PA04-2	AACGAGGTGTGAGAGGAC-1	0
PA04-2	AACGATGACCACGACTCA-1	0
PA04-2	AACGATGACCGTCTGTCC-1	0
PA04-2	AACGATGACGAGATTCCT-1	0
PA04-2	AACGCATTGGGTTGCTAT-1	2
PA04-2	AACGCATTGTGACGATGA-1	2
PA04-2	AACGCATTGTTGATGCTG-1	6
PA04-2	AACGCCTACGAGTTATAG-1	0
PA04-2	AACGCTCAAAGTCAGTTG-1	5
PA04-2	AACGCTCAAGCTCTGTGT-1	2
PA04-2	AACGGTAGCACTCCAACT-1	2
PA04-2	AACGGTAGCCCGATCAGC-1	5
PA04-2	AACGGTAGCCGTTAATGG-1	0
PA04-2	AACGGTAGCTCTAGCTGG-1	0
PA04-2	AACGTCGAGAGAATCAGA-1	4
PA04-2	AACGTCGAGTCGTCATTC-1	0
PA04-2	AACGTTCTTAGCCAGGAC-1	4
PA04-2	AACGTTCTTGTAGCCTTG-1	0
PA04-2	AACTGATTCTGGAAGATT-1	0
PA04-2	AACTGCGACGTCCTTCAT-1	4
PA04-2	AACTGCGACTGAACGGTT-1	1
PA04-2	AACTTAGCTGTGAGGACG-1	0
PA04-2	AAGACGAAGATAAGACAG-1	1
PA04-2	AAGACTGGTACTACCATC-1	6
PA04-2	AAGACTGGTCCGAGCTGA-1	4
PA04-2	AAGACTGGTCGTGACCAG-1	2
PA04-2	AAGACTGGTGCTAGTGGA-1	2
PA04-2	AAGAGAACTCCGAAGCGT-1	2
PA04-2	AAGAGAACTCCTCTGCAT-1	2
PA04-2	AAGAGAACTCTATTCCGT-1	0
PA04-2	AAGAGAACTCTTCGTGCA-1	0
PA04-2	AAGAGAGAGCGCCTGCAA-1	2
PA04-2	AAGAGAGAGTCTGCGCTG-1	0
PA04-2	AAGAGAGAGTTAACGGAG-1	0
PA04-2	AAGCAACTAAGTTCAACC-1	4
PA04-2	AAGCAACTACTGACGGAT-1	0
PA04-2	AAGCAATCGCTAACCGGT-1	0
PA04-2	AAGCACAACAATGTGCGT-1	2
PA04-2	AAGCACAACGCACGCATT-1	6
PA04-2	AAGCACAACGGTACGAGC-1	0
PA04-2	AAGCAGCATCTCAGGTAC-1	0
PA04-2	AAGCAGCATGTAGCCTTG-1	0
PA04-2	AAGCAGCATTGCCGAACT-1	2
PA04-2	AAGCATTGCCCGGATTGC-1	2
PA04-2	AAGCCAAGTATTAGCACA-1	2
PA04-2	AAGCCACACCACCAGAAG-1	2
PA04-2	AAGCCACACCTTCCGGTA-1	2
PA04-2	AAGCCACACTGTGGTCCT-1	2
PA04-2	AAGCTGAGGCAACTAATC-1	2
PA04-2	AAGCTGAGGCGTGCCTAT-1	2
PA04-2	AAGCTGAGGGTACGAACG-1	5
PA04-2	AAGCTGGTCCAGCGTAAG-1	0
PA04-2	AAGCTTGCAGCCTTCCAT-1	5
PA04-2	AAGGAACAGCCTATTGGT-1	2
PA04-2	AAGGATACGAGTCATACT-1	0
PA04-2	AAGGATACGGCATTGATC-1	0
PA04-2	AAGGTCTGAACGACATCT-1	0
PA04-2	AAGGTCTGAACGCACACT-1	0
PA04-2	AAGGTCTGAATGCTGTCG-1	5
PA04-2	AAGGTCTGACTCCTATCT-1	0
PA04-2	AAGGTCTGAGGTTGCTAT-1	2
PA04-2	AAGGTCTGATGAACGTCA-1	1
PA04-2	AAGTAGGACAGAAGCTGC-1	2
PA04-2	AAGTAGGACGACATATGT-1	2
PA04-2	AAGTTCTCTAATGAGTCG-1	0
PA04-2	AAGTTCTCTCAAGCGCAT-1	0
PA04-2	AATAACTCCCTTAACAGC-1	2
PA04-2	AATACCTTGATCTGCGTA-1	0
PA04-2	AATACTCCGGCCTGGAAT-1	2
PA04-2	AATAGACGCATGCGGATT-1	2
PA04-2	AATAGACGCGTAGCCTTG-1	4
PA04-2	AATATCAGCCCAGATCAC-1	0
PA04-2	AATATCAGCGCATACTCC-1	0
PA04-2	AATATCGCTCACGACTCA-1	0
PA04-2	AATATCGCTCCACTTCGC-1	0
PA04-2	AATATCGCTCTCGTTCAC-1	0
PA04-2	AATCAGGAGCTGTCACTT-1	2
PA04-2	AATCCTCGTTAGCACACG-1	5
PA04-2	AATCGCCATCGAATCCTG-1	0
PA04-2	AATCTGACCAAGCAGCAT-1	5
PA04-2	AATCTGACCATATGTCCA-1	5
PA04-2	AATCTGACCCCAGCCAAT-1	4
PA04-2	AATCTGACCCTCCAGCGT-1	4
PA04-2	AATGAGTCGCAAGAGAGT-1	2
PA04-2	AATGCAGCGATAGCCTAA-1	0
PA04-2	AATGCCTCACCATATCTT-1	0
PA04-2	AATGCCTCACTCAGTGAT-1	0
PA04-2	AATGCGTGCACAGGTATC-1	0
PA04-2	AATGCGTGCCATTATGTC-1	0
PA04-2	AATGCGTGCGTACAATGC-1	4
PA04-2	AATGCTATCCCTTCCTCA-1	4
PA04-2	AATGCTATCCTATTCCGT-1	2
PA04-2	AATGCTGATAAGACTGGT-1	4
PA04-2	AATGCTGATACAAGTACA-1	0
PA04-2	AATGCTGATAGTGTGCAC-1	0
PA04-2	AATGCTGATTCGCTGTAA-1	0
PA04-2	AATGCTGATTGCCGAACT-1	5
PA04-2	AATGTGCGTATCTGGTAG-1	0
PA04-2	AATGTGCGTGGTCGGATA-1	0
PA04-2	AATGTGCGTTTCACTCCT-1	0
PA04-2	AATTAGAGGGACCTTGTG-1	0
PA04-2	AATTCGGAAGGACTATTC-1	0
PA04-2	AATTCGGAATCGTTCTCC-1	0
PA04-2	AATTCGGAATGATTGTGC-1	2
PA04-2	AATTGGATCACTAAGTTC-1	0
PA04-2	AATTGGATCCCACGGATC-1	0
PA04-2	AATTGGATCGAGCACATT-1	0
PA04-2	AATTGGTGACCTATTGGT-1	2
PA04-2	AATTGGTGAGGTCCTAAG-1	0
PA04-2	AATTGGTGATGCGCTGCA-1	5
PA04-2	AATTGGTGATTACACCTT-1	0
PA04-2	ACAACCGGACTAACCGGT-1	0
PA04-2	ACAAGTACAAGAAGCTGC-1	2
PA04-2	ACAAGTACACTGCTGCTT-1	0
PA04-2	ACAAGTACAGGATACCTA-1	0
PA04-2	ACAATAGGTATTGCCGAC-1	2
PA04-2	ACAATAGGTCTTGGTCAT-1	1
PA04-2	ACAATTCGGGATCTACTT-1	0
PA04-2	ACACACCGTTTGCGAACA-1	0
PA04-2	ACACACGTCGCGTAACAA-1	2
PA04-2	ACACAGAACAGATCGAGT-1	0
PA04-2	ACACAGAACCGCGCACAT-1	2
PA04-2	ACACAGAACGTCGTGTTA-1	5
PA04-2	ACACATCTGCTGACGGAT-1	0
PA04-2	ACACATCTGTATGAGACC-1	0
PA04-2	ACACCACATAGAAGCTGC-1	2
PA04-2	ACACCACATCAGTGCCAT-1	4
PA04-2	ACACCACATGTGCCATGA-1	0
PA04-2	ACACGTTGCGAATCAACC-1	0
PA04-2	ACACGTTGCGGTCTCATG-1	2
PA04-2	ACACTGTGACTTCTATGA-1	2
PA04-2	ACACTGTGAGTGGTACGG-1	0
PA04-2	ACAGAAGAGTCGGAACGA-1	0
PA04-2	ACAGAGATGCGACGTGAT-1	2
PA04-2	ACAGAGATGTCGACGTTG-1	0
PA04-2	ACAGCATCAGTCGTGTTA-1	0
PA04-2	ACAGCGGTCATTGGTTCC-1	0
PA04-2	ACAGCGGTCCCTAGCAAT-1	2
PA04-2	ACAGCGGTCGGTTAGATG-1	0
PA04-2	ACAGCGTATAACGGTAGC-1	2
PA04-2	ACAGCGTATAGGATGCGT-1	0
PA04-2	ACAGGAACTCGAATCCTG-1	0
PA04-2	ACAGGTATCAACCGTGAG-1	0
PA04-2	ACAGGTATCACGCAAGAT-1	2
PA04-2	ACAGGTATCTTATCGCAC-1	0
PA04-2	ACAGTATTGAGGAGCAAT-1	0
PA04-2	ACATCGTCCAACTAACTG-1	4
PA04-2	ACATCGTCCCACCTTCCT-1	1
PA04-2	ACATGACTATCTTGGTAG-1	0
PA04-2	ACATGGATTTCAGTGTTC-1	0
PA04-2	ACATTCCACGCCGTTGTT-1	2
PA04-2	ACATTCCACGTAACTCAT-1	2
PA04-2	ACATTGACAGCCGTCTTC-1	0
PA04-2	ACATTGACATGAGTTAAG-1	2
PA04-2	ACCACGCTAGACGCCGTA-1	2
PA04-2	ACCACGCTAGCTGGTAAC-1	6
PA04-2	ACCACGCTAGGTGAGCGT-1	2
PA04-2	ACCACGGATAGCTTGGTG-1	0
PA04-2	ACCACGGATCTGACGGAT-1	2
PA04-2	ACCACTAGGAACCGCTGA-1	0
PA04-2	ACCACTAGGAACTTGTCG-1	0
PA04-2	ACCAGCGTTAACAACCTA-1	0
PA04-2	ACCAGCGTTCATTGCAGA-1	0
PA04-2	ACCAGCGTTTCGTGCCAC-1	0
PA04-2	ACCAGCGTTTGATGGACA-1	0
PA04-2	ACCATACTTATCCACAGT-1	0
PA04-2	ACCATACTTCAGATCATT-1	0
PA04-2	ACCATCTAAAATCCGCTG-1	0
PA04-2	ACCATCTAACTGATGCAC-1	2
PA04-2	ACCATTCACAGTTACAAG-1	0
PA04-2	ACCGACGGTCAACTAATC-1	0
PA04-2	ACCGAGACACACTTGGAT-1	2
PA04-2	ACCGAGTAGCGTATAGCG-1	0
PA04-2	ACCGAGTAGTATCACCTG-1	2
PA04-2	ACCGATCGAACGTGTAGT-1	1
PA04-2	ACCGATCGACAGGAGCCT-1	1
PA04-2	ACCGATCGATACGGTCGT-1	0
PA04-2	ACCGCTGTGATAGTGGTT-1	0
PA04-2	ACCGCTGTGTCAGTGCAA-1	0
PA04-2	ACCGGAGTACTCATGCCA-1	0
PA04-2	ACCGGTTACAGACCACGC-1	2
PA04-2	ACCGTACGCATCTGCGTA-1	5
PA04-2	ACCGTCACGAATTAGAGG-1	0
PA04-2	ACCGTCACGACACACGTC-1	0
PA04-2	ACCGTCACGTAACACATC-1	1
PA04-2	ACCGTCACGTCATGCTCA-1	2
PA04-2	ACCGTCCTACCTCTCTAG-1	0
PA04-2	ACCGTCCTATGAACGTCA-1	0
PA04-2	ACCTAGCACATAGCCTAA-1	2
PA04-2	ACCTAGCACTCCAACGTG-1	0
PA04-2	ACCTAGTTACATCAATAG-1	0
PA04-2	ACCTAGTTACTTCACTGT-1	6
PA04-2	ACCTAGTTAGCCTGCATC-1	0
PA04-2	ACCTAGTTATGAACGGTT-1	2
PA04-2	ACCTAGTTATGCATCGGA-1	0
PA04-2	ACCTCCTAGGTGAATGCC-1	0
PA04-2	ACCTGCAGACATTGTTCA-1	2
PA04-2	ACCTGTACCGTACGAACG-1	0
PA04-2	ACCTGTACCTACCTATCC-1	1
PA04-2	ACCTTGAAGCTACGTTGG-1	0
PA04-2	ACCTTGAAGGGTGAGCGT-1	2
PA04-2	ACCTTGAAGTAGTAGTCT-1	0
PA04-2	ACGAATCGCAGCAAGTCC-1	0
PA04-2	ACGAATCGCTTGATGAGT-1	0
PA04-2	ACGACAGTCCTTGCACAA-1	0
PA04-2	ACGACATCTCCTCGACCT-1	5
PA04-2	ACGACGATTCTAGGTACT-1	2
PA04-2	ACGACGATTTGCCTGGTT-1	2
PA04-2	ACGAGAGCAACGAGAGCA-1	1
PA04-2	ACGAGAGCACGCTGTAGT-1	2
PA04-2	ACGAGCTTCGTGTCCGTG-1	2
PA04-2	ACGATGACCATATTCGCA-1	2
PA04-2	ACGATGACCCGACCACTT-1	2
PA04-2	ACGATGGAAATTATGCAG-1	2
PA04-2	ACGATGGAATCATGCTCA-1	2
PA04-2	ACGCAAGATCATCTCACG-1	0
PA04-2	ACGCACACTCTGGACACT-1	2
PA04-2	ACGCGACAGTCGAACGCT-1	2
PA04-2	ACGCGTGACAGTGGAATG-1	0
PA04-2	ACGCTAGTGCTTGGATCA-1	0
PA04-2	ACGCTAGTGGATAGTTCT-1	1
PA04-2	ACGCTATGTACACTAACG-1	0
PA04-2	ACGCTATGTACCGATCGA-1	1
PA04-2	ACGCTATGTTCGCTTAAC-1	0
PA04-2	ACGCTCTTAGCTTACTAG-1	2
PA04-2	ACGGTGCCTGTCAGACCG-1	2
PA04-2	ACGGTGCCTGTTATCGAT-1	2
PA04-2	ACGTAGTATTCGCCAAGC-1	0
PA04-2	ACGTCTATGAGACGCTAT-1	5
PA04-2	ACGTGAATCCGCTGTAGT-1	2
PA04-2	ACGTGAATCGCTATGTAA-1	0
PA04-2	ACGTGCTCGAGAGCGGAG-1	0
PA04-2	ACGTGCTCGTGTAACAGT-1	6
PA04-2	ACGTGTAGTCGAAGAGGT-1	5
PA04-2	ACGTTCAATAGATGTTGG-1	5
PA04-2	ACGTTCAATGCCACGAGT-1	2
PA04-2	ACTAACCGAGATAGTTCT-1	0
PA04-2	ACTAACCGATTACACCTT-1	1
PA04-2	ACTATCCTGGTAACTCAT-1	2
PA04-2	ACTATCCTGTGAACTTGC-1	0
PA04-2	ACTATTGTCACCGACGGT-1	0
PA04-2	ACTCACGAAATATAGCGT-1	0
PA04-2	ACTCACGAAGATAGTTCT-1	4
PA04-2	ACTCACGAATACAGGACT-1	2
PA04-2	ACTCATTCAAGAGAGTGG-1	0
PA04-2	ACTCATTCACACTTCCTT-1	1
PA04-2	ACTCATTCAGTCCTTCAT-1	2
PA04-2	ACTCATTCATGGTTATAC-1	2
PA04-2	ACTCCAACTTATACGTGG-1	0
PA04-2	ACTCCGGTTCAAGAGAGT-1	5
PA04-2	ACTCCGTCGAACAACTGG-1	0
PA04-2	ACTCCGTCGAGAAGAGTC-1	0
PA04-2	ACTCGCTGTAAGACTACC-1	0
PA04-2	ACTCGCTGTCCGCAGCTA-1	0
PA04-2	ACTCGCTGTCGCCACCAT-1	2
PA04-2	ACTCGTCTACACTCACTA-1	5
PA04-2	ACTCGTCTAGTGACTCTC-1	0
PA04-2	ACTCTAGGACACAATAAC-1	1
PA04-2	ACTCTAGGAGCCTTCCAT-1	1
PA04-2	ACTCTCACACCACACAGA-1	2
PA04-2	ACTCTGCTCCGAGCTTAC-1	0
PA04-2	ACTCTGCTCCTTGTAACG-1	0
PA04-2	ACTCTGCTCGCAGATCCG-1	0
PA04-2	ACTCTGCTCTCGAACGCT-1	4
PA04-2	ACTGGTCAGTGCGATACT-1	2
PA04-2	ACTGTAATCCGGTTCTAT-1	0
PA04-2	ACTGTGTCAAGCACCGTG-1	0
PA04-2	ACTGTGTCAGCCGTTGTT-1	1
PA04-2	ACTGTGTCAGGTCTTGCA-1	0
PA04-2	ACTTCAGTAAGAAGTCCT-1	0
PA04-2	ACTTCAGTACCGCAGAAT-1	2
PA04-2	ACTTCAGTAGCGTCGTCT-1	4
PA04-2	ACTTCAGTAGGTTACGCA-1	0
PA04-2	ACTTCTTGGTGACGGTTG-1	0
PA04-2	ACTTGATCTGCGCTACCT-1	2
PA04-2	AGAAGAGTCAGATGAAGA-1	2
PA04-2	AGAAGAGTCATGACACAA-1	0
PA04-2	AGAAGCTGCTATCAGTGC-1	2
PA04-2	AGAAGTAACGTACGTCTA-1	0
PA04-2	AGAAGTCCTACTCTCACA-1	0
PA04-2	AGAAGTCCTCTCCACGTC-1	0
PA04-2	AGAAGTCCTCTTCACTGT-1	2
PA04-2	AGAAGTCCTTGAGATCAT-1	2
PA04-2	AGAATCAGAAATCTCCTA-1	0
PA04-2	AGAATCAGACTCTTCAGC-1	2
PA04-2	AGAATCAGATAGGTCAAC-1	0
PA04-2	AGAATCAGATAGTCAGAC-1	5
PA04-2	AGACATATCACGAGAGCA-1	2
PA04-2	AGACATATCAGTTGTGTA-1	0
PA04-2	AGACATATCATCACTTCC-1	0
PA04-2	AGACATATCGACCAACAG-1	0
PA04-2	AGACATCCAAACGTTCTT-1	0
PA04-2	AGACATCCACAATGTGCT-1	2
PA04-2	AGACATCCAGTCACAGAG-1	0
PA04-2	AGACATCCATATACCACT-1	2
PA04-2	AGACCACGCAGTAATCAG-1	5
PA04-2	AGACCAGCTGGAGACACA-1	0
PA04-2	AGACCAGCTGTTGACGTG-1	0
PA04-2	AGACGCCTGATTCGAAGA-1	0
PA04-2	AGACGCTATAGAGGACGT-1	5
PA04-2	AGACGCTATTCACTACGT-1	0
PA04-2	AGACGGAGGATCCGACCA-1	2
PA04-2	AGACGGAGGCGCATAACT-1	5
PA04-2	AGACGGAGGCTAACTAAG-1	0
PA04-2	AGACTAGTAGCAGGAGAA-1	0
PA04-2	AGACTAGTAGCGCTCTAT-1	6
PA04-2	AGACTAGTATAGGAGCTA-1	0
PA04-2	AGACTTCGTAGGTCAGCA-1	0
PA04-2	AGAGAGTGGGTGCGTTCC-1	4
PA04-2	AGAGCCGCACCAATGCCT-1	2
PA04-2	AGAGCCGCACCGAAGCGT-1	1
PA04-2	AGAGCCGCACCTCGACCT-1	5
PA04-2	AGAGCCGCATACGACCAT-1	0
PA04-2	AGAGCGCGATTACACCTT-1	0
PA04-2	AGAGCGGAGCGACGTGAT-1	2
PA04-2	AGAGGACGTGGATACAAT-1	0
PA04-2	AGATATGGAAATGCCTCA-1	0
PA04-2	AGATATGGACTCCAGCGT-1	2
PA04-2	AGATATGGATAGTAGTCT-1	4
PA04-2	AGATCTGACACTACTCAT-1	5
PA04-2	AGATCTGACCCTGTCATT-1	0
PA04-2	AGATCTGACGCGCTCTAT-1	2
PA04-2	AGATCTTCAGGTAGACAT-1	2
PA04-2	AGCAACATTTCACGCGAC-1	1
PA04-2	AGCAAGTCCGCGCATTAC-1	0
PA04-2	AGCAAGTCCGGTGAGCGT-1	5
PA04-2	AGCAAGTCCTACGAGTGA-1	0
PA04-2	AGCACCAGCCTAACCGGT-1	2
PA04-2	AGCACCAGCGTCCTAGTT-1	2
PA04-2	AGCACCAGCTCAGAGCGT-1	0
PA04-2	AGCACCAGCTCGATTCAG-1	0
PA04-2	AGCACCGTGACTTCGCAG-1	2
PA04-2	AGCACCGTGCTGACGGAT-1	0
PA04-2	AGCACCGTGCTTCTCATC-1	0
PA04-2	AGCACCGTGGCTACCTTA-1	0
PA04-2	AGCACCGTGGTAGTTGGT-1	5
PA04-2	AGCACCGTGTCTAATACC-1	2
PA04-2	AGCAGACAACTATTCCGT-1	0
PA04-2	AGCAGACAATGAGTGACT-1	2
PA04-2	AGCATATGGAGAGAGTGG-1	0
PA04-2	AGCATATGGGGAAGGTAT-1	0
PA04-2	AGCATATGGGGTCGGTCT-1	0
PA04-2	AGCATATGGTACACGGTC-1	4
PA04-2	AGCATATGGTCAGCTCAG-1	2
PA04-2	AGCATTCCAAATCCTCGT-1	0
PA04-2	AGCATTCCACACCAGAAG-1	0
PA04-2	AGCATTCCAGGACAGATT-1	0
PA04-2	AGCATTCCATCAATGGAC-1	2
PA04-2	AGCATTCCATGGAATCGT-1	0
PA04-2	AGCCAGGACCGAATCCTG-1	0
PA04-2	AGCCAGGACCGGTGAGTC-1	2
PA04-2	AGCCGGATCACAGAAGAG-1	2
PA04-2	AGCCGGATCCTAATACGC-1	4
PA04-2	AGCCGGATCTGCGATACT-1	0
PA04-2	AGCCTCTAGCATCGAAGC-1	0
PA04-2	AGCGACACCCTCTCGATA-1	2
PA04-2	AGCGACACCCTGAGTAGC-1	0
PA04-2	AGCGACACCGGAGATGAG-1	6
PA04-2	AGCGCATGAACTATCCTG-1	5
PA04-2	AGCGCATGACCTCCAATC-1	0
PA04-2	AGCGCATGACGGTAGCTT-1	5
PA04-2	AGCGCATGAGTGTACCGT-1	2
PA04-2	AGCGGAACAAGACCACGC-1	0
PA04-2	AGCGGAACAGAATTCAGT-1	4
PA04-2	AGCGGAACAGACTCTCAC-1	0
PA04-2	AGCGGTAAGAAGACTGGT-1	0
PA04-2	AGCGGTAAGAGCAGACAA-1	0
PA04-2	AGCGGTAAGCACTGTATC-1	0
PA04-2	AGCGGTAAGCCGCAACAC-1	0
PA04-2	AGCGGTAAGGAATTCAGT-1	5
PA04-2	AGCGGTCTATGAAGACCA-1	0
PA04-2	AGCGTAGAAAACGAGAAT-1	0
PA04-2	AGCGTAGAAATGCCTTCA-1	0
PA04-2	AGCGTCGTCAACGCCTAC-1	1
PA04-2	AGCGTCGTCATAGTCAGT-1	2
PA04-2	AGCTACTCACGCGTACTA-1	2
PA04-2	AGCTATATGAGGATTACT-1	0
PA04-2	AGCTCGTCTCTTAAGTTG-1	0
PA04-2	AGCTCTCCGCAGTAATGT-1	2
PA04-2	AGCTGCACTGACGGTGCT-1	1
PA04-2	AGCTGCACTGAGTTAACT-1	0
PA04-2	AGCTTCGATCAACTCCAG-1	2
PA04-2	AGCTTGGTGAGACGCCTG-1	0
PA04-2	AGCTTGGTGAGCGTCGTC-1	1
PA04-2	AGCTTGGTGCTGTGGTGG-1	0
PA04-2	AGCTTGGTGTCCAGAACG-1	0
PA04-2	AGGAAGGTGCCGACTTGG-1	1
PA04-2	AGGAAGGTGTCCTATTCC-1	0
PA04-2	AGGAATTGGCACTTCCTT-1	2
PA04-2	AGGAATTGGCCGTCAGGT-1	0
PA04-2	AGGAGGTGAGAGTCAAGG-1	2
PA04-2	AGGAGGTGATGCAGCCTT-1	2
PA04-2	AGGATCTCACCTATTGGT-1	2
PA04-2	AGGATCTCACTCCGCATT-1	2
PA04-2	AGGATTACTGCAGCGATA-1	0
PA04-2	AGGATTGAGCTTCACTGT-1	2
PA04-2	AGGATTGAGGGTTCAGAC-1	0
PA04-2	AGGATTGAGTCCAATCAT-1	2
PA04-2	AGGATTGAGTCGTCCGAT-1	0
PA04-2	AGGTACCAACTCGAACTG-1	0
PA04-2	AGGTATTCCATTAGCCAC-1	0
PA04-2	AGGTATTCCGAATCACAT-1	0
PA04-2	AGGTATTCCGGTGTTCAT-1	2
PA04-2	AGGTCACGTGAACGCTGT-1	2
PA04-2	AGGTCACGTTGTCACATA-1	0
PA04-2	AGGTCAGCACCGGTGGTT-1	0
PA04-2	AGGTCAGCACGACCACTT-1	0
PA04-2	AGGTCAGCAGAGACTCGA-1	0
PA04-2	AGGTCCGTCGTAGACTCT-1	2
PA04-2	AGGTGCGAGGGTGGAGCT-1	0
PA04-2	AGGTGTACATGATGACAG-1	2
PA04-2	AGGTGTACATGGAGTGGA-1	0
PA04-2	AGTAACGTAGCGCTACCT-1	5
PA04-2	AGTAATCAGACGATGACC-1	1
PA04-2	AGTAATCAGCCAGGAGTT-1	0
PA04-2	AGTAATGGTGTAGACTCT-1	4
PA04-2	AGTACGAATCCGGATTGC-1	0
PA04-2	AGTACGAATGTCAGTTGT-1	5
PA04-2	AGTACGAATTACGTTACC-1	0
PA04-2	AGTACTACATTGTAATGC-1	5
PA04-2	AGTAGAGGATACTTACCA-1	0
PA04-2	AGTATGACGCGCGTACTA-1	2
PA04-2	AGTATGACGCTGACGATG-1	0
PA04-2	AGTATGACGGAATAAGAG-1	2
PA04-2	AGTATGACGGGTCCTAAG-1	0
PA04-2	AGTCAGTTGCTGTCTAGT-1	4
PA04-2	AGTCATACTACCATGTCT-1	0
PA04-2	AGTCATACTACGACGATT-1	4
PA04-2	AGTCCAGTGGTCAGTTGT-1	0
PA04-2	AGTCCGTGTCACTAGACT-1	0
PA04-2	AGTCCGTGTCTCATGCCA-1	6
PA04-2	AGTCGCCGAACTTCTTGG-1	0
PA04-2	AGTCGCCGAAGCCTCGCA-1	0
PA04-2	AGTCGCCGACTGCATGTT-1	4
PA04-2	AGTCGCGACCCTCGACCT-1	2
PA04-2	AGTCGCGACTTCGGAGTC-1	4
PA04-2	AGTCGTCCGAAGGTCTGA-1	0
PA04-2	AGTCGTCCGCGTCGTCAA-1	4
PA04-2	AGTCTAAGCACTCTGCTC-1	0
PA04-2	AGTCTGGAACCACGGATC-1	0
PA04-2	AGTCTGGAACGCGCACAT-1	0
PA04-2	AGTCTGGAAGTACGCGAT-1	5
PA04-2	AGTCTGGAATTCCGCCAG-1	0
PA04-2	AGTGAACGGACCTAGCAC-1	2
PA04-2	AGTGAACGGCCTTATCCG-1	1
PA04-2	AGTGACGATCTGCAAGCC-1	0
PA04-2	AGTGAGAGACTCAGCTGG-1	0
PA04-2	AGTGAGAGAGAGCAGGAA-1	2
PA04-2	AGTGAGAGATCCAGCAGC-1	2
PA04-2	AGTGGAATGATAATCGAG-1	0
PA04-2	AGTGGAATGCCTTCGAGC-1	1
PA04-2	AGTGGAATGCGACCATCA-1	0
PA04-2	AGTGGAATGTCAAGCGTA-1	5
PA04-2	AGTGTGCACACGGTGCCT-1	0
PA04-2	AGTGTGCACCGACCACTT-1	0
PA04-2	AGTGTGCACGGTAAGGAT-1	2
PA04-2	AGTGTGCACGTCTGACGT-1	5
PA04-2	AGTTACAAGATCAGAAGC-1	2
PA04-2	AGTTACAAGGCCGCTATC-1	2
PA04-2	AGTTAGGTCAAGCTTGCA-1	5
PA04-2	AGTTCAACCACCTAGCAC-1	5
PA04-2	AGTTCAACCCGTGTGTGG-1	1
PA04-2	AGTTCAACCGATCGTTGA-1	0
PA04-2	AGTTCAACCGTAACGCGA-1	2
PA04-2	AGTTCGATAATAGTCAGT-1	2
PA04-2	AGTTCGATAATGAGTGTG-1	0
PA04-2	AGTTCGATAGATCGATAC-1	0
PA04-2	AGTTGCCTTCATAGAGAT-1	5
PA04-2	AGTTGTGTAGCCGAGTCT-1	2
PA04-2	ATAACGACACGTACACAC-1	0
PA04-2	ATAAGACAGACACCGCCA-1	0
PA04-2	ATAAGACAGCAGTATGAT-1	0
PA04-2	ATAAGACAGCGCTGTAGT-1	2
PA04-2	ATAAGACAGTAGGTTAGT-1	4
PA04-2	ATAATGTGGGTCGACATT-1	2
PA04-2	ATACAACCGAAGCAATCG-1	0
PA04-2	ATACCGAAGGACCAGAGA-1	2
PA04-2	ATACCGAAGGGTAACTAC-1	0
PA04-2	ATACCGAAGTCGCTGATT-1	0
PA04-2	ATACCGAAGTGCAGTCGG-1	2
PA04-2	ATACGAGGTGATCTACTT-1	2
PA04-2	ATACTTGCTCTCATTAGT-1	0
PA04-2	ATACTTGCTTGACGGTTG-1	2
PA04-2	ATAGACCGATCACCGAGG-1	0
PA04-2	ATAGAGCAGATTAGCACA-1	0
PA04-2	ATAGAGCAGCCTGCTCCA-1	0
PA04-2	ATAGCACGGACTTCGCAG-1	5
PA04-2	ATAGCACGGCTTACCTAG-1	0
PA04-2	ATAGCACGGTTACAGTGT-1	2
PA04-2	ATAGCCTAACGCCACCAT-1	2
PA04-2	ATAGCTTGCTCAGACAAG-1	2
PA04-2	ATAGTCTCCACGATGACC-1	0
PA04-2	ATAGTGGTTTCAGAGTCA-1	0
PA04-2	ATAGTGGTTTGCACGATG-1	0
PA04-2	ATATAGCGTCCTTCCTCA-1	5
PA04-2	ATATAGCGTCGTTGATCC-1	0
PA04-2	ATATAGCGTGCCACGAGT-1	0
PA04-2	ATATCAGCCATCAGGATG-1	0
PA04-2	ATATCAGCCGAAGGATCA-1	0
PA04-2	ATATCCGATAAGACTACC-1	0
PA04-2	ATATCCGATCGCAATCGA-1	0
PA04-2	ATATGCAGCACACCGCCA-1	2
PA04-2	ATATTCGCAAACGGTAGC-1	0
PA04-2	ATATTCGCAACTGTGTCA-1	0
PA04-2	ATCAAGAGAGATTAGACA-1	6
PA04-2	ATCAAGAGATCCTCTAGT-1	0
PA04-2	ATCACCGCAAGCAACATT-1	0
PA04-2	ATCACCGCAGTGAATGCC-1	0
PA04-2	ATCACTTCCCCGATGTTC-1	0
PA04-2	ATCACTTCCTACGGTCGT-1	0
PA04-2	ATCACTTCCTCGCTGTAA-1	0
PA04-2	ATCAGAAGCTTAGTCGGA-1	0
PA04-2	ATCAGGATGAACGCCTAC-1	0
PA04-2	ATCAGGATGCCGTCCACT-1	2
PA04-2	ATCAGGATGTAGGATGCC-1	0
PA04-2	ATCAGGATGTCAGACAAG-1	0
PA04-2	ATCAGTCGATTGCAGTCA-1	0
PA04-2	ATCATGTTCCGAATCCTG-1	1
PA04-2	ATCATGTTCTACCTCACT-1	2
PA04-2	ATCCAATGAATGCAGTTC-1	0
PA04-2	ATCCAATGACACAACGCT-1	0
PA04-2	ATCCAATGATCAGACAAG-1	0
PA04-2	ATCCACAGTTTCCTCGGT-1	0
PA04-2	ATCCAGCTGCATAGGTGT-1	0
PA04-2	ATCCAGCTGTTGAGACGG-1	0
PA04-2	ATCCATTAGACCGTACGC-1	0
PA04-2	ATCCATTAGGACGGTGCT-1	5
PA04-2	ATCCGGTCCCGACCATCA-1	0
PA04-2	ATCCGGTCCGGATGCGAA-1	0
PA04-2	ATCCGGTCCTAACACGAG-1	0
PA04-2	ATCCGTCTCGTAGTGGAG-1	0
PA04-2	ATCCTCCGAATGCGGATT-1	0
PA04-2	ATCCTCCGAGCAGCGATA-1	0
PA04-2	ATCCTCCGAGCGTCGTCT-1	0
PA04-2	ATCCTGCCTCTCCAGCGT-1	2
PA04-2	ATCGAATCGCCGTTAGAC-1	2
PA04-2	ATCGATCCTGACCGTAGT-1	2
PA04-2	ATCGATCCTGTTGACGTG-1	0
PA04-2	ATCGCCTCTAATGTGCGT-1	2
PA04-2	ATCTAGGTTAATACTCCG-1	4
PA04-2	ATCTCGAACCGGTTGCGA-1	5
PA04-2	ATCTCGAACGGTTAACAG-1	0
PA04-2	ATCTCGAACTCGCTGATT-1	0
PA04-2	ATCTCGTGATATGAAGAC-1	0
PA04-2	ATCTCTGCTATTCACCTC-1	0
PA04-2	ATCTGCGTAGTATGCCTT-1	6
PA04-2	ATCTGGTAGAGAGCGCGA-1	0
PA04-2	ATGACACAAACACTAACG-1	5
PA04-2	ATGACACAACCATATGCC-1	0
PA04-2	ATGAGATCCGTTGATGCA-1	1
PA04-2	ATGAGATCCTTAGCGTCT-1	5
PA04-2	ATGAGCAGGCACGCGTAA-1	0
PA04-2	ATGAGCAGGTACTTACCA-1	0
PA04-2	ATGAGCAGGTATCGAGCC-1	2
PA04-2	ATGAGGTATTCACAGGTA-1	0
PA04-2	ATGAGGTATTCCAATCAT-1	5
PA04-2	ATGAGTGTGATCGTAGTG-1	0
PA04-2	ATGAGTGTGCGCGTACTA-1	2
PA04-2	ATGATAGCTACGCACACT-1	5
PA04-2	ATGATAGCTCCATAATCG-1	0
PA04-2	ATGATAGCTTAGCACACG-1	2
PA04-2	ATGCAGTTCCCATACGAT-1	2
PA04-2	ATGCAGTTCTGCCGAACT-1	2
PA04-2	ATGCCTTCAGCCTTATCT-1	4
PA04-2	ATGCGCCGTGATGTAAGG-1	0
PA04-2	ATGCGCCGTGTATGCCTT-1	2
PA04-2	ATGCGCTACCTGAGGTTA-1	5
PA04-2	ATGCGGATTAGCCTCGCA-1	0
PA04-2	ATGCGGATTTTACCTCTC-1	0
PA04-2	ATGCTCACCCTGACGGAT-1	2
PA04-2	ATGCTGTCGGGACACTGG-1	4
PA04-2	ATGGAGAGTTCGTTCTCC-1	2
PA04-2	ATGGAGGAACATATGTCG-1	0
PA04-2	ATGGAGGAAGCCTGGAAT-1	0
PA04-2	ATGGAGGAATGCCGAACT-1	2
PA04-2	ATGGAGGAATTGTCAACC-1	5
PA04-2	ATGGTTCGAGTCGACATT-1	0
PA04-2	ATGGTTCGATGTCGTACA-1	0
PA04-2	ATGTCGCCTTAGTAGTCT-1	5
PA04-2	ATGTGACGAAAGTACAGA-1	0
PA04-2	ATGTGAGACGTAGCCTTG-1	4
PA04-2	ATTAAGACCCGTCATGGA-1	0
PA04-2	ATTAAGACCCTCGTGTCC-1	2
PA04-2	ATTAGCACAATATGTCCA-1	0
PA04-2	ATTAGCACACGTACATCT-1	5
PA04-2	ATTAGCCACGTAGAAGTT-1	2
PA04-2	ATTAGCGGTATTAGCGGT-1	6
PA04-2	ATTAGCGGTTAAGGTGAT-1	2
PA04-2	ATTAGCGGTTAAGTACAC-1	0
PA04-2	ATTCCGTACAGATCGAGT-1	0
PA04-2	ATTCCTACGAGTGAGAGA-1	0
PA04-2	ATTCGAAGACCTCCTTGT-1	1
PA04-2	ATTCTCTGGAACGCTCAA-1	0
PA04-2	ATTGACACGCGCATAACT-1	2
PA04-2	ATTGACACGGCAGGAGAA-1	0
PA04-2	ATTGACACGTAGTTGACG-1	0
PA04-2	ATTGATCACGCAACACCT-1	2
PA04-2	ATTGCGCTATGTGCAGTA-1	0
PA04-2	CAACCGGTCCTTCCGTGG-1	0
PA04-2	CAACCGGTCGTCGACATT-1	5
PA04-2	CAACGCACAATGCGTGGA-1	0
PA04-2	CAACGCACACGCTGTAGT-1	5
PA04-2	CAACGCACATAATTCGTG-1	5
PA04-2	CAACTAATCCATCCAGGA-1	2
PA04-2	CAACTAATCGCGTCGTCT-1	5
PA04-2	CAACTAATCGTATGCCTT-1	5
PA04-2	CAACTAATCTACAACACC-1	0
PA04-2	CAACTAATCTAGTAGTCT-1	0
PA04-2	CAACTCCAGTGAACGGTT-1	0
PA04-2	CAACTCCAGTTCCAGGAG-1	1
PA04-2	CAAGAACCGACGATGGAA-1	2
PA04-2	CAAGAGAGTCGACCTAGC-1	5
PA04-2	CAAGAGGAGTGCCAGACG-1	0
PA04-2	CAAGCCTCGGCCACGAGT-1	5
PA04-2	CAAGCGCATCATCGAAGC-1	2
PA04-2	CAAGCGCATCCTCGACCT-1	0
PA04-2	CAAGCTGCAACTATTGTC-1	0
PA04-2	CAAGCTGCAGAGTTAACT-1	4
PA04-2	CAAGCTGCAGTCTCCAGG-1	2
PA04-2	CAAGGTGTGACACAGAAC-1	0
PA04-2	CAAGGTGTGCTCCTATCT-1	0
PA04-2	CAAGTACGAAGCACACCT-1	2
PA04-2	CAAGTACGAAGCACCGTG-1	2
PA04-2	CAAGTACGACTGCAAGCC-1	5
PA04-2	CAAGTACGAGGATCGTTC-1	1
PA04-2	CAAGTCACTGCTCAGCCA-1	0
PA04-2	CAAGTCGAATCACCGAGG-1	2
PA04-2	CAATACCACGAACATGAC-1	5
PA04-2	CAATCATACACGATGGAA-1	0
PA04-2	CAATCATACATGCGCTAC-1	0
PA04-2	CAATCATACGGAATTGGA-1	0
PA04-2	CAATCATACTAGACCGCA-1	0
PA04-2	CAATCTCCGAAGGTCTGA-1	2
PA04-2	CAATGCATTCCGCAGAAT-1	2
PA04-2	CAATGTGCTAGCGTCGTC-1	0
PA04-2	CAATTGTCTCTACGGTAT-1	2
PA04-2	CACAACCAGACTCGTAGG-1	0
PA04-2	CACAACCAGCACATGTGC-1	5
PA04-2	CACAACCAGCTTCACTGT-1	0
PA04-2	CACAATAACAATATCGCT-1	2
PA04-2	CACAATAACGATCTGTTC-1	0
PA04-2	CACAATAACTGCTCACAC-1	0
PA04-2	CACACCACACATGCCAGT-1	0
PA04-2	CACACCACAGTACGAACG-1	2
PA04-2	CACACCACAGTATCCTGC-1	4
PA04-2	CACACCACATCGCGTCAT-1	0
PA04-2	CACACCACATTAACGGAG-1	0
PA04-2	CACACCTGTAGGATGCGT-1	0
PA04-2	CACACCTGTATAGAGCAG-1	0
PA04-2	CACACCTGTTCCTATTCC-1	0
PA04-2	CACACTGCCATAAGACAG-1	0
PA04-2	CACATATCAAAGTCATGA-1	0
PA04-2	CACATATCACTGATGCAC-1	0
PA04-2	CACATATCATAGTACGTA-1	0
PA04-2	CACATTCTGAGCTCTCCG-1	0
PA04-2	CACCAAGATCGGTCGACA-1	0
PA04-2	CACCAAGATCTAATACGC-1	0
PA04-2	CACCAAGATGTCACTATG-1	2
PA04-2	CACCAAGATTGCATACAT-1	5
PA04-2	CACCAGAAGGAGCCATCC-1	5
PA04-2	CACCAGAAGGTATGATCT-1	2
PA04-2	CACCAGAAGTCAGTGCAA-1	2
PA04-2	CACCAGAAGTGTAACAGT-1	2
PA04-2	CACCTCAACCCACGGATC-1	0
PA04-2	CACCTCAACGAGTCTTCG-1	0
PA04-2	CACCTCAACTCAGTGTTC-1	0
PA04-2	CACCTCAACTGACGATGA-1	0
PA04-2	CACCTCAACTGATCTCGG-1	0
PA04-2	CACCTCGGAAGCATTGTT-1	0
PA04-2	CACCTCGGACTCATTAGT-1	5
PA04-2	CACCTCGGAGTAGGACGC-1	5
PA04-2	CACCTCGGATGGAATCGT-1	2
PA04-2	CACGACTCACTCCACGTC-1	0
PA04-2	CACGACTCAGATTCCTCT-1	2
PA04-2	CACGCGTAAATCTCTGCT-1	0
PA04-2	CACGGAAGTGCACGTAGA-1	2
PA04-2	CACGGAAGTTCACGCGAC-1	1
PA04-2	CACGTAGACCAATGTGCT-1	2
PA04-2	CACGTAGACGATGTCTAG-1	2
PA04-2	CACGTAGACTCGCGTCAT-1	2
PA04-2	CACGTCATAGTCCTAGTT-1	2
PA04-2	CACTACAGGGTATGATCT-1	2
PA04-2	CACTAGACTCTTAATCGT-1	5
PA04-2	CACTCACTAATATAGCGT-1	0
PA04-2	CACTGCTTAAACTTAGCT-1	2
PA04-2	CACTGGTCCACACTGTGA-1	2
PA04-2	CACTGGTCCCCAAGTCGA-1	4
PA04-2	CACTGTATCACACCACAT-1	0
PA04-2	CACTGTATCATGCGGATT-1	0
PA04-2	CACTGTATCCTTCTGAGT-1	6
PA04-2	CACTGTATCTCAGGACTG-1	2
PA04-2	CACTTCCTTAAGCTGAGG-1	2
PA04-2	CACTTCCTTAGTAACGTA-1	0
PA04-2	CACTTCCTTCGGTAGCTT-1	0
PA04-2	CACTTGGATACCATGTCT-1	2
PA04-2	CACTTGGATCAGTGCCAT-1	5
PA04-2	CACTTGGATCTCTCAGTC-1	1
PA04-2	CAGAGCACCCTCATTAGT-1	2
PA04-2	CAGATCATTAGATGAGAT-1	5
PA04-2	CAGATCATTCTGTCACTT-1	2
PA04-2	CAGATCGACTGAACTTGC-1	2
PA04-2	CAGCAGTACCCGTCCACT-1	2
PA04-2	CAGCAGTACCGAAGAGGT-1	4
PA04-2	CAGCAGTACCGCAGTGTC-1	2
PA04-2	CAGCAGTACTTGCGAACA-1	2
PA04-2	CAGCCGCAAAGCGGTAAG-1	5
PA04-2	CAGCGACGTGAACAACCA-1	2
PA04-2	CAGCGACGTGATTGGAAG-1	0
PA04-2	CAGCGACGTTCCGGAGCT-1	2
PA04-2	CAGCGTAAGAAGGTGCTG-1	2
PA04-2	CAGCGTAAGAGGTGCGAG-1	4
PA04-2	CAGCGTAAGCACTAGACT-1	2
PA04-2	CAGCGTAAGCTGTCACTT-1	0
PA04-2	CAGCGTAAGGCTGAGCAG-1	0
PA04-2	CAGCGTAAGGTAGTTGGT-1	2
PA04-2	CAGCGTAAGTCAATCTAG-1	2
PA04-2	CAGCGTAAGTGAGCTAGA-1	0
PA04-2	CAGCTAGTTATCATAGAC-1	0
PA04-2	CAGCTAGTTGAATCAACC-1	0
PA04-2	CAGCTCTTCTCAGAGTCA-1	4
PA04-2	CAGCTGGAGGTAAGTGAG-1	0
PA04-2	CAGCTTACCAATTAGAGG-1	2
PA04-2	CAGCTTACCCCATATGCC-1	0
PA04-2	CAGCTTACCCTAGAGTCG-1	0
PA04-2	CAGCTTCGACCACTTCGC-1	2
PA04-2	CAGCTTCGACTATAGCTC-1	6
PA04-2	CAGGATCAATCTCGATGC-1	0
PA04-2	CAGGTATCGTAAGTACAC-1	0
PA04-2	CAGGTTGTCTACGGTCGT-1	4
PA04-2	CAGGTTGTCTATGTATGC-1	2
PA04-2	CAGGTTGTCTGAGCTAGA-1	2
PA04-2	CAGTAATGTCCTCGCGTT-1	2
PA04-2	CAGTACATCGTACGCGAT-1	2
PA04-2	CAGTATGATGTCCTAGTT-1	0
PA04-2	CAGTCCTAACCATGCGTC-1	0
PA04-2	CAGTCCTAAGTAGAAGTT-1	1
PA04-2	CAGTCCTAATAGTCGCAT-1	2
PA04-2	CAGTCCTAATGAGACAGC-1	0
PA04-2	CAGTCTAACAGCTTGGTG-1	0
PA04-2	CAGTCTAACGAATCACAT-1	4
PA04-2	CAGTCTAACGATCTAGAG-1	2
PA04-2	CAGTCTAACTCTAATACC-1	2
PA04-2	CAGTGAGGACTCGAACTG-1	2
PA04-2	CAGTGAGGATTGCAGTCA-1	0
PA04-2	CAGTGCTGCGATCTGAAT-1	0
PA04-2	CAGTTACTGATCAGAAGC-1	0
PA04-2	CAGTTGAGTATTGATCAC-1	0
PA04-2	CATAAGATCCCGAGTACT-1	2
PA04-2	CATAAGATCCGACCACTT-1	5
PA04-2	CATAAGATCTGAGATCAT-1	0
PA04-2	CATAGAGATCAATACCAC-1	1
PA04-2	CATAGAGATCAGGAGCCT-1	0
PA04-2	CATAGAGATCCTTGACGG-1	0
PA04-2	CATAGGTGTAATATCAGC-1	0
PA04-2	CATAGTATGTCGCAAGCA-1	0
PA04-2	CATATGCGACCGAAGCGT-1	4
PA04-2	CATATGCGACCTAGCAAT-1	2
PA04-2	CATATGCGAGCCTGGAAT-1	2
PA04-2	CATATGCGAGCTGGTAAC-1	2
PA04-2	CATATGCGATAGTCAGAC-1	0
PA04-2	CATCCACCGCTTCACTGT-1	2
PA04-2	CATCCAGGATTGTCAACC-1	0
PA04-2	CATCCGACAACAACGAGC-1	0
PA04-2	CATCCTCTCAATATCGCT-1	0
PA04-2	CATCCTCTCATCTGGTAG-1	1
PA04-2	CATCCTCTCTATCTAGGT-1	0
PA04-2	CATCGAAGCCGAGCTTAC-1	0
PA04-2	CATCGCTGGGCCATTAAG-1	0
PA04-2	CATCGCTGGTAACACGAG-1	2
PA04-2	CATCTCGATCCACCATGC-1	5
PA04-2	CATGGTTACGATAGTTCT-1	0
PA04-2	CATGGTTACTATGTATGC-1	2
PA04-2	CATGGTTACTCGTCCGAT-1	0
PA04-2	CATGTCCTGCTAGACATG-1	0
PA04-2	CATTCAGTTAGATACGTT-1	2
PA04-2	CATTCAGTTGCCGAACCA-1	2
PA04-2	CATTCCGAGAGCGGAACA-1	0
PA04-2	CATTGACAACATCTCGAT-1	0
PA04-2	CATTGACAAGATGCGACG-1	0
PA04-2	CATTGACAATGCGCACTG-1	0
PA04-2	CATTGACAATTCACTCCT-1	4
PA04-2	CATTGCAGAGCGGTAAGT-1	0
PA04-2	CATTGTTCAAAGCACAAC-1	0
PA04-2	CATTGTTCAGCCGCTATC-1	0
PA04-2	CCAAGCGAGATCCTGCCT-1	2
PA04-2	CCAAGCGAGGGTTAACAG-1	0
PA04-2	CCAAGTCGAGAATAAGAG-1	2
PA04-2	CCAAGTCGAGATTGAGTA-1	4
PA04-2	CCAAGTCGAGCACAGTAA-1	2
PA04-2	CCAAGTCGATACACGGTC-1	0
PA04-2	CCAATATACATCTGCGTA-1	2
PA04-2	CCAATATACCGCTGTAGT-1	2
PA04-2	CCAATGCCTACACGTTGC-1	2
PA04-2	CCAATGCCTCATTCGAAT-1	0
PA04-2	CCAATGCCTGACTTGATT-1	2
PA04-2	CCACAAGGTGGTGCGTAG-1	2
PA04-2	CCACAAGGTGTAACGCGA-1	5
PA04-2	CCACAAGGTTGATTATCG-1	0
PA04-2	CCACACAGAGTAGCCTTG-1	2
PA04-2	CCACATTAGCCTGCAGAT-1	0
PA04-2	CCACATTAGTAGTAGTCT-1	0
PA04-2	CCACCATGCAGCAGACAA-1	5
PA04-2	CCACGAAGGCCTGTCGAC-1	2
PA04-2	CCACGAAGGTGGAGAGTG-1	2
PA04-2	CCACGCCATAGTGATGCG-1	2
PA04-2	CCACGCCATCTCGTTCAC-1	0
PA04-2	CCACGGATCACAGCGTAT-1	0
PA04-2	CCACGGATCGATTGGAAG-1	0
PA04-2	CCACGGATCGCAGCTTGA-1	0
PA04-2	CCACGTTCTACTCGAGTC-1	2
PA04-2	CCACGTTCTTTCACCTTG-1	0
PA04-2	CCACGTTCTTTGTCAACC-1	5
PA04-2	CCACTACCAGAACATGAC-1	0
PA04-2	CCACTGAAGAGCGTCGTC-1	0
PA04-2	CCACTGAAGATAGTGGTT-1	2
PA04-2	CCACTGAAGATCGATCCT-1	1
PA04-2	CCACTTCGCACCATTCAC-1	0
PA04-2	CCAGATCACCTCCGCATT-1	2
PA04-2	CCAGATCACTGTGGTCCT-1	0
PA04-2	CCAGCCAATACATGACTA-1	0
PA04-2	CCAGCCAATCTCGCAAGA-1	0
PA04-2	CCAGGAGTTACGATGGAA-1	2
PA04-2	CCAGGAGTTAGTCGCGAC-1	5
PA04-2	CCAGGAGTTCATGTCCTG-1	0
PA04-2	CCAGGAGTTGGATCAATG-1	2
PA04-2	CCAGTACTCCTGAGTAGC-1	1
PA04-2	CCAGTTACGCGATTGAAC-1	0
PA04-2	CCAGTTACGTGAGAGGAC-1	0
PA04-2	CCATAAGTAACCATCTAA-1	4
PA04-2	CCATAAGTACCTGTCGAC-1	4
PA04-2	CCATAAGTAGAATTGTTG-1	2
PA04-2	CCATAAGTAGGATAGTCA-1	2
PA04-2	CCATACGATCCGAGTACT-1	2
PA04-2	CCATACGATCGACCACTT-1	0
PA04-2	CCATACGATGTAGGACGC-1	0
PA04-2	CCATACGATGTCAATACA-1	0
PA04-2	CCATACGATTATGTATGC-1	0
PA04-2	CCATAGCCAAGAGCGCGA-1	2
PA04-2	CCATAGCCAAGCATATGG-1	0
PA04-2	CCATAGCCACGACCTAGC-1	0
PA04-2	CCATAGCCAGACCAGAGA-1	2
PA04-2	CCATAGCCAGTCGAGTAC-1	2
PA04-2	CCATATGCCGGTTGCTAT-1	2
PA04-2	CCATGATGTCTCTAAGAG-1	4
PA04-2	CCATGATGTGCGACCTGT-1	5
PA04-2	CCATGCGTCTGCGTGCCA-1	0
PA04-2	CCGACGTCATAGAGCCAG-1	2
PA04-2	CCGACTGTTTACCAGCCA-1	2
PA04-2	CCGACTGTTTAGCACTAT-1	2
PA04-2	CCGACTTGGCAGTGCCAT-1	5
PA04-2	CCGACTTGGCCAATATAC-1	4
PA04-2	CCGAGTACTAAGTCATGA-1	0
PA04-2	CCGATCAGCACTCGTAGG-1	2
PA04-2	CCGATCAGCGTGTATCTG-1	2
PA04-2	CCGATCTCTACCACGCTA-1	0
PA04-2	CCGATCTCTAGCACCGTG-1	0
PA04-2	CCGATGTTCGCATTGATC-1	2
PA04-2	CCGCAACACATGTCGCCT-1	0
PA04-2	CCGCAACACCATTCAGTT-1	2
PA04-2	CCGCAATGGACAGCGTAT-1	0
PA04-2	CCGCAATGGAGACTAGTA-1	1
PA04-2	CCGCAATGGCGGTTGCGA-1	0
PA04-2	CCGCAATGGGATCTTCGC-1	2
PA04-2	CCGCACTCAGCTTGTCCT-1	2
PA04-2	CCGCACTCATATGAAGAC-1	0
PA04-2	CCGCACTCATTACGCTCG-1	2
PA04-2	CCGCAGAATCTCTGCGGT-1	2
PA04-2	CCGCAGAATGTCGTTAGA-1	0
PA04-2	CCGCAGCTAGATCCGCAC-1	1
PA04-2	CCGCATCCTCTGTCACTT-1	0
PA04-2	CCGCATCCTTATCTAGGT-1	4
PA04-2	CCGCTATCCGCTGGTTCG-1	2
PA04-2	CCGCTATCCGTTAGATTG-1	0
PA04-2	CCGCTATCCTCGCATTCG-1	0
PA04-2	CCGCTCATGCCTAGTCTC-1	4
PA04-2	CCGCTCATGGTGGTACGG-1	0
PA04-2	CCGGATTGCACCTAGCAC-1	0
PA04-2	CCGGATTGCCACAATAAC-1	0
PA04-2	CCGGATTGCCCTAGTCTC-1	0
PA04-2	CCGGTTGAGTAGTCGCAT-1	5
PA04-2	CCGTACGGAGACACCGAT-1	2
PA04-2	CCGTAGTTGCAGCGACGT-1	2
PA04-2	CCGTAGTTGTTATGAGGA-1	0
PA04-2	CCGTCAGGTAATTGGATC-1	0
PA04-2	CCGTCAGGTATATCCGAT-1	0
PA04-2	CCGTCAGGTTCTGAGATA-1	4
PA04-2	CCGTCCACTACGTAGTAT-1	0
PA04-2	CCGTTAGACACAGCATCA-1	0
PA04-2	CCGTTAGACCTGGTGACA-1	0
PA04-2	CCTAAGAAGGATCTGAAT-1	0
PA04-2	CCTAAGTCTCACTTCCTT-1	2
PA04-2	CCTAAGTCTGCCGCCTAA-1	0
PA04-2	CCTAAGTCTTTCCTCGGT-1	2
PA04-2	CCTAGAGTACGTGCTTGA-1	0
PA04-2	CCTAGAGTATATGACCGA-1	4
PA04-2	CCTAGAGTATCTTGGTAG-1	0
PA04-2	CCTAGCAATAGCCTCTAG-1	0
PA04-2	CCTAGCAATTTAACGTTC-1	0
PA04-2	CCTAGTCTCAAGCTGAGG-1	0
PA04-2	CCTAGTCTCAAGTTGCCA-1	0
PA04-2	CCTAGTCTCGGATGCTCG-1	1
PA04-2	CCTAGTTAGCAACTAATC-1	2
PA04-2	CCTAGTTAGCCTGCGTTA-1	0
PA04-2	CCTATTCAAACCATCTAA-1	2
PA04-2	CCTATTCAACCGCTATCC-1	2
PA04-2	CCTATTCAAGGTCGGTCT-1	4
PA04-2	CCTATTCAATGAGATCAT-1	5
PA04-2	CCTATTCAATTCGCATCC-1	0
PA04-2	CCTCAGGTGGGTGGAGCT-1	0
PA04-2	CCTCAGGTGTTCCGAGCG-1	0
PA04-2	CCTCATAACATGGACGTT-1	0
PA04-2	CCTCATAACTAGGATTAG-1	2
PA04-2	CCTCCAATCACATGACTA-1	2
PA04-2	CCTCCAATCGGATCAATG-1	1
PA04-2	CCTCCTTGTAAGCTGAGG-1	2
PA04-2	CCTCGAGAGCCTCATAAC-1	2
PA04-2	CCTCGAGAGCTAACCGGT-1	0
PA04-2	CCTCGGTCAAAGCAATCG-1	0
PA04-2	CCTCGGTCACAGTTGAGT-1	2
PA04-2	CCTCTCTAGCCACCATGC-1	0
PA04-2	CCTCTGCATAGAAGTCCT-1	1
PA04-2	CCTCTGCATGTGTCACAC-1	0
PA04-2	CCTGCAGATCAAGAGAGT-1	2
PA04-2	CCTGCAGATCAGTTGAGT-1	0
PA04-2	CCTGCAGATTTGGTAACT-1	0
PA04-2	CCTGCGTTAAATGCACTT-1	0
PA04-2	CCTGCGTTAAGCCGGATC-1	1
PA04-2	CCTGCGTTACTGAGTCCA-1	0
PA04-2	CCTGCGTTAGTCTGACGT-1	0
PA04-2	CCTGTATCTGAACGCTGT-1	2
PA04-2	CCTGTCATTAAGGAACAG-1	4
PA04-2	CCTGTCATTAGGATGCGT-1	2
PA04-2	CCTGTCATTCAATGTGCT-1	2
PA04-2	CCTGTCGACACGTCTATG-1	0
PA04-2	CCTGTCGACTTGAGCTCT-1	5
PA04-2	CCTGTTAGCAATCTCCTA-1	0
PA04-2	CCTGTTAGCAGCATATGG-1	0
PA04-2	CCTGTTAGCTCACGCGAC-1	5
PA04-2	CCTGTTAGCTCGCTGATT-1	5
PA04-2	CCTTAACATACTCCTGAG-1	4
PA04-2	CCTTAATTCGAGCCGTTA-1	0
PA04-2	CCTTCCTCACGAGCTTAC-1	0
PA04-2	CCTTCCTCAGCCATTAAG-1	0
PA04-2	CCTTCCTCAGCCTGGAAT-1	2
PA04-2	CCTTCCTCATCCTGAGAC-1	0
PA04-2	CCTTCCTCATTCCTCGGT-1	0
PA04-2	CCTTCGAGCAGCGGAACA-1	0
PA04-2	CCTTCGAGCCCGGTTCTA-1	0
PA04-2	CCTTCGAGCTAATCTGGA-1	0
PA04-2	CCTTCGAGCTGAAGACCA-1	0
PA04-2	CCTTGACGGTATACGGAT-1	4
PA04-2	CCTTGCTTGAAGCCAAGT-1	0
PA04-2	CCTTGTTGCTGCGTGCCA-1	0
PA04-2	CGAACAATCCGACCACTT-1	0
PA04-2	CGAACAATCCTTCTGAGT-1	2
PA04-2	CGAACAATCGTAATCAGC-1	0
PA04-2	CGAACAATCTACCTATCC-1	2
PA04-2	CGAAGAGGTCATAATTGG-1	0
PA04-2	CGAATCCTGGGTGAGCGT-1	5
PA04-2	CGAATGAGTACCGCTGTG-1	1
PA04-2	CGAATGAGTAGGTCAGCA-1	6
PA04-2	CGAATGAGTCCACGCCAT-1	0
PA04-2	CGAATGAGTCCGGTGGTT-1	5
PA04-2	CGACAGACCCCGTTCCAA-1	0
PA04-2	CGACAGACCGCCTGCATC-1	0
PA04-2	CGACAGACCTAAGTGTAG-1	2
PA04-2	CGACAGACCTCTAATACC-1	0
PA04-2	CGACAGACCTGACTGAGA-1	2
PA04-2	CGACAGGAACAATTGTCT-1	0
PA04-2	CGACAGGAAGACACGCAA-1	5
PA04-2	CGACCACTTTATCGAGCC-1	0
PA04-2	CGACCACTTTGTATGTAG-1	0
PA04-2	CGACCATCACGAATGAGT-1	2
PA04-2	CGACCTAGCGCAATCACG-1	5
PA04-2	CGACGTACGAATAACTCC-1	0
PA04-2	CGACGTACGCGACGTGAT-1	2
PA04-2	CGACGTACGTACACGGTC-1	2
PA04-2	CGAGCTTACCCATAATCG-1	0
PA04-2	CGAGTAGCAGGTCCTGGT-1	2
PA04-2	CGATACTCTCGACGTGAT-1	2
PA04-2	CGATAGGTGAGCATATGG-1	0
PA04-2	CGATAGGTGAGGTCACGT-1	0
PA04-2	CGATAGGTGCGCAACCTC-1	0
PA04-2	CGATAGGTGTGAGTGACT-1	5
PA04-2	CGATCCAGAATCTACATC-1	2
PA04-2	CGATCCAGACATTCAGTT-1	2
PA04-2	CGATTCGAGACAAGAATG-1	1
PA04-2	CGATTCGAGACTATCCTG-1	0
PA04-2	CGATTGAACAGGTCCGTC-1	0
PA04-2	CGATTGAACCATATGCGA-1	2
PA04-2	CGATTGAACCCACGCCAT-1	0
PA04-2	CGATTGAACGTCGTTGCG-1	4
PA04-2	CGCAATCGAAGAGCGCGA-1	5
PA04-2	CGCACTCTTGACCAGAGA-1	0
PA04-2	CGCACTGAAAACACACTC-1	1
PA04-2	CGCAGTGTCGTGTTGGAA-1	0
PA04-2	CGCAGTGTCTCGTACCTT-1	2
PA04-2	CGCAGTGTCTGTTAAGCC-1	2
PA04-2	CGCATAACTGCATGTAAG-1	2
PA04-2	CGCATCTACGATCGATAC-1	0
PA04-2	CGCATCTACGCAGCGATA-1	1
PA04-2	CGCATCTACGCTAGCTCC-1	0
PA04-2	CGCATCTACGTCCGTAAG-1	2
PA04-2	CGCATCTACTATGTATGC-1	0
PA04-2	CGCATCTACTTGTATCAC-1	4
PA04-2	CGCCACCATTGCTCACAC-1	0
PA04-2	CGCCATTACATTGCGCTA-1	2
PA04-2	CGCCATTACGACACCGAT-1	0
PA04-2	CGCCTGCAAACTGGTGCT-1	2
PA04-2	CGCCTGCAAAGGATCATG-1	2
PA04-2	CGCCTGCAACCATATCTT-1	2
PA04-2	CGCCTGCAATTCCTCGGT-1	2
PA04-2	CGCGAGTGTAGATCGAGT-1	0
PA04-2	CGCGATGTACGGAATGCA-1	0
PA04-2	CGCGCACATCCACAAGGT-1	0
PA04-2	CGCGTGAGAACAGTATTG-1	0
PA04-2	CGCGTGAGAGGATACAAT-1	5
PA04-2	CGCGTGAGATACTCGCTG-1	1
PA04-2	CGCTGTAGTAGAATCAGA-1	2
PA04-2	CGCTTATGAGATTCCTCT-1	5
PA04-2	CGCTTCACGAACGCTCAA-1	2
PA04-2	CGCTTGTAGGGTAACTAC-1	0
PA04-2	CGCTTGTAGTGACAAGTT-1	0
PA04-2	CGGAACGAGGCAGCAGTG-1	2
PA04-2	CGGAGACTTCATGGTTAC-1	2
PA04-2	CGGATTCTCCCTGCAGAT-1	2
PA04-2	CGGATTCTCCTGTCTAGT-1	0
PA04-2	CGGTAGCTTACGATGACC-1	0
PA04-2	CGGTAGCTTAGTACGAAT-1	2
PA04-2	CGGTAGCTTCAGTACATC-1	2
PA04-2	CGGTAGCTTCCGAATATG-1	0
PA04-2	CGGTGAGTCACTTCTAAC-1	0
PA04-2	CGGTGTTACCTGGACACT-1	0
PA04-2	CGGTTCGTAGATCGCACT-1	5
PA04-2	CGGTTCGTATGACGGTTG-1	2
PA04-2	CGGTTCTATACTGTAATC-1	0
PA04-2	CGGTTGCGACACGTAGAC-1	4
PA04-2	CGGTTGCGATGTCGTACA-1	0
PA04-2	CGTACACACACATTCCAC-1	0
PA04-2	CGTACACACGTTGCATGG-1	0
PA04-2	CGTACATCTGCTACCGAG-1	4
PA04-2	CGTACATCTGTGGACTGG-1	0
PA04-2	CGTATAGCGGGTTCGCAA-1	0
PA04-2	CGTATCGAACGAAGAGGT-1	0
PA04-2	CGTATCGAACTGATCCGA-1	1
PA04-2	CGTATCGAATAGCAGAGT-1	0
PA04-2	CGTATTCCTATCAGTCGA-1	0
PA04-2	CGTCAGCACGCAGCAGTG-1	2
PA04-2	CGTCGTCAATTGCCGTAG-1	0
PA04-2	CGTCTGCTGTAGGAGGAT-1	0
PA04-2	CGTCTGTCCAAGCAGCAT-1	0
PA04-2	CGTCTGTCCGAATCGAGA-1	2
PA04-2	CGTGAGACTTGCAGCCTT-1	5
PA04-2	CGTGCTTGATAAGGTGAT-1	0
PA04-2	CGTGGTACCGAATCAACC-1	0
PA04-2	CGTGGTACCGATCGCGAA-1	0
PA04-2	CGTGTATTCGCCGCCTAA-1	4
PA04-2	CGTGTCCGAACGACGATT-1	4
PA04-2	CGTGTGTGGCCGATCTCT-1	2
PA04-2	CGTTAATGGTTAGATCGG-1	0
PA04-2	CGTTACACCCCGCAGAAT-1	2
PA04-2	CGTTCGTACGGATACAAT-1	2
PA04-2	CGTTGATCCCACTAGACT-1	2
PA04-2	CGTTGATCCCTAGTCGTC-1	0
PA04-2	CGTTGATCCTGTGAGTAT-1	0
PA04-2	CTAACCGGTAGATCTGAC-1	0
PA04-2	CTAACTAAGCAATACCAC-1	2
PA04-2	CTAACTAAGCAATCTCCG-1	2
PA04-2	CTAACTAAGCGCCACCAT-1	2
PA04-2	CTAATACGCCCTTAATTC-1	0
PA04-2	CTAATACGCCTGGACACT-1	0
PA04-2	CTAATACGCGTAGCTACA-1	0
PA04-2	CTAATACGCTAAGCCATT-1	0
PA04-2	CTACGAGAAAGCGGTCTA-1	0
PA04-2	CTACTGTCAGTCCACAAC-1	0
PA04-2	CTACTGTCATGAGGTCTC-1	0
PA04-2	CTAGACATGAGAGGTGAA-1	2
PA04-2	CTAGACATGTACCTCACT-1	6
PA04-2	CTAGACATGTGAAGACCA-1	0
PA04-2	CTAGAGGTAATCCAGCTG-1	0
PA04-2	CTAGAGGTAGGTCGGTCT-1	2
PA04-2	CTAGGTACTCAGCTCTTC-1	1
PA04-2	CTAGGTACTGAATCGAGA-1	2
PA04-2	CTAGTATAGCTTCACTGT-1	0
PA04-2	CTAGTGCTGGCGGAGATT-1	0
PA04-2	CTAGTTCCACGATCCAGA-1	2
PA04-2	CTATACTAGCAGGAGCCT-1	4
PA04-2	CTATACTAGCCTTGACGG-1	4
PA04-2	CTATAGCTCCACCTACGC-1	4
PA04-2	CTATCTTGACGTGAGACT-1	2
PA04-2	CTATCTTGAGACTCTCAC-1	2
PA04-2	CTATCTTGATTCTGGTGC-1	5
PA04-2	CTATGGATGACACCGCCA-1	2
PA04-2	CTATGGATGTCCTGAGAC-1	0
PA04-2	CTATTCCGTCCGGTGGTT-1	2
PA04-2	CTATTCCGTTGTGAGTAT-1	2
PA04-2	CTCAGTGATAAGTTGCCA-1	0
PA04-2	CTCAGTGATCCAATGCCT-1	5
PA04-2	CTCAGTGATCCGATCTCT-1	2
PA04-2	CTCAGTGATTATTACAGC-1	0
PA04-2	CTCAGTGATTGTATCGTG-1	1
PA04-2	CTCATGCCATGGAAGATT-1	2
PA04-2	CTCATTAGTCGATACTCT-1	5
PA04-2	CTCCACGTCAACAATGCA-1	5
PA04-2	CTCCGCATTCGCTGTAGT-1	4
PA04-2	CTCCTATCTTATACGTGG-1	2
PA04-2	CTCCTGACGAGATACGTT-1	2
PA04-2	CTCCTGACGTGACCTATG-1	0
PA04-2	CTCGACGATATTCGCTTA-1	2
PA04-2	CTCGACGATCCACTACCA-1	0
PA04-2	CTCGACGATTCGCTGATT-1	2
PA04-2	CTCGACGATTCTCGATGC-1	2
PA04-2	CTCGCAAGAGTAGGACGC-1	0
PA04-2	CTCGTCTTGGTAAGTGAG-1	0
PA04-2	CTCGTGTCCCGTCATGGA-1	0
PA04-2	CTCTAAGAGGAGTTAACT-1	0
PA04-2	CTCTACGCAGTCCACAAC-1	0
PA04-2	CTCTAGTAACACTTGGAT-1	2
PA04-2	CTCTAGTAATAGCCAGTG-1	0
PA04-2	CTCTAGTAATTAACGTTC-1	1
PA04-2	CTCTAGTAATTACACCTT-1	0
PA04-2	CTCTCAGTCGAGCACATT-1	2
PA04-2	CTCTGCAAGCTTCCGGTA-1	4
PA04-2	CTCTGCAAGTATGAGACC-1	0
PA04-2	CTCTGTCAACAACTAATC-1	0
PA04-2	CTCTGTCAAGATTCTCGG-1	0
PA04-2	CTCTTCAGCCTCTCGATA-1	0
PA04-2	CTGACAGCAGATCGTTGA-1	0
PA04-2	CTGACGGATACCACGGAT-1	0
PA04-2	CTGACGGATCAGGATCAA-1	2
PA04-2	CTGACGGATCGAATGAGT-1	1
PA04-2	CTGAGATAGATCCGGTCC-1	0
PA04-2	CTGAGTAGCATTCGCTTA-1	2
PA04-2	CTGAGTCCACTCGTCTTG-1	4
PA04-2	CTGAGTCCAGGATCAGGT-1	2
PA04-2	CTGCAAGCCCACCAGAAG-1	0
PA04-2	CTGCAAGCCCATGACGTT-1	1
PA04-2	CTGCAGAGCCTGTCACTT-1	0
PA04-2	CTGCAGAGCGACTAGCAT-1	2
PA04-2	CTGCATGTTAAGACGAAG-1	2
PA04-2	CTGCATGTTCACGTAGAC-1	5
PA04-2	CTGCTGCTTTATACCACT-1	0
PA04-2	CTGGACACTGCCGAGTCT-1	5
PA04-2	CTGGACTAAGCTAGCTCC-1	0
PA04-2	CTGGAGCGAAATGCTATC-1	1
PA04-2	CTGGAGCGAGTACGTCTA-1	4
PA04-2	CTGGTAATCAGCGCATGA-1	0
PA04-2	CTGGTGACACAATGCATT-1	0
PA04-2	CTGGTGACAGCCTGGAAT-1	5
PA04-2	CTGTACGACTTGGTAACT-1	2
PA04-2	CTGTAGAAGGCCTTAGAG-1	2
PA04-2	CTGTAGAAGTTGCCAGAT-1	0
PA04-2	CTGTCACTTCTCATGCCA-1	2
PA04-2	CTGTCACTTGCGACACAG-1	5
PA04-2	CTGTGCTCACTAGAGTCG-1	0
PA04-2	CTGTGGTGGAACAGATCG-1	0
PA04-2	CTGTGGTGGACGGTGCCT-1	0
PA04-2	CTGTTACCACTCCGCATT-1	5
PA04-2	CTGTTACCAGATTAGTGT-1	5
PA04-2	CTGTTACCAGCCTTCCAT-1	0
PA04-2	CTGTTACCAGTCTTCATA-1	0
PA04-2	CTTAACAGCTCTACAGTT-1	0
PA04-2	CTTAAGTTGAGTCGTCCG-1	0
PA04-2	CTTAATCGTCCTAAGTCT-1	2
PA04-2	CTTAATCGTCTCCGCATT-1	2
PA04-2	CTTACATGCAAGTTGCCA-1	5
PA04-2	CTTACATGCGATCCGCAC-1	0
PA04-2	CTTACCTAGATTCTCTGG-1	0
PA04-2	CTTAGAAGGACAAGGTAC-1	2
PA04-2	CTTAGAAGGACACGTTGC-1	2
PA04-2	CTTAGAAGGACCATGTCT-1	6
PA04-2	CTTAGGACTCCGGATTGC-1	0
PA04-2	CTTAGGACTGCCGTCTTC-1	5
PA04-2	CTTATTGAGCCGAAGCGT-1	0
PA04-2	CTTCACTGTAACTTGTCG-1	0
PA04-2	CTTCACTGTCGCATAACT-1	5
PA04-2	CTTCCGGTACCACTTCGC-1	0
PA04-2	CTTCCGGTACTTAACAGC-1	0
PA04-2	CTTCCTGATACTCACGAA-1	1
PA04-2	CTTCCTGATTGAACGGTT-1	2
PA04-2	CTTCGACTGATCGAATCG-1	0
PA04-2	CTTCGTGCACGTTGATCC-1	2
PA04-2	CTTCGTGCAGCCACGAGT-1	0
PA04-2	CTTCTATGAAGGATCATG-1	0
PA04-2	CTTCTATGAATGTGAGAC-1	2
PA04-2	CTTCTCATCACACGTTGC-1	0
PA04-2	CTTCTCATCCCGCAACAC-1	2
PA04-2	CTTCTGAGTCCTCCTTGT-1	0
PA04-2	CTTCTGAGTTTGGAGAAC-1	0
PA04-2	CTTGATCTACAACGCACA-1	0
PA04-2	CTTGCACAAGCTTACTAG-1	2
PA04-2	CTTGCGACCCTTCGACTG-1	0
PA04-2	CTTGGATCACACCTCGGA-1	0
PA04-2	CTTGGATCACAGGATCAA-1	0
PA04-2	CTTGGATCACGCGTGAGA-1	0
PA04-2	CTTGGTCATCTCATTAGT-1	0
PA04-2	CTTGGTCATGCATGTGGT-1	0
PA04-2	GAACAACCAAACGAGAAT-1	2
PA04-2	GAACAACCAACCGAGACA-1	0
PA04-2	GAACCAGTTAACTCCATG-1	0
PA04-2	GAACCTTCACTGTTACCA-1	0
PA04-2	GAACGCTGTACAATAGGT-1	0
PA04-2	GAACGCTGTCCACCATGC-1	0
PA04-2	GAACGCTGTCTACGTTGG-1	5
PA04-2	GAACGCTGTGATTATGCG-1	0
PA04-2	GAACTCGTAAGTAAGCCA-1	1
PA04-2	GAACTCGTACCTGCGTTA-1	2
PA04-2	GAACTCGTAGACGGTGCT-1	2
PA04-2	GAACTGCAAATAGTCAGT-1	0
PA04-2	GAACTGCAATCCTCGTCG-1	2
PA04-2	GAACTGCAATCTCCGCGT-1	0
PA04-2	GAAGAGCACAACAACTGG-1	5
PA04-2	GAAGGATCAAGCGGAACA-1	5
PA04-2	GAAGGATCACATATGCGA-1	0
PA04-2	GAAGGATCACATTGCAGA-1	0
PA04-2	GAAGGATCAGCATGTAAG-1	0
PA04-2	GAAGTGTGAAGTCCAGTG-1	0
PA04-2	GAAGTGTGAGTGATGTGC-1	2
PA04-2	GAAGTGTGATATACGTGG-1	0
PA04-2	GAATAAGAGATAGTCAGT-1	2
PA04-2	GAATAAGAGGCAGGAGAA-1	0
PA04-2	GAATAAGAGGTTGATGCA-1	0
PA04-2	GAATAAGAGTGGAATCGT-1	1
PA04-2	GAATCACATGCCGCCTAA-1	0
PA04-2	GAATCGAGACACACCACA-1	5
PA04-2	GAATTCAGTAACTTAGCT-1	0
PA04-2	GAATTCAGTAATCCTCGT-1	0
PA04-2	GAATTCAGTGGTCCTGGT-1	0
PA04-2	GAATTGTTGAGGATTACT-1	0
PA04-2	GAATTGTTGCCGCAGAAT-1	2
PA04-2	GACAATGTTCTTAATCGT-1	1
PA04-2	GACACCGATCCTCTTGTA-1	0
PA04-2	GACACGCAAAAGAGAGAG-1	0
PA04-2	GACACGCAAACATTGACA-1	0
PA04-2	GACACGCAAACGTCTATG-1	2
PA04-2	GACACGCAAAGTGAGAGA-1	2
PA04-2	GACAGGTTACACCTTCCT-1	1
PA04-2	GACAGGTTAGAGGTCACG-1	0
PA04-2	GACAGGTTAGTGCTGACT-1	2
PA04-2	GACATAACGTCGACGTTG-1	2
PA04-2	GACATATGTACGTCGCTC-1	4
PA04-2	GACATATGTCCTGCAGAT-1	2
PA04-2	GACCAACAGAAGTAGGAC-1	2
PA04-2	GACCAACAGCCGAATATG-1	0
PA04-2	GACCAACAGGAGTCAAGG-1	0
PA04-2	GACCAACAGGGTGAGCGT-1	0
PA04-2	GACCAACAGGTCGACATT-1	2
PA04-2	GACCAACAGGTGGATAAG-1	0
PA04-2	GACCACTCGGAACCTTCA-1	0
PA04-2	GACCAGAGAACAGAAGAG-1	0
PA04-2	GACCAGAGAGCTTCTACG-1	5
PA04-2	GACCGCTTCGATGCTCCT-1	1
PA04-2	GACCGGTAGACAGCGGTC-1	0
PA04-2	GACCGGTAGCAGTGCCAT-1	0
PA04-2	GACCGGTAGCGTCAGCAC-1	0
PA04-2	GACCGGTAGCTCAGTGAT-1	0
PA04-2	GACCGGTAGGTAGAAGTT-1	5
PA04-2	GACCGTAGTCCATAGCCA-1	0
PA04-2	GACCGTAGTCCTGTATCT-1	0
PA04-2	GACCGTAGTCGCATAACT-1	2
PA04-2	GACCTTGTGAACAGATCG-1	0
PA04-2	GACCTTGTGTCCAGCTAT-1	0
PA04-2	GACGCCGTACGACAGACC-1	0
PA04-2	GACGCCGTACTTCTGAGT-1	2
PA04-2	GACGCCGTAGACGCCGTA-1	2
PA04-2	GACGCTTGCGCGCTCTAT-1	0
PA04-2	GACGGACTAGCCGTTGTT-1	5
PA04-2	GACGTAGCATTAACGGAG-1	5
PA04-2	GACGTGGTCGAACGCTGT-1	6
PA04-2	GACGTTCAGACACACCGT-1	2
PA04-2	GACGTTCAGACGTGCTCG-1	0
PA04-2	GACGTTCAGCGAAGAGGT-1	5
PA04-2	GACGTTCAGGATTCTCGG-1	0
PA04-2	GACTAGCATGAGCAGGAA-1	2
PA04-2	GACTCAGTGGTAGTTGGT-1	2
PA04-2	GACTCTCACGCTGGTAAC-1	0
PA04-2	GACTGCCTGCCTTGTTGC-1	0
PA04-2	GACTGCCTGCTCTAGTAA-1	0
PA04-2	GACTTCACCCGCCTGCAA-1	0
PA04-2	GACTTCACCCGTATCGAA-1	0
PA04-2	GACTTGATTACAACCGGA-1	0
PA04-2	GAGAATCAGACCATACTT-1	0
PA04-2	GAGAATCAGCACTAGACT-1	0
PA04-2	GAGAATCAGTCACGACAA-1	0
PA04-2	GAGAATCAGTGTCCATAG-1	5
PA04-2	GAGACATTGAAGGAAGTC-1	0
PA04-2	GAGACATTGAGGTACCAA-1	0
PA04-2	GAGACGATCAGAAGAGTC-1	2
PA04-2	GAGACGATCCCGTTAGAC-1	4
PA04-2	GAGACGATCGATGCTCCT-1	0
PA04-2	GAGACTCGAATCCGACCA-1	0
PA04-2	GAGACTCGATAAGCCATT-1	2
PA04-2	GAGACTCGATTCGCATCC-1	2
PA04-2	GAGATACACGGTGAGTTC-1	2
PA04-2	GAGATGTATCGCGTACTA-1	2
PA04-2	GAGATTCCTAGTCGATCA-1	0
PA04-2	GAGATTCCTCCTAAGAAG-1	0
PA04-2	GAGATTCCTTACGTTACC-1	0
PA04-2	GAGCACATTCAGCACGTG-1	4
PA04-2	GAGCACATTCCACTTCGC-1	2
PA04-2	GAGCACATTCGTATTCCT-1	5
PA04-2	GAGCACATTGAGCTCTCA-1	0
PA04-2	GAGCAGGAAGCTTACGTT-1	0
PA04-2	GAGCATACAAACAACCTA-1	0
PA04-2	GAGCATACAGGATTCGTC-1	0
PA04-2	GAGCGACTCTCCTGAGAC-1	2
PA04-2	GAGCGACTCTCTTGGTAG-1	2
PA04-2	GAGCTCTCAGAGATACAC-1	0
PA04-2	GAGCTCTCATTGATGCTG-1	2
PA04-2	GAGGACTTAAGACGCCTG-1	0
PA04-2	GAGGACTTAGTCTCTTCA-1	0
PA04-2	GAGGTCACGCTGACAGCA-1	0
PA04-2	GAGGTGAGCCCTGTCATT-1	4
PA04-2	GAGTCAAGGAGGATCTCA-1	0
PA04-2	GAGTCAAGGCAATCATAC-1	0
PA04-2	GAGTCACCAAGGATCTCA-1	0
PA04-2	GAGTCACCACGATTGAAC-1	2
PA04-2	GAGTCACCATACACGGTC-1	0
PA04-2	GAGTCACCATTGTAATGC-1	5
PA04-2	GAGTCGTACGCCTTGTGA-1	2
PA04-2	GAGTCGTACGCGAACTCG-1	0
PA04-2	GAGTGCATATCGCTGATT-1	5
PA04-2	GAGTTATAGCCATTACAG-1	1
PA04-2	GATAACGTCCCTTGTTGC-1	0
PA04-2	GATAACGTCCTTAACAGC-1	0
PA04-2	GATAACGTCGAGATTCCT-1	5
PA04-2	GATAAGCTGATTGCGCTA-1	2
PA04-2	GATAAGCTGCCATATCTT-1	0
PA04-2	GATAAGCTGGTATGTATC-1	0
PA04-2	GATACACTAACAAGGTAC-1	2
PA04-2	GATATATCCAGCTGCACT-1	0
PA04-2	GATATGGACCAACTCCAG-1	0
PA04-2	GATATGGACCTACGAGAA-1	4
PA04-2	GATATGGACTAGAGCGTC-1	2
PA04-2	GATCCGCACGATACACTA-1	0
PA04-2	GATCCGCACGTAGTGGAG-1	0
PA04-2	GATCCGCACTATCTAGGT-1	0
PA04-2	GATCGCGAAACGGTGTAC-1	0
PA04-2	GATCGCGAAGAACTATGG-1	0
PA04-2	GATCGTTGAACATCGTCC-1	2
PA04-2	GATCGTTGATCTACATCC-1	0
PA04-2	GATCTGAATATTGACACG-1	0
PA04-2	GATCTGAATCACTGCTTA-1	4
PA04-2	GATCTGAATGGACGAGCA-1	2
PA04-2	GATCTGAATTACCGCGTT-1	0
PA04-2	GATCTGTTCCGTGTATTC-1	0
PA04-2	GATCTTCGCACCTGTACC-1	0
PA04-2	GATCTTCGCCTCTCAGTC-1	2
PA04-2	GATGCAGAAAGTAGAGGA-1	0
PA04-2	GATGCGACGCCTTCGAGC-1	2
PA04-2	GATGCGACGCTCGTGTCC-1	4
PA04-2	GATGCGGTTACCGTCACG-1	0
PA04-2	GATGCGGTTCAATGTGCT-1	0
PA04-2	GATGCTCCTTGCGTGCCA-1	0
PA04-2	GATGTAAGGCGTCTGTCC-1	0
PA04-2	GATGTAAGGCGTGACCAG-1	1
PA04-2	GATGTAAGGCTTCCTGAT-1	0
PA04-2	GATGTTACATGAGAGGAC-1	4
PA04-2	GATTAGACAAGTAACGTA-1	0
PA04-2	GATTAGACAATGCGCTAC-1	0
PA04-2	GATTAGACACTACGGTAT-1	5
PA04-2	GATTATGCGATCAGAAGC-1	0
PA04-2	GATTATGCGCACACTGCC-1	0
PA04-2	GATTCTCGGTACTCGACC-1	0
PA04-2	GATTGAGTACCTCGACCT-1	0
PA04-2	GATTGAGTACTGCAAGCC-1	0
PA04-2	GATTGGAAGAATATCGCT-1	2
PA04-2	GCAACACCTTCTACGCAA-1	5
PA04-2	GCAACCAACAGAAGCTGC-1	0
PA04-2	GCAACCAACCCAAGTCGA-1	0
PA04-2	GCAACTCGCGAATCACAT-1	2
PA04-2	GCAACTCGCTAGTTGACG-1	0
PA04-2	GCAATCACGACCGTCCTA-1	4
PA04-2	GCAATCACGGTCCGCTCA-1	0
PA04-2	GCACAACTCAGGATCATG-1	0
PA04-2	GCACAACTCTAGCGAGAA-1	0
PA04-2	GCACAACTCTATCTGTCA-1	0
PA04-2	GCACAACTCTTCCTTGAC-1	0
PA04-2	GCACAGTAAATGTCCTCC-1	0
PA04-2	GCACAGTAATAGACCGCA-1	0
PA04-2	GCACAGTAATATGCCTTC-1	0
PA04-2	GCACAGTAATGTGAGTAT-1	2
PA04-2	GCACAGTAATTGCTCTGC-1	2
PA04-2	GCACATGTTAGAGCGCGA-1	2
PA04-2	GCACATGTTGACACCGAT-1	6
PA04-2	GCACCATCGGAACCAGTT-1	0
PA04-2	GCACCATCGGTGTACCGT-1	2
PA04-2	GCACGCATTCCAGGAGTT-1	5
PA04-2	GCACGCATTCGATCCAGA-1	2
PA04-2	GCACGTAGAATATGTCCA-1	0
PA04-2	GCACGTAGACGCATAACT-1	0
PA04-2	GCACTGGATAGAGCGCGA-1	0
PA04-2	GCACTGGATGTCCGCTCA-1	0
PA04-2	GCAGATCCGAGAAGAGTC-1	6
PA04-2	GCAGATCCGTTGATGCTG-1	5
PA04-2	GCAGCAGTGAGTGAGAGA-1	0
PA04-2	GCAGCAGTGCAGTTACTG-1	0
PA04-2	GCAGCAGTGCATCGAAGC-1	5
PA04-2	GCAGCAGTGGCGAAGACA-1	4
PA04-2	GCAGCAGTGGTACGTCTA-1	2
PA04-2	GCAGCGATACACAGCGAA-1	2
PA04-2	GCAGCTCTTGGTGAGCGT-1	0
PA04-2	GCAGCTTGATTAAGTGGT-1	2
PA04-2	GCAGGAGAAGTAGACTCT-1	2
PA04-2	GCAGGAGAATAAGGTCCG-1	0
PA04-2	GCAGGAGAATTCCGAGCG-1	5
PA04-2	GCAGGAGAATTGCAGTCA-1	4
PA04-2	GCAGGAGAATTGGAGAAC-1	0
PA04-2	GCATACTCCGTGCATCAA-1	2
PA04-2	GCATGTAAGATAGAGCAG-1	2
PA04-2	GCATGTAAGCAATCAAGT-1	2
PA04-2	GCATGTAAGTACAGTTAG-1	0
PA04-2	GCCAACAATTTGCCGTAG-1	0
PA04-2	GCCAATGAAGCAGCGATA-1	0
PA04-2	GCCAATGAATAAGCCATT-1	2
PA04-2	GCCAATGAATTCCTTGAC-1	2
PA04-2	GCCACATGGACGACGATT-1	2
PA04-2	GCCACATGGCGGAGACTT-1	2
PA04-2	GCCACATGGGAAGAGCAC-1	2
PA04-2	GCCACATGGTTAACGGAG-1	0
PA04-2	GCCACGAGTAATACTCCG-1	5
PA04-2	GCCACGAGTAGCGGAACA-1	0
PA04-2	GCCACGAGTGTAGCCTTG-1	2
PA04-2	GCCACGAGTGTTCACTCC-1	2
PA04-2	GCCATTAAGCAGTGAGGA-1	0
PA04-2	GCCATTAAGTATGATGTG-1	2
PA04-2	GCCGAACCACCATTCTGC-1	2
PA04-2	GCCGAACCAGTAACTCAT-1	5
PA04-2	GCCGAACCATAGGAGGAT-1	0
PA04-2	GCCGAACCATGTCGTGAG-1	2
PA04-2	GCCGCCTAATGTGGTCCT-1	0
PA04-2	GCCGCTATCCCTGACCTC-1	0
PA04-2	GCCGCTATCGTGCTGACT-1	0
PA04-2	GCCGCTATCTTCTGGTGC-1	2
PA04-2	GCCGTGAACCAGTAATGT-1	0
PA04-2	GCCGTGAACCCTGTCGAC-1	2
PA04-2	GCCGTGAACCTATTCCGT-1	2
PA04-2	GCCGTGAACGTCAATACA-1	0
PA04-2	GCCGTTGTTGACTAGCAT-1	2
PA04-2	GCCTAACGGAATACGTCT-1	1
PA04-2	GCCTAACGGGATACTGTG-1	0
PA04-2	GCCTGCATCATAATCGAG-1	0
PA04-2	GCCTGCATCCGGTAGCTT-1	2
PA04-2	GCCTGCATCGCTTGTCCT-1	0
PA04-2	GCCTGGAATGCCAACAAT-1	0
PA04-2	GCCTTAGAGTTCCAATTC-1	2
PA04-2	GCCTTATCTGATGCGGTT-1	6
PA04-2	GCCTTATCTTGTCACATA-1	0
PA04-2	GCCTTCCATTGGAGAGTG-1	5
PA04-2	GCCTTGTGAAGGTCCGTC-1	2
PA04-2	GCCTTGTGATTCTCCACA-1	1
PA04-2	GCGAACTCGGCAGCTCTT-1	5
PA04-2	GCGAACTCGTGCGCACTG-1	5
PA04-2	GCGAAGACACGTGACCAG-1	5
PA04-2	GCGAAGACAGCAGCAGTG-1	0
PA04-2	GCGAAGACAGCCTTATCT-1	2
PA04-2	GCGAAGCTCCTATTCCGT-1	2
PA04-2	GCGAAGCTCTCTCAGGAT-1	2
PA04-2	GCGACACAGAGTGGAATG-1	1
PA04-2	GCGACACAGCATGACGTT-1	2
PA04-2	GCGACACAGTGGTGGATC-1	2
PA04-2	GCGACCTGTGTTATCGAT-1	2
PA04-2	GCGAGTCTAATAGAGCAG-1	0
PA04-2	GCGATATGACGGTAGCTT-1	0
PA04-2	GCGATATGAGCTCAATGA-1	5
PA04-2	GCGATATGAGGTTCGCAA-1	2
PA04-2	GCGATGGTGCACGACTCA-1	2
PA04-2	GCGATGGTGGCGGAGATT-1	2
PA04-2	GCGCATTACGCACGCATT-1	2
PA04-2	GCGCATTACTAGCACTAT-1	2
PA04-2	GCGCATTACTAGTCGCAT-1	2
PA04-2	GCGCATTACTTCGCTGAG-1	5
PA04-2	GCGCTACCTCCGCTATCC-1	0
PA04-2	GCGCTACCTTTCCAGATT-1	2
PA04-2	GCGCTTCTCATGCGGATT-1	2
PA04-2	GCGCTTCTCGTGTTCCAG-1	2
PA04-2	GCGGAGATTAATTAGAGG-1	5
PA04-2	GCGGAGATTATCAGGATG-1	5
PA04-2	GCGGAGATTCGCACTGAA-1	0
PA04-2	GCGGAGATTGAGGACTTA-1	0
PA04-2	GCGGAGATTGGAGCTCAA-1	0
PA04-2	GCGGTAAGTAATCTGACC-1	0
PA04-2	GCGGTAAGTCCGCAACAC-1	0
PA04-2	GCGGTAGTCGTGAGGACG-1	1
PA04-2	GCGTAACAACTATAGCTC-1	0
PA04-2	GCGTAACAAGTATGATCT-1	0
PA04-2	GCGTATAGGCAAGTCACT-1	0
PA04-2	GCGTATAGGTAAGCCATT-1	2
PA04-2	GCGTGATACAACGGTAGC-1	0
PA04-2	GCGTGATACAGTCTAAGC-1	2
PA04-2	GCGTGATACTGTACACGA-1	0
PA04-2	GCGTTCAGAAGATACGTT-1	2
PA04-2	GCGTTCAGACCTCGCGTT-1	5
PA04-2	GCGTTCAGAGATGCGGTT-1	0
PA04-2	GCTACCGAGTACACGGTC-1	2
PA04-2	GCTACCTTAACTGGTGCT-1	6
PA04-2	GCTAGCTCCCTCCAGCGT-1	4
PA04-2	GCTAGTGGACCGCAGAAT-1	0
PA04-2	GCTAGTGGATGACCAAGT-1	0
PA04-2	GCTATGTAATCGTACCTT-1	2
PA04-2	GCTCAATGAAGCTGCACT-1	2
PA04-2	GCTCAATGAATCAGGATG-1	0
PA04-2	GCTCAGCCAACGCAAGAT-1	0
[truncated: 6,062 more rows]
