# Supplementary material for: Application of high-throughput single-nucleus DNA sequencing in pancreatic cancer
Source: Nat Commun. 2023 Feb 10;14:749. doi: 10.1038/s41467-023-36344-z (PMC9918733; doi:10.1038/s41467-023-36344-z)
Supplement: Supplementary file 6 — Source Data [file 41467_2023_36344_MOESM6_ESM.zip › source_data/fig6/fig6a-SCG-cluster_info.csv]

cluster_id	cohort_sc_prev	cluster_color
0	3719	rgb(255.0, 0.0, 0.0)
1	1175	rgb(212.5, 0.0, 42.5)
2	1162	rgb(170.0, 0.0, 85.0)
3	991	rgb(127.5, 0.0, 127.5)
4	704	rgb(85.0, 0.0, 170.0)
5	253	rgb(42.5, 0.0, 212.5)
6	57	rgb(0.0, 0.0, 255.0)
