# Supplementary material for: Application of high-throughput single-nucleus DNA sequencing in pancreatic cancer
Source: Nat Commun. 2023 Feb 10;14:749. doi: 10.1038/s41467-023-36344-z (PMC9918733; doi:10.1038/s41467-023-36344-z)
Supplement: Supplementary file 6 — Source Data [file 41467_2023_36344_MOESM6_ESM.zip › source_data/supp_fig6cd/supp_fig6cd-TP53 R136H_DP_dist_in_40_tumor_bars.csv]

DP	chr17:7578406:C/T
AACTGATTCCTTCCGTGG-1	35
AAGGAAGTCCACTCACTA-1	51
AATTGGATCGTCACAGAG-1	57
ACCATACTTGCTCTCCAA-1	57
ACGCACACTACGTAGTAT-1	54
ACGTGCTCGCGTGTATTC-1	10
ACTTAGCTTGACAATGTT-1	53
AGATCTGACTATGTACCT-1	62
ATCAAGAGAATTAGCACA-1	52
ATCCGGTCCTTAGCGTCT-1	33
ATGGTTCGAATAGCCTAA-1	62
CAAGAACCGTGATAGAGG-1	51
CAAGAGGAGTAGCCAGTG-1	52
CAAGCCTCGCTACCTGCG-1	53
CAGCAGTACCCTTGTTGC-1	58
CATCCAGGAGCGGAGATT-1	49
CATCGCTGGCCGACTGTT-1	48
CCGAATATGTTCCGCCAG-1	50
CGACAGGAATACAGTTAG-1	56
CTCCTATCTGCCTTAGAG-1	54
CTTCCGTGGGCCTGGAAT-1	45
GAGCAGGAAGGTGAGCGT-1	33
GAGTATCGCTGCCTGGTT-1	55
GCGCTTCTCGCCATACAA-1	48
GCTGGTAACTCCTGTCCG-1	62
GCTTGGTTCACTCCAACT-1	57
GTAATATCGCGCAATCGA-1	56
GTGATGTGCCGTCTGTCC-1	51
GTTAATTCGGCGTGAGCT-1	26
TAACATTGGAAGGTCTGA-1	52
TATCATGCTGAGTCAAGG-1	55
TCATCAGAGATCCGGTCC-1	74
TGACCTATGCTGGTCGGT-1	36
TGACGATGAAGAGAGTGG-1	17
TGATGGACAGCGTGAGCT-1	25
TGGAAGATTACTCGTCTA-1	57
TGGATAGGTACTGTGTCA-1	56
TGGTGGATCCACACCACA-1	55
TTACCTCTCGTGTCCGTG-1	62
TTACGCTCGAATGTGCGT-1	51
