# Supplementary material for: Application of high-throughput single-nucleus DNA sequencing in pancreatic cancer
Source: Nat Commun. 2023 Feb 10;14:749. doi: 10.1038/s41467-023-36344-z (PMC9918733; doi:10.1038/s41467-023-36344-z)
Supplement: Supplementary file 6 — Source Data [file 41467_2023_36344_MOESM6_ESM.zip › source_data/supp_fig6cd/supp_fig6cd-SMAD4 p.G508D_DP_dist_in_40_tumor_bars.csv]

DP	chr18:48604701:G/A
AACTGATTCCTTCCGTGG-1	54
AAGGAAGTCCACTCACTA-1	63
AATTGGATCGTCACAGAG-1	62
ACCATACTTGCTCTCCAA-1	59
ACGCACACTACGTAGTAT-1	78
ACGTGCTCGCGTGTATTC-1	52
ACTTAGCTTGACAATGTT-1	0
AGATCTGACTATGTACCT-1	57
ATCAAGAGAATTAGCACA-1	48
ATCCGGTCCTTAGCGTCT-1	50
ATGGTTCGAATAGCCTAA-1	61
CAAGAACCGTGATAGAGG-1	68
CAAGAGGAGTAGCCAGTG-1	66
CAAGCCTCGCTACCTGCG-1	0
CAGCAGTACCCTTGTTGC-1	65
CATCCAGGAGCGGAGATT-1	54
CATCGCTGGCCGACTGTT-1	53
CCGAATATGTTCCGCCAG-1	48
CGACAGGAATACAGTTAG-1	59
CTCCTATCTGCCTTAGAG-1	49
CTTCCGTGGGCCTGGAAT-1	54
GAGCAGGAAGGTGAGCGT-1	77
GAGTATCGCTGCCTGGTT-1	74
GCGCTTCTCGCCATACAA-1	50
GCTGGTAACTCCTGTCCG-1	76
GCTTGGTTCACTCCAACT-1	88
GTAATATCGCGCAATCGA-1	88
GTGATGTGCCGTCTGTCC-1	57
GTTAATTCGGCGTGAGCT-1	53
TAACATTGGAAGGTCTGA-1	69
TATCATGCTGAGTCAAGG-1	82
TCATCAGAGATCCGGTCC-1	55
TGACCTATGCTGGTCGGT-1	81
TGACGATGAAGAGAGTGG-1	61
TGATGGACAGCGTGAGCT-1	49
TGGAAGATTACTCGTCTA-1	54
TGGATAGGTACTGTGTCA-1	61
TGGTGGATCCACACCACA-1	76
TTACCTCTCGTGTCCGTG-1	57
TTACGCTCGAATGTGCGT-1	79
