# Supplementary material for: Application of high-throughput single-nucleus DNA sequencing in pancreatic cancer
Source: Nat Commun. 2023 Feb 10;14:749. doi: 10.1038/s41467-023-36344-z (PMC9918733; doi:10.1038/s41467-023-36344-z)
Supplement: Supplementary file 6 — Source Data [file 41467_2023_36344_MOESM6_ESM.zip › source_data/supp_fig6cd/supp_fig6cd-KRAS p.G12D_DP_dist_in_40_tumor_bars.csv]

DP	chr12:25398284:C/T
AACTGATTCCTTCCGTGG-1	61
AAGGAAGTCCACTCACTA-1	76
AATTGGATCGTCACAGAG-1	79
ACCATACTTGCTCTCCAA-1	40
ACGCACACTACGTAGTAT-1	55
ACGTGCTCGCGTGTATTC-1	13
ACTTAGCTTGACAATGTT-1	52
AGATCTGACTATGTACCT-1	72
ATCAAGAGAATTAGCACA-1	48
ATCCGGTCCTTAGCGTCT-1	52
ATGGTTCGAATAGCCTAA-1	61
CAAGAACCGTGATAGAGG-1	53
CAAGAGGAGTAGCCAGTG-1	51
CAAGCCTCGCTACCTGCG-1	24
CAGCAGTACCCTTGTTGC-1	64
CATCCAGGAGCGGAGATT-1	52
CATCGCTGGCCGACTGTT-1	22
CCGAATATGTTCCGCCAG-1	50
CGACAGGAATACAGTTAG-1	64
CTCCTATCTGCCTTAGAG-1	2
CTTCCGTGGGCCTGGAAT-1	4
GAGCAGGAAGGTGAGCGT-1	58
GAGTATCGCTGCCTGGTT-1	59
GCGCTTCTCGCCATACAA-1	50
GCTGGTAACTCCTGTCCG-1	55
GCTTGGTTCACTCCAACT-1	58
GTAATATCGCGCAATCGA-1	55
GTGATGTGCCGTCTGTCC-1	58
GTTAATTCGGCGTGAGCT-1	51
TAACATTGGAAGGTCTGA-1	78
TATCATGCTGAGTCAAGG-1	58
TCATCAGAGATCCGGTCC-1	52
TGACCTATGCTGGTCGGT-1	47
TGACGATGAAGAGAGTGG-1	27
TGATGGACAGCGTGAGCT-1	50
TGGAAGATTACTCGTCTA-1	60
TGGATAGGTACTGTGTCA-1	60
TGGTGGATCCACACCACA-1	57
TTACCTCTCGTGTCCGTG-1	54
TTACGCTCGAATGTGCGT-1	52
