# Supplementary material for: Application of high-throughput single-nucleus DNA sequencing in pancreatic cancer
Source: Nat Commun. 2023 Feb 10;14:749. doi: 10.1038/s41467-023-36344-z (PMC9918733; doi:10.1038/s41467-023-36344-z)
Supplement: Supplementary file 6 — Source Data [file 41467_2023_36344_MOESM6_ESM.zip › source_data/supp_fig6cd/supp_fig6cd-TP53 R136H_AF_dist_in_40_tumor_bars.csv]

AF	chr17:7578406:C/T
AACTGATTCCTTCCGTGG-1	0.0
AAGGAAGTCCACTCACTA-1	0.0
AATTGGATCGTCACAGAG-1	1.7543859649122806
ACCATACTTGCTCTCCAA-1	0.0
ACGCACACTACGTAGTAT-1	1.8518518518518516
ACGTGCTCGCGTGTATTC-1	0.0
ACTTAGCTTGACAATGTT-1	0.0
AGATCTGACTATGTACCT-1	0.0
ATCAAGAGAATTAGCACA-1	0.0
ATCCGGTCCTTAGCGTCT-1	100.0
ATGGTTCGAATAGCCTAA-1	0.0
CAAGAACCGTGATAGAGG-1	0.0
CAAGAGGAGTAGCCAGTG-1	50.0
CAAGCCTCGCTACCTGCG-1	49.056603773584904
CAGCAGTACCCTTGTTGC-1	0.0
CATCCAGGAGCGGAGATT-1	59.183673469387756
CATCGCTGGCCGACTGTT-1	0.0
CCGAATATGTTCCGCCAG-1	100.0
CGACAGGAATACAGTTAG-1	0.0
CTCCTATCTGCCTTAGAG-1	100.0
CTTCCGTGGGCCTGGAAT-1	24.444444444444443
GAGCAGGAAGGTGAGCGT-1	0.0
GAGTATCGCTGCCTGGTT-1	0.0
GCGCTTCTCGCCATACAA-1	100.0
GCTGGTAACTCCTGTCCG-1	1.6129032258064515
GCTTGGTTCACTCCAACT-1	0.0
GTAATATCGCGCAATCGA-1	0.0
GTGATGTGCCGTCTGTCC-1	0.0
GTTAATTCGGCGTGAGCT-1	0.0
TAACATTGGAAGGTCTGA-1	0.0
TATCATGCTGAGTCAAGG-1	0.0
TCATCAGAGATCCGGTCC-1	5.405405405405405
TGACCTATGCTGGTCGGT-1	0.0
TGACGATGAAGAGAGTGG-1	23.52941176470588
TGATGGACAGCGTGAGCT-1	0.0
TGGAAGATTACTCGTCTA-1	1.7543859649122806
TGGATAGGTACTGTGTCA-1	3.571428571428571
TGGTGGATCCACACCACA-1	0.0
TTACCTCTCGTGTCCGTG-1	6.451612903225806
TTACGCTCGAATGTGCGT-1	0.0
