# Supplementary material for: Application of high-throughput single-nucleus DNA sequencing in pancreatic cancer
Source: Nat Commun. 2023 Feb 10;14:749. doi: 10.1038/s41467-023-36344-z (PMC9918733; doi:10.1038/s41467-023-36344-z)
Supplement: Supplementary file 6 — Source Data [file 41467_2023_36344_MOESM6_ESM.zip › source_data/supp_fig6cd/supp_fig6cd-SMAD4 p.G508D_AF_dist_in_40_tumor_bars.csv]

AF	chr18:48604701:G/A
AACTGATTCCTTCCGTGG-1	0.0
AAGGAAGTCCACTCACTA-1	6.349206349206349
AATTGGATCGTCACAGAG-1	4.838709677419355
ACCATACTTGCTCTCCAA-1	0.0
ACGCACACTACGTAGTAT-1	23.076923076923077
ACGTGCTCGCGTGTATTC-1	0.0
ACTTAGCTTGACAATGTT-1	0.0
AGATCTGACTATGTACCT-1	5.263157894736842
ATCAAGAGAATTAGCACA-1	22.916666666666664
ATCCGGTCCTTAGCGTCT-1	94.0
ATGGTTCGAATAGCCTAA-1	3.278688524590164
CAAGAACCGTGATAGAGG-1	4.411764705882353
CAAGAGGAGTAGCCAGTG-1	4.545454545454546
CAAGCCTCGCTACCTGCG-1	0.0
CAGCAGTACCCTTGTTGC-1	4.615384615384616
CATCCAGGAGCGGAGATT-1	55.55555555555556
CATCGCTGGCCGACTGTT-1	0.0
CCGAATATGTTCCGCCAG-1	100.0
CGACAGGAATACAGTTAG-1	3.389830508474576
CTCCTATCTGCCTTAGAG-1	100.0
CTTCCGTGGGCCTGGAAT-1	0.0
GAGCAGGAAGGTGAGCGT-1	1.2987012987012987
GAGTATCGCTGCCTGGTT-1	20.27027027027027
GCGCTTCTCGCCATACAA-1	80.0
GCTGGTAACTCCTGTCCG-1	22.36842105263158
GCTTGGTTCACTCCAACT-1	20.454545454545457
GTAATATCGCGCAATCGA-1	22.727272727272727
GTGATGTGCCGTCTGTCC-1	8.771929824561402
GTTAATTCGGCGTGAGCT-1	0.0
TAACATTGGAAGGTCTGA-1	2.898550724637681
TATCATGCTGAGTCAAGG-1	26.82926829268293
TCATCAGAGATCCGGTCC-1	29.09090909090909
TGACCTATGCTGGTCGGT-1	33.33333333333333
TGACGATGAAGAGAGTGG-1	18.0327868852459
TGATGGACAGCGTGAGCT-1	30.612244897959183
TGGAAGATTACTCGTCTA-1	27.77777777777778
TGGATAGGTACTGTGTCA-1	6.557377049180328
TGGTGGATCCACACCACA-1	22.36842105263158
TTACCTCTCGTGTCCGTG-1	38.59649122807017
TTACGCTCGAATGTGCGT-1	22.78481012658228
