# Supplementary material for: Application of high-throughput single-nucleus DNA sequencing in pancreatic cancer
Source: Nat Commun. 2023 Feb 10;14:749. doi: 10.1038/s41467-023-36344-z (PMC9918733; doi:10.1038/s41467-023-36344-z)
Supplement: Supplementary file 6 — Source Data [file 41467_2023_36344_MOESM6_ESM.zip › source_data/supp_fig6cd/supp_fig6cd-KRAS p.G12D_AF_dist_in_40_tumor_bars.csv]

AF	chr12:25398284:C/T
AACTGATTCCTTCCGTGG-1	21.311475409836063
AAGGAAGTCCACTCACTA-1	34.21052631578947
AATTGGATCGTCACAGAG-1	35.44303797468354
ACCATACTTGCTCTCCAA-1	55.00000000000001
ACGCACACTACGTAGTAT-1	10.909090909090908
ACGTGCTCGCGTGTATTC-1	23.076923076923077
ACTTAGCTTGACAATGTT-1	96.15384615384616
AGATCTGACTATGTACCT-1	23.61111111111111
ATCAAGAGAATTAGCACA-1	29.166666666666668
ATCCGGTCCTTAGCGTCT-1	48.07692307692308
ATGGTTCGAATAGCCTAA-1	21.311475409836063
CAAGAACCGTGATAGAGG-1	22.641509433962266
CAAGAGGAGTAGCCAGTG-1	7.8431372549019605
CAAGCCTCGCTACCTGCG-1	8.333333333333332
CAGCAGTACCCTTGTTGC-1	21.875
CATCCAGGAGCGGAGATT-1	25.0
CATCGCTGGCCGACTGTT-1	27.27272727272727
CCGAATATGTTCCGCCAG-1	26.0
CGACAGGAATACAGTTAG-1	20.3125
CTCCTATCTGCCTTAGAG-1	100.0
CTTCCGTGGGCCTGGAAT-1	0.0
GAGCAGGAAGGTGAGCGT-1	44.827586206896555
GAGTATCGCTGCCTGGTT-1	6.779661016949152
GCGCTTCTCGCCATACAA-1	74.0
GCTGGTAACTCCTGTCCG-1	3.6363636363636362
GCTTGGTTCACTCCAACT-1	3.4482758620689653
GTAATATCGCGCAATCGA-1	3.6363636363636362
GTGATGTGCCGTCTGTCC-1	29.310344827586203
GTTAATTCGGCGTGAGCT-1	27.450980392156865
TAACATTGGAAGGTCTGA-1	39.743589743589745
TATCATGCTGAGTCAAGG-1	3.4482758620689653
TCATCAGAGATCCGGTCC-1	11.538461538461538
TGACCTATGCTGGTCGGT-1	0.0
TGACGATGAAGAGAGTGG-1	0.0
TGATGGACAGCGTGAGCT-1	40.0
TGGAAGATTACTCGTCTA-1	10.0
TGGATAGGTACTGTGTCA-1	23.333333333333332
TGGTGGATCCACACCACA-1	5.263157894736842
TTACCTCTCGTGTCCGTG-1	38.88888888888889
TTACGCTCGAATGTGCGT-1	1.9230769230769231
