# Supplementary material for: Application of high-throughput single-nucleus DNA sequencing in pancreatic cancer
Source: Nat Commun. 2023 Feb 10;14:749. doi: 10.1038/s41467-023-36344-z (PMC9918733; doi:10.1038/s41467-023-36344-z)
Supplement: Supplementary file 6 — Source Data [file 41467_2023_36344_MOESM6_ESM.zip › source_data/supp_fig5/supp_fig5_PA02-1-sorted-median_ploidy_kras_mutated.csv]

	0
AMPL50980	2.2049062052692996
AMPL70456	2.2563398710298768
AMPL87242	2.2618638214666893
AMPL87243	2.2953200098805224
AMPL87244	2.2506012598147445
AMPL41862	0.0
AMPL87246	2.3359077421226164
AMPL87247	2.372267480076318
AMPL87248	2.069855518499054
AMPL87249	2.5080023942733423
AMPL87250	2.298794308399752
AMPL81995	2.17174029658125
AMPL87252	2.27937004095547
AMPL41019	1.5963006148468206
AMPL87254	1.6233861891011387
AMPL87255	1.6212335736103995
AMPL87256	1.6365147748187625
AMPL70461	1.3140067900213863
AMPL70462	1.4035688448862427
AMPL70463	1.7651419573061244
AMPL70405	2.380356004513927
AMPL65019	2.6581141327791675
AMPL87262	2.3880706131889786
AMPL87263	2.1455059977592734
AMPL40069	2.44612112443365
AMPL87265	2.6284767330474352
AMPL87266	2.5701756201212067
AMPL87267	1.8017191465170563
AMPL87268	1.8136757071881229
AMPL70340	1.769735377286155
AMPL87270	0.0
AMPL87271	1.8355382035451515
AMPL87272	1.7517231780190914
AMPL70414	1.6278906704300993
AMPL87274	1.60970349447481
AMPL87275	1.6238722234707272
AMPL70344	2.093336537704954
AMPL70415	2.3060716747371846
AMPL40482	2.388712908422063
AMPL87279	2.1168496057098567
AMPL70345	2.342130203291153
AMPL70347	2.2212701969251416
AMPL87282	2.155683176813067
AMPL87283	2.0734798460071677
AMPL79867	2.2157005049562626
AMPL87285	2.1175288287641236
AMPL87286	2.6268626702254343
AMPL87287	2.1614017464661446
AMPL87288	2.272123380242511
AMPL70348	2.1096217705936198
AMPL70472	2.0899730150974314
AMPL70473	2.0980973586527765
AMPL70474	2.031031638120144
AMPL87293	1.776234236439521
AMPL87294	1.5073682613119699
AMPL87295	1.9943043032902452
AMPL87296	0.8258740201596313
AMPL87297	1.6662821439245796
AMPL87298	1.5827745324540512
AMPL87299	1.8758253453032743
AMPL87300	2.7597261548693517
AMPL87301	2.5399899526544663
AMPL87302	2.600685487992582
AMPL87303	2.7612760857426446
AMPL87304	2.6944348257966007
AMPL70423	2.4912244824917913
AMPL70352	2.5633687549734767
AMPL40612	2.4397109855047168
AMPL87308	2.5148126295654554
AMPL87309	2.434234465853536
AMPL87310	2.6350282883879674
AMPL87311	2.1663277399276426
AMPL87312	2.099408704838209
AMPL70354	2.7769022394295453
AMPL70355	2.659469248296772
AMPL87315	2.4449132470720807
AMPL70357	2.4644188355781194
AMPL87317	0.0
AMPL70360	1.6759213407548885
AMPL87319	1.5325523087347293
AMPL87320	1.5841526426489407
AMPL87321	1.3307433503798836
AMPL87322	2.056901202763238
AMPL87323	2.1268682535936723
AMPL87324	2.1465888728141342
AMPL87325	2.2058639375645592
AMPL70484	2.1424945195974288
AMPL56571	2.0113847493145327
AMPL70428	1.971056836942367
AMPL87329	2.4900016902852595
AMPL84848	3.7068740712862023
AMPL87331	2.7792156387955167
AMPL87332	2.814557825784355
AMPL79919	2.2156682764140863
AMPL70485	1.474187747497816
AMPL70486	1.310684476340505
AMPL70487	1.4045190177045195
AMPL44533	1.6599818715598926
AMPL52758	1.606185481800309
AMPL70490	1.1424880278662635
AMPL70366	1.593954187390977
AMPL70367	0.0
AMPL52906	1.7120923965619443
AMPL41099	1.536962842646926
AMPL87344	2.251981200701657
AMPL87345	2.1391700077539126
AMPL87346	2.0686141720763924
AMPL87347	2.167521677046306
AMPL56594	0.0
AMPL82073	2.194267513463214
AMPL42560	1.8913606643253056
AMPL87351	2.2069727255107514
AMPL87352	2.086688046015599
AMPL87353	2.163860076964085
AMPL59905	2.639771900463282
AMPL87355	0.45549086650135473
AMPL87356	2.6294135546746684
AMPL70371	2.846312198674965
AMPL87358	1.6741262699641868
AMPL70437	1.4379267617573794
AMPL70372	1.7940906437765924
AMPL70373	1.7847097784861385
AMPL87362	1.7521086717790184
AMPL87363	2.213759390075147
AMPL87364	2.374359096306884
AMPL84944	2.1383992596634167
AMPL87366	2.3317945508902787
AMPL87367	2.2045667580089154
AMPL70497	1.7750930297340572
AMPL40059	1.9059204829866476
AMPL55785	1.8653404856961164
AMPL45911	1.7823741690798185
AMPL87372	1.8638857988397513
AMPL41629	1.947225873966024
AMPL81699	2.0691725900710134
AMPL81700	2.000708330698533
AMPL87376	1.637441925415624
AMPL87377	1.2818270150708597
AMPL70382	1.8633854886504448
AMPL87379	0.0
AMPL87380	2.618950628683577
AMPL87381	2.7033432535144692
AMPL87382	0.0
AMPL87383	0.08371025450617701
AMPL87384	2.7086346652551976
AMPL87385	2.8473630328832247
AMPL87386	1.8500739069472334
AMPL87387	1.9563740837678134
AMPL87388	2.0321056998029348
AMPL87389	1.8745237523821088
AMPL70385	2.0158113739157204
AMPL84306	0.0
AMPL87392	0.0
AMPL87393	0.0
AMPL87394	0.0
AMPL87395	0.0
AMPL87396	1.5950978379032867
AMPL87397	1.4669855441633042
AMPL70387	1.656484337959753
AMPL82618	2.1625725918600187
AMPL44665	2.233884120392319
AMPL70390	2.327546064226233
AMPL70499	1.7100170407317123
AMPL87403	2.4557860050783775
AMPL87404	1.9496973209523503
AMPL50677	2.1171804041102136
AMPL87406	2.319763796175395
AMPL87407	2.287341988796452
AMPL70500	2.3933322934510874
AMPL87409	2.678615477314624
AMPL70392	2.750805107825734
AMPL59385	2.86661704839532
AMPL38817	2.955113403858331
AMPL82112	1.8342349029471325
AMPL87414	1.5756804883952737
AMPL87415	1.4075036056798638
AMPL70396	1.364795764812516
AMPL87417	1.5484162809353839
AMPL4592	1.4946320406314528
AMPL87419	1.590093529822278
AMPL87420	1.7091377630315756
AMPL70503	1.4655824944358717
AMPL66064	2.729538066302454
AMPL70397	2.519360743882819
AMPL70455	3.227224283515186
AMPL70504	2.6054949623424246
