# Supplementary material for: Application of high-throughput single-nucleus DNA sequencing in pancreatic cancer
Source: Nat Commun. 2023 Feb 10;14:749. doi: 10.1038/s41467-023-36344-z (PMC9918733; doi:10.1038/s41467-023-36344-z)
Supplement: Supplementary file 6 — Source Data [file 41467_2023_36344_MOESM6_ESM.zip › source_data/supp_fig3/fig3d-PR01-3_var_bulk_vs_pbulk_VAF.txt]

bulk_vaf	Tapestri_pseudobulk_vaf
0.1522633744855967	0.315364026519405
0.12393162393162394	0.2978874155906126
0.02564102564102564	0.0565814017380742
0.48169014084507045	0.437398168436429
0.037894736842105266	0.0070620190131281
0.8355437665782494	0.4373960813525053
0.011956521739130435	0.052571720656827
0.12727272727272726	0.2699076665661928
0.39090909090909093	0.288663023193815
0.12612612612612611	0.2444413223544359
0.07	0.279322144737658
0.15639810426540285	0.5448601745099461
0.007662835249042145	0.0454436594419829
