# Supplementary material for: Application of high-throughput single-nucleus DNA sequencing in pancreatic cancer
Source: Nat Commun. 2023 Feb 10;14:749. doi: 10.1038/s41467-023-36344-z (PMC9918733; doi:10.1038/s41467-023-36344-z)
Supplement: Supplementary file 6 — Source Data [file 41467_2023_36344_MOESM6_ESM.zip › source_data/supp_fig3/fig3c-PR01-1_var_bulk_vs_pbulk_VAF.txt]

bulk_vaf	Tapestri_pseudobulk_vaf
0.14351851851851852	0.3110518999073215
0.12556053811659193	0.2616457839485269
0.4791666666666667	0.4548002046268402
0.8268156424581006	0.6179754000904872
0.011655011655011656	0.0283808416252343
0.08759124087591241	0.1318976881406193
0.08029197080291971	0.1311147472162299
0.07079646017699115	0.1811609092076538
0.32432432432432434	0.3432722327183074
0.07207207207207207	0.1848317765368839
0.06363636363636363	0.0461505240697016
0.11818181818181818	0.2655722147876019
0.009107468123861567	0.0384842682552064
