# Supplementary material for: Application of high-throughput single-nucleus DNA sequencing in pancreatic cancer
Source: Nat Commun. 2023 Feb 10;14:749. doi: 10.1038/s41467-023-36344-z (PMC9918733; doi:10.1038/s41467-023-36344-z)
Supplement: Supplementary file 6 — Source Data [file 41467_2023_36344_MOESM6_ESM.zip › source_data/supp_fig3/supp_fig3b-combined_sc_vs_bulk_VAF_OLS.txt]

sample_code	OLS_R2
PR01-1	0.851695523
PR01-2	0.843141747
PR01-3	0.393102147
PR02-1	0.791645051
PR02-2	0.688113909
PR02-3	0.844962297
PR02-4	0.854831991
PR03-1	0.839939091
PR03-2	0.705336646
PR03-3	0.677820878
PR03-4	0.512877222
PR04-1	0.69250655
PR04-2	0.798422501
PR04-3	0.598750382
PR05-1	0.669903744
PR05-2	0.642459162
PR05-3	0.70908987
PR05-4	0.446325577
PR05-5	0.557111581
