# Supplementary material for: Application of high-throughput single-nucleus DNA sequencing in pancreatic cancer
Source: Nat Commun. 2023 Feb 10;14:749. doi: 10.1038/s41467-023-36344-z (PMC9918733; doi:10.1038/s41467-023-36344-z)
Supplement: Supplementary file 6 — Source Data [file 41467_2023_36344_MOESM6_ESM.zip › source_data/supp_fig6ab/supp_fig6ab-KRAS p.G12V_AF_dist_in_113_tumor_bars.csv]

AF	chr12:25398284:C/A
AACGGTAGCATCTTACAG-1	80.32786885245902
AAGCAACTAGCTTGTCCT-1	63.1578947368421
AAGGTCTGAACGACAGTC-1	21.59090909090909
AAGTTCTCTAAGCTTGCA-1	7.6923076923076925
AATATCAGCGTGATGTGC-1	90.2439024390244
AATCCGCTGAGTCGCGAC-1	48.61111111111111
AATGCACTTGTAGCCTTG-1	20.32520325203252
ACACATCTGCACAGCGAA-1	100.0
ACAGCGTATCATCCAGGA-1	98.4126984126984
ACGACATCTCTTCTCATC-1	23.655913978494624
ACGTGCTCGTTACGCTCG-1	39.682539682539684
ACTCTCACAAGTCCGTGT-1	27.27272727272727
ACTGTGTCAGTTGACGTG-1	21.052631578947366
AGAAGTAACAGCGTAGAA-1	30.434782608695656
AGACCACGCCAGCGTAAG-1	24.742268041237114
AGACGCTATTTAGATCGG-1	35.65217391304348
AGAGCCGCATAAGCCATT-1	26.666666666666668
AGAGCGCGATGGAGTGGA-1	26.72413793103448
AGAGGACGTAAGGATACG-1	69.23076923076923
AGATGAAGAGCTTGTCCT-1	21.12676056338028
AGCGGTCTAAGAAGTCCT-1	86.53846153846155
AGGTACCAATTGCAGTCA-1	79.36507936507937
AGTAACGTAGACAATGTT-1	28.000000000000004
AGTATGACGCTTACATGC-1	20.8955223880597
AGTCGCCGATCGCTGTAA-1	34.523809523809526
AGTTCAACCATGCTCACC-1	20.212765957446805
AGTTGTGTATGCGTGCCA-1	27.86885245901639
ATCACCGCACCTGACCTC-1	33.33333333333333
ATCATAGACGTCGACATT-1	71.21212121212122
ATCCAATGAACCGAGTAG-1	17.857142857142858
ATCTTACAGCGCCACCAT-1	85.18518518518519
ATGATAGCTAATGCGTGC-1	65.67164179104478
ATGCGTGGAGTCACAGAG-1	81.66666666666667
ATGGAGGAACGATTCGAG-1	44.0
ATTCATGTGGCATGTAAG-1	26.38888888888889
ATTGACACGCCGCAACAC-1	60.317460317460316
CAAGAGGAGCAGCTCTTC-1	37.5
CAATCAAGTGTGCTCGGA-1	28.125
CACCTTCCTATCGATCCT-1	14.285714285714285
CACTGCTTAGATAGTTCT-1	83.07692307692308
CATCGCTGGGAGTGCATA-1	26.0
CCACGTTCTGACCGTAGT-1	20.833333333333336
CCATATGCCGATCCGCAC-1	22.78481012658228
CCATTCTGCTAATCTGGA-1	53.48837209302325
CCGATACCGCCTCGACCT-1	28.333333333333332
CGACGTGATATCCAATGA-1	21.62162162162162
CGAGTAGCAATTCGAAGA-1	50.45871559633027
CGTTCGTACTTCCTAAGG-1	21.27659574468085
CTAGAGTCGCAGCGTAAG-1	36.36363636363637
CTGATGCACGACTGCGCA-1	33.663366336633665
CTGTACGACACGACATCT-1	28.888888888888886
CTGTTACCACAACTAATC-1	23.333333333333332
GAACCAGTTCGCATAACT-1	21.367521367521366
GACAGGTTATCCAGCAGC-1	22.36842105263158
GACTCTCACAGCGGAACA-1	28.08988764044944
GAGATACACTGACTGAGA-1	33.33333333333333
GAGCCATCCTGGAGAGTG-1	21.839080459770116
GATCCGCACGTCATTCTA-1	41.07142857142857
GATCGCGAACTGTGGTGG-1	23.636363636363637
GATCTAGAGGATTCCTCT-1	0.0
GATCTGTTCTGAAGACCA-1	73.13432835820896
GATGCAGAAGAGCACATT-1	42.857142857142854
GATGTAAGGTTACACCTT-1	21.978021978021978
GATGTCTAGTCCAATCAT-1	28.440366972477065
GATTAGACAGTGGTTACC-1	35.051546391752574
GATTAGTGTTCTGAGATA-1	53.52112676056338
GCACAACTCACGTCTATG-1	67.1875
GCCACGAGTGTCAGTTGT-1	25.806451612903224
GCCATACAAGACTGCCTG-1	43.93939393939394
GCCTAACGGGTCTTATGC-1	29.78723404255319
GCCTGCATCCAGGAGCCT-1	21.311475409836063
GCTACCTTAAGATGAAGA-1	21.052631578947366
GGAGAATGATACCAGCCA-1	93.44262295081968
GGATCAGGTGCGCATTAC-1	49.09090909090909
GGATCGTTCGATTAGTGT-1	31.57894736842105
GGTAAGGATCTCGTCTTG-1	31.16883116883117
GGTACTTCCTTGACCTGA-1	22.330097087378643
GGTAGCATCGACGCCGTA-1	21.11111111111111
GGTAGTGTTGCGAGCAAG-1	80.82191780821918
GGTCCTGGTACAACGAGC-1	51.85185185185185
GGTGAGCGTGCACCATCG-1	20.73170731707317
GGTGAGCGTTAACTCCGA-1	28.205128205128204
GGTTCTATCGCAATGAGA-1	45.45454545454545
GTACTCTACATCCAGCTG-1	45.83333333333333
GTTATCGATGGTAGTGTT-1	32.98969072164948
GTTGACCATCATAGTATG-1	60.78431372549019
TAACACATCGGAATTCAC-1	62.16216216216216
TAACACATCTGAGTGACT-1	35.714285714285715
TACCTCACTGCGACACAG-1	41.07142857142857
TAGGAGGATCCAAGCGAG-1	20.618556701030926
TATCATGCTGGAAGGTAT-1	66.66666666666666
TATGAGACCGGAACCTAG-1	25.471698113207548
TCAGAGTCACAATGTGCT-1	34.61538461538461
TCATATCGCAGAGCGGAG-1	47.05882352941176
TCCAATCATAGACCACGC-1	37.5
TCCTTCAACCTTCACTGT-1	22.388059701492537
TCGATTCAGACTTCTTGG-1	70.58823529411765
TCGGATGTTGTACCACAA-1	21.62162162162162
TCTAATACCGCGACCTGT-1	72.0
TGACTGAGAAGCCGGATC-1	59.61538461538461
TGAGAGGACTACCGCGTT-1	73.49397590361446
TGATGGACACTGAGATAG-1	31.03448275862069
TGTATGTAGCGACCATCA-1	30.508474576271187
TGTCGTACAACTCGTAGG-1	12.037037037037036
TGTCGTGAGGACGCTTGC-1	26.732673267326735
TGTGGACAATCGCTGTAA-1	49.056603773584904
TGTGTAGAGGGATAATAC-1	61.111111111111114
TTCACTCCTAACGATGAC-1	54.285714285714285
TTCCTAAGGGAATTCAGT-1	30.48780487804878
TTCGCTGAGTATTGCTAC-1	56.86274509803921
TTCGGAGTCGCTTGGTTC-1	24.489795918367346
TTCTGCCGAGCCTTAGAG-1	73.68421052631578
TTGACCTGACTGTCACTT-1	44.44444444444444
