# Supplementary material for: Application of high-throughput single-nucleus DNA sequencing in pancreatic cancer
Source: Nat Commun. 2023 Feb 10;14:749. doi: 10.1038/s41467-023-36344-z (PMC9918733; doi:10.1038/s41467-023-36344-z)
Supplement: Supplementary file 6 — Source Data [file 41467_2023_36344_MOESM6_ESM.zip › source_data/supp_fig6ab/supp_fig6ab-SMAD4 p.A39T_DP_dist_in_113_tumor_bars.csv]

DP	chr18:48573531:G/A
AACGGTAGCATCTTACAG-1	78
AAGCAACTAGCTTGTCCT-1	43
AAGGTCTGAACGACAGTC-1	73
AAGTTCTCTAAGCTTGCA-1	120
AATATCAGCGTGATGTGC-1	66
AATCCGCTGAGTCGCGAC-1	58
AATGCACTTGTAGCCTTG-1	58
ACACATCTGCACAGCGAA-1	54
ACAGCGTATCATCCAGGA-1	54
ACGACATCTCTTCTCATC-1	77
ACGTGCTCGTTACGCTCG-1	50
ACTCTCACAAGTCCGTGT-1	75
ACTGTGTCAGTTGACGTG-1	98
AGAAGTAACAGCGTAGAA-1	65
AGACCACGCCAGCGTAAG-1	68
AGACGCTATTTAGATCGG-1	105
AGAGCCGCATAAGCCATT-1	58
AGAGCGCGATGGAGTGGA-1	71
AGAGGACGTAAGGATACG-1	54
AGATGAAGAGCTTGTCCT-1	69
AGCGGTCTAAGAAGTCCT-1	53
AGGTACCAATTGCAGTCA-1	56
AGTAACGTAGACAATGTT-1	58
AGTATGACGCTTACATGC-1	71
AGTCGCCGATCGCTGTAA-1	65
AGTTCAACCATGCTCACC-1	70
AGTTGTGTATGCGTGCCA-1	64
ATCACCGCACCTGACCTC-1	55
ATCATAGACGTCGACATT-1	19
ATCCAATGAACCGAGTAG-1	53
ATCTTACAGCGCCACCAT-1	13
ATGATAGCTAATGCGTGC-1	64
ATGCGTGGAGTCACAGAG-1	30
ATGGAGGAACGATTCGAG-1	56
ATTCATGTGGCATGTAAG-1	78
ATTGACACGCCGCAACAC-1	53
CAAGAGGAGCAGCTCTTC-1	54
CAATCAAGTGTGCTCGGA-1	73
CACCTTCCTATCGATCCT-1	84
CACTGCTTAGATAGTTCT-1	58
CATCGCTGGGAGTGCATA-1	56
CCACGTTCTGACCGTAGT-1	108
CCATATGCCGATCCGCAC-1	119
CCATTCTGCTAATCTGGA-1	107
CCGATACCGCCTCGACCT-1	55
CGACGTGATATCCAATGA-1	86
CGAGTAGCAATTCGAAGA-1	117
CGTTCGTACTTCCTAAGG-1	61
CTAGAGTCGCAGCGTAAG-1	52
CTGATGCACGACTGCGCA-1	56
CTGTACGACACGACATCT-1	126
CTGTTACCACAACTAATC-1	61
GAACCAGTTCGCATAACT-1	65
GACAGGTTATCCAGCAGC-1	68
GACTCTCACAGCGGAACA-1	83
GAGATACACTGACTGAGA-1	53
GAGCCATCCTGGAGAGTG-1	81
GATCCGCACGTCATTCTA-1	57
GATCGCGAACTGTGGTGG-1	56
GATCTAGAGGATTCCTCT-1	56
GATCTGTTCTGAAGACCA-1	55
GATGCAGAAGAGCACATT-1	69
GATGTAAGGTTACACCTT-1	92
GATGTCTAGTCCAATCAT-1	102
GATTAGACAGTGGTTACC-1	84
GATTAGTGTTCTGAGATA-1	55
GCACAACTCACGTCTATG-1	56
GCCACGAGTGTCAGTTGT-1	100
GCCATACAAGACTGCCTG-1	46
GCCTAACGGGTCTTATGC-1	94
GCCTGCATCCAGGAGCCT-1	107
GCTACCTTAAGATGAAGA-1	98
GGAGAATGATACCAGCCA-1	78
GGATCAGGTGCGCATTAC-1	51
GGATCGTTCGATTAGTGT-1	51
GGTAAGGATCTCGTCTTG-1	68
GGTACTTCCTTGACCTGA-1	59
GGTAGCATCGACGCCGTA-1	55
GGTAGTGTTGCGAGCAAG-1	51
GGTCCTGGTACAACGAGC-1	59
GGTGAGCGTGCACCATCG-1	0
GGTGAGCGTTAACTCCGA-1	89
GGTTCTATCGCAATGAGA-1	62
GTACTCTACATCCAGCTG-1	50
GTTATCGATGGTAGTGTT-1	34
GTTGACCATCATAGTATG-1	60
TAACACATCGGAATTCAC-1	64
TAACACATCTGAGTGACT-1	58
TACCTCACTGCGACACAG-1	54
TAGGAGGATCCAAGCGAG-1	105
TATCATGCTGGAAGGTAT-1	52
TATGAGACCGGAACCTAG-1	76
TCAGAGTCACAATGTGCT-1	70
TCATATCGCAGAGCGGAG-1	48
TCCAATCATAGACCACGC-1	126
TCCTTCAACCTTCACTGT-1	63
TCGATTCAGACTTCTTGG-1	51
TCGGATGTTGTACCACAA-1	65
TCTAATACCGCGACCTGT-1	140
TGACTGAGAAGCCGGATC-1	61
TGAGAGGACTACCGCGTT-1	57
TGATGGACACTGAGATAG-1	70
TGTATGTAGCGACCATCA-1	56
TGTCGTACAACTCGTAGG-1	61
TGTCGTGAGGACGCTTGC-1	82
TGTGGACAATCGCTGTAA-1	61
TGTGTAGAGGGATAATAC-1	57
TTCACTCCTAACGATGAC-1	53
TTCCTAAGGGAATTCAGT-1	75
TTCGCTGAGTATTGCTAC-1	54
TTCGGAGTCGCTTGGTTC-1	69
TTCTGCCGAGCCTTAGAG-1	51
TTGACCTGACTGTCACTT-1	56
