# Supplementary material for: Application of high-throughput single-nucleus DNA sequencing in pancreatic cancer
Source: Nat Commun. 2023 Feb 10;14:749. doi: 10.1038/s41467-023-36344-z (PMC9918733; doi:10.1038/s41467-023-36344-z)
Supplement: Supplementary file 6 — Source Data [file 41467_2023_36344_MOESM6_ESM.zip › source_data/supp_fig6ab/supp_fig6ab-SMAD4 p.D52Rfs*2_AF_dist_in_113_tumor_bars.csv]

AF	chr18:48573563:G/GA
AACGGTAGCATCTTACAG-1	2.564102564102564
AAGCAACTAGCTTGTCCT-1	0.0
AAGGTCTGAACGACAGTC-1	2.73972602739726
AAGTTCTCTAAGCTTGCA-1	11.666666666666666
AATATCAGCGTGATGTGC-1	0.0
AATCCGCTGAGTCGCGAC-1	0.0
AATGCACTTGTAGCCTTG-1	0.0
ACACATCTGCACAGCGAA-1	1.8181818181818181
ACAGCGTATCATCCAGGA-1	0.0
ACGACATCTCTTCTCATC-1	0.0
ACGTGCTCGTTACGCTCG-1	0.0
ACTCTCACAAGTCCGTGT-1	4.0
ACTGTGTCAGTTGACGTG-1	7.142857142857142
AGAAGTAACAGCGTAGAA-1	10.38961038961039
AGACCACGCCAGCGTAAG-1	1.4705882352941175
AGACGCTATTTAGATCGG-1	4.761904761904762
AGAGCCGCATAAGCCATT-1	0.0
AGAGCGCGATGGAGTGGA-1	0.0
AGAGGACGTAAGGATACG-1	0.0
AGATGAAGAGCTTGTCCT-1	1.3888888888888888
AGCGGTCTAAGAAGTCCT-1	0.0
AGGTACCAATTGCAGTCA-1	0.0
AGTAACGTAGACAATGTT-1	4.918032786885246
AGTATGACGCTTACATGC-1	4.225352112676056
AGTCGCCGATCGCTGTAA-1	1.2195121951219512
AGTTCAACCATGCTCACC-1	2.857142857142857
AGTTGTGTATGCGTGCCA-1	6.666666666666667
ATCACCGCACCTGACCTC-1	0.0
ATCATAGACGTCGACATT-1	0.0
ATCCAATGAACCGAGTAG-1	0.0
ATCTTACAGCGCCACCAT-1	0.0
ATGATAGCTAATGCGTGC-1	0.0
ATGCGTGGAGTCACAGAG-1	0.0
ATGGAGGAACGATTCGAG-1	8.928571428571429
ATTCATGTGGCATGTAAG-1	0.0
ATTGACACGCCGCAACAC-1	0.0
CAAGAGGAGCAGCTCTTC-1	0.0
CAATCAAGTGTGCTCGGA-1	1.36986301369863
CACCTTCCTATCGATCCT-1	33.33333333333333
CACTGCTTAGATAGTTCT-1	12.068965517241379
CATCGCTGGGAGTGCATA-1	0.0
CCACGTTCTGACCGTAGT-1	4.132231404958678
CCATATGCCGATCCGCAC-1	0.0
CCATTCTGCTAATCTGGA-1	7.476635514018691
CCGATACCGCCTCGACCT-1	7.2727272727272725
CGACGTGATATCCAATGA-1	3.488372093023256
CGAGTAGCAATTCGAAGA-1	4.273504273504273
CGTTCGTACTTCCTAAGG-1	0.0
CTAGAGTCGCAGCGTAAG-1	0.0
CTGATGCACGACTGCGCA-1	0.0
CTGTACGACACGACATCT-1	1.5873015873015872
CTGTTACCACAACTAATC-1	0.0
GAACCAGTTCGCATAACT-1	3.076923076923077
GACAGGTTATCCAGCAGC-1	1.4705882352941175
GACTCTCACAGCGGAACA-1	2.4096385542168677
GAGATACACTGACTGAGA-1	0.0
GAGCCATCCTGGAGAGTG-1	0.0
GATCCGCACGTCATTCTA-1	5.263157894736842
GATCGCGAACTGTGGTGG-1	8.928571428571429
GATCTAGAGGATTCCTCT-1	0.0
GATCTGTTCTGAAGACCA-1	0.0
GATGCAGAAGAGCACATT-1	2.898550724637681
GATGTAAGGTTACACCTT-1	3.260869565217391
GATGTCTAGTCCAATCAT-1	0.0
GATTAGACAGTGGTTACC-1	0.0
GATTAGTGTTCTGAGATA-1	1.8181818181818181
GCACAACTCACGTCTATG-1	0.0
GCCACGAGTGTCAGTTGT-1	3.061224489795918
GCCATACAAGACTGCCTG-1	0.0
GCCTAACGGGTCTTATGC-1	6.730769230769231
GCCTGCATCCAGGAGCCT-1	6.122448979591836
GCTACCTTAAGATGAAGA-1	3.061224489795918
GGAGAATGATACCAGCCA-1	1.282051282051282
GGATCAGGTGCGCATTAC-1	0.0
GGATCGTTCGATTAGTGT-1	0.0
GGTAAGGATCTCGTCTTG-1	0.0
GGTACTTCCTTGACCTGA-1	1.694915254237288
GGTAGCATCGACGCCGTA-1	0.0
GGTAGTGTTGCGAGCAAG-1	1.8518518518518516
GGTCCTGGTACAACGAGC-1	15.254237288135593
GGTGAGCGTGCACCATCG-1	0.0
GGTGAGCGTTAACTCCGA-1	5.617977528089887
GGTTCTATCGCAATGAGA-1	1.5384615384615385
GTACTCTACATCCAGCTG-1	0.0
GTTATCGATGGTAGTGTT-1	2.941176470588235
GTTGACCATCATAGTATG-1	1.639344262295082
TAACACATCGGAATTCAC-1	1.5625
TAACACATCTGAGTGACT-1	0.0
TACCTCACTGCGACACAG-1	3.7037037037037033
TAGGAGGATCCAAGCGAG-1	0.9523809523809524
TATCATGCTGGAAGGTAT-1	0.0
TATGAGACCGGAACCTAG-1	5.263157894736842
TCAGAGTCACAATGTGCT-1	14.285714285714285
TCATATCGCAGAGCGGAG-1	0.0
TCCAATCATAGACCACGC-1	0.0
TCCTTCAACCTTCACTGT-1	3.1746031746031744
TCGATTCAGACTTCTTGG-1	0.0
TCGGATGTTGTACCACAA-1	1.5384615384615385
TCTAATACCGCGACCTGT-1	35.0
TGACTGAGAAGCCGGATC-1	0.0
TGAGAGGACTACCGCGTT-1	3.1746031746031744
TGATGGACACTGAGATAG-1	4.285714285714286
TGTATGTAGCGACCATCA-1	0.0
TGTCGTACAACTCGTAGG-1	0.0
TGTCGTGAGGACGCTTGC-1	7.317073170731707
TGTGGACAATCGCTGTAA-1	3.278688524590164
TGTGTAGAGGGATAATAC-1	0.0
TTCACTCCTAACGATGAC-1	0.0
TTCCTAAGGGAATTCAGT-1	0.0
TTCGCTGAGTATTGCTAC-1	0.0
TTCGGAGTCGCTTGGTTC-1	1.4492753623188406
TTCTGCCGAGCCTTAGAG-1	0.0
TTGACCTGACTGTCACTT-1	0.0
