# Supplementary material for: Application of high-throughput single-nucleus DNA sequencing in pancreatic cancer
Source: Nat Commun. 2023 Feb 10;14:749. doi: 10.1038/s41467-023-36344-z (PMC9918733; doi:10.1038/s41467-023-36344-z)
Supplement: Supplementary file 6 — Source Data [file 41467_2023_36344_MOESM6_ESM.zip › source_data/supp_fig6ab/supp_fig6ab-KRAS p.G12V_DP_dist_in_113_tumor_bars.csv]

DP	chr12:25398284:C/A
AACGGTAGCATCTTACAG-1	61
AAGCAACTAGCTTGTCCT-1	57
AAGGTCTGAACGACAGTC-1	88
AAGTTCTCTAAGCTTGCA-1	65
AATATCAGCGTGATGTGC-1	82
AATCCGCTGAGTCGCGAC-1	72
AATGCACTTGTAGCCTTG-1	123
ACACATCTGCACAGCGAA-1	51
ACAGCGTATCATCCAGGA-1	63
ACGACATCTCTTCTCATC-1	93
ACGTGCTCGTTACGCTCG-1	63
ACTCTCACAAGTCCGTGT-1	99
ACTGTGTCAGTTGACGTG-1	114
AGAAGTAACAGCGTAGAA-1	115
AGACCACGCCAGCGTAAG-1	97
AGACGCTATTTAGATCGG-1	115
AGAGCCGCATAAGCCATT-1	90
AGAGCGCGATGGAGTGGA-1	116
AGAGGACGTAAGGATACG-1	104
AGATGAAGAGCTTGTCCT-1	71
AGCGGTCTAAGAAGTCCT-1	52
AGGTACCAATTGCAGTCA-1	63
AGTAACGTAGACAATGTT-1	75
AGTATGACGCTTACATGC-1	67
AGTCGCCGATCGCTGTAA-1	84
AGTTCAACCATGCTCACC-1	94
AGTTGTGTATGCGTGCCA-1	61
ATCACCGCACCTGACCTC-1	75
ATCATAGACGTCGACATT-1	66
ATCCAATGAACCGAGTAG-1	84
ATCTTACAGCGCCACCAT-1	54
ATGATAGCTAATGCGTGC-1	67
ATGCGTGGAGTCACAGAG-1	60
ATGGAGGAACGATTCGAG-1	50
ATTCATGTGGCATGTAAG-1	72
ATTGACACGCCGCAACAC-1	63
CAAGAGGAGCAGCTCTTC-1	56
CAATCAAGTGTGCTCGGA-1	64
CACCTTCCTATCGATCCT-1	112
CACTGCTTAGATAGTTCT-1	65
CATCGCTGGGAGTGCATA-1	50
CCACGTTCTGACCGTAGT-1	72
CCATATGCCGATCCGCAC-1	158
CCATTCTGCTAATCTGGA-1	86
CCGATACCGCCTCGACCT-1	60
CGACGTGATATCCAATGA-1	74
CGAGTAGCAATTCGAAGA-1	109
CGTTCGTACTTCCTAAGG-1	94
CTAGAGTCGCAGCGTAAG-1	66
CTGATGCACGACTGCGCA-1	101
CTGTACGACACGACATCT-1	90
CTGTTACCACAACTAATC-1	60
GAACCAGTTCGCATAACT-1	117
GACAGGTTATCCAGCAGC-1	76
GACTCTCACAGCGGAACA-1	89
GAGATACACTGACTGAGA-1	60
GAGCCATCCTGGAGAGTG-1	87
GATCCGCACGTCATTCTA-1	56
GATCGCGAACTGTGGTGG-1	55
GATCTAGAGGATTCCTCT-1	42
GATCTGTTCTGAAGACCA-1	67
GATGCAGAAGAGCACATT-1	63
GATGTAAGGTTACACCTT-1	91
GATGTCTAGTCCAATCAT-1	109
GATTAGACAGTGGTTACC-1	97
GATTAGTGTTCTGAGATA-1	71
GCACAACTCACGTCTATG-1	64
GCCACGAGTGTCAGTTGT-1	124
GCCATACAAGACTGCCTG-1	66
GCCTAACGGGTCTTATGC-1	94
GCCTGCATCCAGGAGCCT-1	122
GCTACCTTAAGATGAAGA-1	95
GGAGAATGATACCAGCCA-1	61
GGATCAGGTGCGCATTAC-1	55
GGATCGTTCGATTAGTGT-1	76
GGTAAGGATCTCGTCTTG-1	77
GGTACTTCCTTGACCTGA-1	103
GGTAGCATCGACGCCGTA-1	90
GGTAGTGTTGCGAGCAAG-1	73
GGTCCTGGTACAACGAGC-1	54
GGTGAGCGTGCACCATCG-1	82
GGTGAGCGTTAACTCCGA-1	117
GGTTCTATCGCAATGAGA-1	66
GTACTCTACATCCAGCTG-1	48
GTTATCGATGGTAGTGTT-1	97
GTTGACCATCATAGTATG-1	51
TAACACATCGGAATTCAC-1	111
TAACACATCTGAGTGACT-1	70
TACCTCACTGCGACACAG-1	56
TAGGAGGATCCAAGCGAG-1	97
TATCATGCTGGAAGGTAT-1	51
TATGAGACCGGAACCTAG-1	106
TCAGAGTCACAATGTGCT-1	130
TCATATCGCAGAGCGGAG-1	51
TCCAATCATAGACCACGC-1	104
TCCTTCAACCTTCACTGT-1	67
TCGATTCAGACTTCTTGG-1	51
TCGGATGTTGTACCACAA-1	111
TCTAATACCGCGACCTGT-1	100
TGACTGAGAAGCCGGATC-1	52
TGAGAGGACTACCGCGTT-1	83
TGATGGACACTGAGATAG-1	58
TGTATGTAGCGACCATCA-1	59
TGTCGTACAACTCGTAGG-1	108
TGTCGTGAGGACGCTTGC-1	101
TGTGGACAATCGCTGTAA-1	106
TGTGTAGAGGGATAATAC-1	54
TTCACTCCTAACGATGAC-1	70
TTCCTAAGGGAATTCAGT-1	82
TTCGCTGAGTATTGCTAC-1	51
TTCGGAGTCGCTTGGTTC-1	49
TTCTGCCGAGCCTTAGAG-1	57
TTGACCTGACTGTCACTT-1	63
