# Supplementary material for: Application of high-throughput single-nucleus DNA sequencing in pancreatic cancer
Source: Nat Commun. 2023 Feb 10;14:749. doi: 10.1038/s41467-023-36344-z (PMC9918733; doi:10.1038/s41467-023-36344-z)
Supplement: Supplementary file 6 — Source Data [file 41467_2023_36344_MOESM6_ESM.zip › source_data/supp_fig6ab/supp_fig6ab-SMAD4 p.A39T_AF_dist_in_113_tumor_bars.csv]

AF	chr18:48573531:G/A
AACGGTAGCATCTTACAG-1	0.0
AAGCAACTAGCTTGTCCT-1	100.0
AAGGTCTGAACGACAGTC-1	1.36986301369863
AAGTTCTCTAAGCTTGCA-1	98.33333333333333
AATATCAGCGTGATGTGC-1	51.515151515151516
AATCCGCTGAGTCGCGAC-1	100.0
AATGCACTTGTAGCCTTG-1	0.0
ACACATCTGCACAGCGAA-1	100.0
ACAGCGTATCATCCAGGA-1	100.0
ACGACATCTCTTCTCATC-1	0.0
ACGTGCTCGTTACGCTCG-1	100.0
ACTCTCACAAGTCCGTGT-1	1.3333333333333335
ACTGTGTCAGTTGACGTG-1	0.0
AGAAGTAACAGCGTAGAA-1	100.0
AGACCACGCCAGCGTAAG-1	0.0
AGACGCTATTTAGATCGG-1	0.9523809523809524
AGAGCCGCATAAGCCATT-1	0.0
AGAGCGCGATGGAGTGGA-1	0.0
AGAGGACGTAAGGATACG-1	100.0
AGATGAAGAGCTTGTCCT-1	0.0
AGCGGTCTAAGAAGTCCT-1	100.0
AGGTACCAATTGCAGTCA-1	1.7857142857142856
AGTAACGTAGACAATGTT-1	100.0
AGTATGACGCTTACATGC-1	0.0
AGTCGCCGATCGCTGTAA-1	100.0
AGTTCAACCATGCTCACC-1	1.4285714285714286
AGTTGTGTATGCGTGCCA-1	0.0
ATCACCGCACCTGACCTC-1	0.0
ATCATAGACGTCGACATT-1	21.052631578947366
ATCCAATGAACCGAGTAG-1	100.0
ATCTTACAGCGCCACCAT-1	100.0
ATGATAGCTAATGCGTGC-1	0.0
ATGCGTGGAGTCACAGAG-1	100.0
ATGGAGGAACGATTCGAG-1	19.642857142857142
ATTCATGTGGCATGTAAG-1	0.0
ATTGACACGCCGCAACAC-1	100.0
CAAGAGGAGCAGCTCTTC-1	0.0
CAATCAAGTGTGCTCGGA-1	1.36986301369863
CACCTTCCTATCGATCCT-1	100.0
CACTGCTTAGATAGTTCT-1	98.27586206896551
CATCGCTGGGAGTGCATA-1	0.0
CCACGTTCTGACCGTAGT-1	0.0
CCATATGCCGATCCGCAC-1	0.0
CCATTCTGCTAATCTGGA-1	0.0
CCGATACCGCCTCGACCT-1	10.909090909090908
CGACGTGATATCCAATGA-1	0.0
CGAGTAGCAATTCGAAGA-1	0.0
CGTTCGTACTTCCTAAGG-1	0.0
CTAGAGTCGCAGCGTAAG-1	0.0
CTGATGCACGACTGCGCA-1	0.0
CTGTACGACACGACATCT-1	0.0
CTGTTACCACAACTAATC-1	0.0
GAACCAGTTCGCATAACT-1	0.0
GACAGGTTATCCAGCAGC-1	0.0
GACTCTCACAGCGGAACA-1	0.0
GAGATACACTGACTGAGA-1	0.0
GAGCCATCCTGGAGAGTG-1	0.0
GATCCGCACGTCATTCTA-1	7.017543859649122
GATCGCGAACTGTGGTGG-1	100.0
GATCTAGAGGATTCCTCT-1	100.0
GATCTGTTCTGAAGACCA-1	94.54545454545455
GATGCAGAAGAGCACATT-1	98.55072463768117
GATGTAAGGTTACACCTT-1	0.0
GATGTCTAGTCCAATCAT-1	0.0
GATTAGACAGTGGTTACC-1	0.0
GATTAGTGTTCTGAGATA-1	0.0
GCACAACTCACGTCTATG-1	92.85714285714286
GCCACGAGTGTCAGTTGT-1	1.0
GCCATACAAGACTGCCTG-1	6.521739130434782
GCCTAACGGGTCTTATGC-1	0.0
GCCTGCATCCAGGAGCCT-1	0.0
GCTACCTTAAGATGAAGA-1	1.0204081632653061
GGAGAATGATACCAGCCA-1	0.0
GGATCAGGTGCGCATTAC-1	64.70588235294117
GGATCGTTCGATTAGTGT-1	100.0
GGTAAGGATCTCGTCTTG-1	0.0
GGTACTTCCTTGACCTGA-1	0.0
GGTAGCATCGACGCCGTA-1	0.0
GGTAGTGTTGCGAGCAAG-1	100.0
GGTCCTGGTACAACGAGC-1	15.254237288135593
GGTGAGCGTGCACCATCG-1	0.0
GGTGAGCGTTAACTCCGA-1	0.0
GGTTCTATCGCAATGAGA-1	100.0
GTACTCTACATCCAGCTG-1	100.0
GTTATCGATGGTAGTGTT-1	0.0
GTTGACCATCATAGTATG-1	100.0
TAACACATCGGAATTCAC-1	0.0
TAACACATCTGAGTGACT-1	5.172413793103448
TACCTCACTGCGACACAG-1	1.8518518518518516
TAGGAGGATCCAAGCGAG-1	0.9523809523809524
TATCATGCTGGAAGGTAT-1	0.0
TATGAGACCGGAACCTAG-1	3.9473684210526314
TCAGAGTCACAATGTGCT-1	100.0
TCATATCGCAGAGCGGAG-1	0.0
TCCAATCATAGACCACGC-1	1.5873015873015872
TCCTTCAACCTTCACTGT-1	0.0
TCGATTCAGACTTCTTGG-1	100.0
TCGGATGTTGTACCACAA-1	0.0
TCTAATACCGCGACCTGT-1	100.0
TGACTGAGAAGCCGGATC-1	0.0
TGAGAGGACTACCGCGTT-1	100.0
TGATGGACACTGAGATAG-1	1.4285714285714286
TGTATGTAGCGACCATCA-1	0.0
TGTCGTACAACTCGTAGG-1	45.90163934426229
TGTCGTGAGGACGCTTGC-1	1.2195121951219512
TGTGGACAATCGCTGTAA-1	0.0
TGTGTAGAGGGATAATAC-1	100.0
TTCACTCCTAACGATGAC-1	98.11320754716981
TTCCTAAGGGAATTCAGT-1	0.0
TTCGCTGAGTATTGCTAC-1	0.0
TTCGGAGTCGCTTGGTTC-1	0.0
TTCTGCCGAGCCTTAGAG-1	100.0
TTGACCTGACTGTCACTT-1	10.714285714285714
