# Supplementary material for: Application of high-throughput single-nucleus DNA sequencing in pancreatic cancer
Source: Nat Commun. 2023 Feb 10;14:749. doi: 10.1038/s41467-023-36344-z (PMC9918733; doi:10.1038/s41467-023-36344-z)
Supplement: Supplementary file 6 — Source Data [file 41467_2023_36344_MOESM6_ESM.zip › source_data/fig5/PR01-3-TGFBR2_clone_ploidy.csv]

index	Ploidy	gene
AMPL50980	1.1404854994851532	ARID1A
AMPL70456	1.2897686364757341	ARID1A
AMPL87242	2.6916268849351335	ARID1A
AMPL87243	1.8624852340816997	ARID1A
AMPL87244	1.4418246193485866	ARID1A
AMPL41862	0.0	ARID1A
AMPL87246	1.5425275624426313	ARID1A
AMPL87247	1.2381293670019176	ARID1A
AMPL87248	1.267377268309044	ARID1A
AMPL87249	0.6594549670263252	ARID1A
AMPL87250	1.5847591143308475	PTCH2
AMPL81995	2.513184001657407	JAK1
AMPL87252	2.021694839442196	NOTCH2
AMPL41019	2.463814975269063	DNMT3A
AMPL87254	2.1242666719533787	DNMT3A
AMPL87255	2.4731585847257085	DNMT3A
AMPL87256	1.584219232946424	DNMT3A
AMPL70461	1.8079811285422656	ASXL2
AMPL70462	2.3587092394627103	ASXL2
AMPL70463	2.1768365777970855	ASXL2
AMPL70405	2.3566109533011743	MSH6/FBXO11
AMPL65019	2.5682776246488572	XPO1
AMPL87262	2.414812441561648	CTNNA2
AMPL87263	2.3024070328616926	AC009480.3/ACVR2A
AMPL40069	2.1476947660688923	ACVR2A
AMPL87265	3.2730549737806482	SF3B1
AMPL87266	2.642285440648504	SF3B1
AMPL87267	1.1547742487980308	TGFBR2
AMPL87268	0.6605758124515065	TGFBR2
AMPL70340	1.403730659935025	TGFBR2
AMPL87270	0.0	TGFBR2
AMPL87271	0.9707502546019505	CTNNB1
AMPL87272	1.0864041471481802	PBRM1
AMPL70414	1.062063959432817	PBRM1
AMPL87274	0.9082561727596576	ROBO2
AMPL87275	1.75041136315241	ROBO1
AMPL70344	2.7281666111126883	ATR
AMPL70415	2.6940409870656934	PRKCI
AMPL40482	2.110676025671963	PIK3CA
AMPL87279	2.3192707341405834	PIK3CA
AMPL70345	2.025668648851149	TP63
AMPL70347	2.1408036930053047	KDR
AMPL87282	1.2338613463526664	FRAS1
AMPL87283	2.520821883549459	FBXW7
AMPL79867	2.475688663835541	FBXW7
AMPL87285	1.2666147709486333	FAT1
AMPL87286	2.1404538901568286	CTNND2
AMPL87287	2.5516526803961384	CTNND2
AMPL87288	2.22699286689462	RICTOR
AMPL70348	2.3983958943338566	RICTOR
AMPL70472	2.0100945411208975	APC
AMPL70473	1.5723532729576104	APC
AMPL70474	2.114339629481491	APC/CTC-554D6.1
AMPL87293	2.507605092848755	RREB1
AMPL87294	1.012311770810719	RREB1
AMPL87295	1.49439418764819	RREB1
AMPL87296	2.1244638630713206	DAXX
AMPL87297	2.1819533339000117	DAXX
AMPL87298	1.5905185133341022	DAXX
AMPL87299	2.056985561416539	DAXX
AMPL87300	2.548019606539742	INHBA/AC005027.3
AMPL87301	2.0064382126455906	INHBA/AC005027.3
AMPL87302	2.017184701819641	GLI3
AMPL87303	1.8468015406405738	GLI3
AMPL87304	1.7902435870432438	EGFR
AMPL70423	3.1169007809471143	PIK3CG
AMPL70352	3.3162512065880936	MET
AMPL40612	4.4251479035685986	BRAF
AMPL87308	2.2425449065813234	KMT2C
AMPL87309	2.654716995397581	KMT2C
AMPL87310	1.85411836317081	KMT2C
AMPL87311	2.0764101400628427	KMT2C
AMPL87312	2.396563513161873	KMT2C
AMPL70354	1.6709849500065788	FGFR1
AMPL70355	1.3107556912803198	FGFR1
AMPL87315	1.2186470055381609	FGFR1
AMPL70357	1.3523409407171694	FGFR1
AMPL87317	0.0	RP11-145E5.5/CDKN2A
AMPL70360	1.8044856081223273	NTRK2
AMPL87319	1.293184299793306	TGFBR1
AMPL87320	1.4637882134679727	TGFBR1
AMPL87321	1.271585082828155	TGFBR1
AMPL87322	0.9474621923729385	PCDH15
AMPL87323	1.386233012039165	PCDH15
AMPL87324	1.449270777174812	PCDH15
AMPL87325	1.220019117171066	PCDH15
AMPL70484	1.4121704547894627	ARID5B
AMPL56571	1.5357497839810517	PTEN
AMPL70428	2.3854053012387553	PTEN
AMPL87329	1.5260826169250534	CTNND1
AMPL84848	1.6446965529912347	MEN1
AMPL87331	2.097009062396216	MEN1
AMPL87332	2.278733639849331	MEN1
AMPL79919	1.9333120027458968	MEN1
AMPL70485	1.8801730852257077	ATM
AMPL70486	2.5500354254651896	ATM
AMPL70487	1.8744278144877753	ATM
AMPL44533	2.2427369690749	ATM/C11orf65
AMPL52758	1.672642670330093	ATM/C11orf65
AMPL70490	1.7442559825602797	CHEK1
AMPL70366	2.5453042321369423	PIK3C2G
AMPL70367	0.0	PIK3C2G
AMPL52906	2.029460876829468	KRAS
AMPL41099	2.045333247703965	KRAS
AMPL87344	3.1003151283353976	ARID2
AMPL87345	2.77323127464173	ARID2
AMPL87346	2.186605796484269	KMT2D
AMPL87347	1.9596885043873287	KMT2D
AMPL56594	0.0	KMT2D
AMPL82073	2.1037578078049344	KMT2D
AMPL42560	2.05170057232173	KMT2D
AMPL87351	2.3158502678116095	ACVR1B
AMPL87352	2.05618701505788	ERBB3
AMPL87353	1.496815840686147	POLE
AMPL59905	2.2361363876794638	POLE
AMPL87355	2.5191800996220803	BRCA2
AMPL87356	2.203763627716002	BRCA2
AMPL70371	2.417773904385203	FOXO1
AMPL87358	1.883088564282748	MAP3K9
AMPL70437	1.6797468465997973	MGA
AMPL70372	2.457336280321182	SMAD3
AMPL70373	1.8406289093222201	SMAD3
AMPL87362	2.0645675825022094	NTRK3
AMPL87363	2.089284545311573	AXIN1
AMPL87364	2.493095195628878	PALB2
AMPL84944	1.959205400633595	CDH11
AMPL87366	1.7265893638601129	RP11-354M1.2/CDH1
AMPL87367	1.9869659292824817	RP11-354M1.2/CDH1
AMPL70497	1.2455135237358865	FANCA
AMPL40059	1.9352032024672314	TP53
AMPL55785	2.0692779172129017	TP53
AMPL45911	2.448070007453544	TP53
AMPL87372	2.4920962785257155	TP53
AMPL41629	2.0975028957253143	TP53
AMPL81699	1.8716856910822863	TP53
AMPL81700	1.6297669933634737	TP53
AMPL87376	2.4028179370353904	MAP2K4
AMPL87377	1.7983794208228074	MAP2K4
AMPL70382	1.668864061228104	MAP2K4
AMPL87379	2.112074505979175	MAP2K4
AMPL87380	2.22461603659326	NF1
AMPL87381	1.7977205996447716	NF1
AMPL87382	3.4112080877436073	ERBB2
AMPL87383	0.0	BRCA1
AMPL87384	2.481918224541558	BRCA1
AMPL87385	2.5757064947023625	BRCA1
AMPL87386	1.8538409418562787	BZRAP1-AS1/RNF43
AMPL87387	2.0591372447987304	BZRAP1-AS1/RNF43
AMPL87388	1.9748155993892207	BZRAP1-AS1/RNF43
AMPL87389	2.1101311748406495	BZRAP1-AS1/RNF43
AMPL70385	2.188830166504041	BZRAP1-AS1/RNF43
AMPL84306	0.4100283211839483	RP11-729L2.2/SMAD4
AMPL87392	1.3864878107552598	RP11-729L2.2/SMAD4
AMPL87393	1.547249468334528	RP11-729L2.2/SMAD4
AMPL87394	1.2871261521882875	RP11-729L2.2/SMAD4
AMPL87395	1.3479021370335078	SMAD4
AMPL87396	1.2495799630919695	SMAD4
AMPL87397	1.3292861714563182	SMAD4
AMPL70387	1.4323411442796616	SMAD4
AMPL82618	1.5939182212734038	STK11
AMPL44665	3.3929217399295672	STK11
AMPL70390	1.2217132582730428	DNMT1
AMPL70499	1.4600591595374994	DNMT1
AMPL87403	3.095514093994696	SMARCA4
AMPL87404	2.136480257397527	SMARCA4
AMPL50677	2.294234263436311	JAK3
AMPL87406	2.0233997748893344	ARHGAP35
AMPL87407	2.00800493921498	ARHGAP35
AMPL70500	1.964379374898335	FOXA2
AMPL87409	2.9313571651058004	ASXL1
AMPL70392	2.4198219600313617	ASXL1
AMPL59385	1.8817229254935537	GNAS-AS1/GNAS
AMPL38817	1.465669600714378	GNAS
AMPL82112	2.4812836202169555	MAPK1
AMPL87414	2.0144245559024263	KDM6A
AMPL87415	1.8552445359809713	KDM6A
AMPL70396	1.224808823036672	KDM6A
AMPL87417	1.5172718684497486	RBM10
AMPL4592	1.696832093238886	RBM10
AMPL87419	2.7149150759268315	RBM10
AMPL87420	1.5642192151836591	RBM10
AMPL70503	2.208807890127049	ARAF
AMPL66064	2.431834960016131	AR
AMPL70397	1.8324458225950573	MED12
AMPL70455	3.0694129103757515	MED12
AMPL70504	1.6774709682822517	ATRX
