# Supplementary material for: Application of high-throughput single-nucleus DNA sequencing in pancreatic cancer
Source: Nat Commun. 2023 Feb 10;14:749. doi: 10.1038/s41467-023-36344-z (PMC9918733; doi:10.1038/s41467-023-36344-z)
Supplement: Supplementary file 6 — Source Data [file 41467_2023_36344_MOESM6_ESM.zip › source_data/fig5/PR01-3-FGFR1_clone_ploidy.csv]

index	Ploidy	gene
AMPL50980	1.0476068999028183	ARID1A
AMPL70456	1.101350893438101	ARID1A
AMPL87242	0.8684307412105247	ARID1A
AMPL87243	1.4331055565545767	ARID1A
AMPL87244	0.9981978673630381	ARID1A
AMPL41862	0.0	ARID1A
AMPL87246	1.0653599022256477	ARID1A
AMPL87247	1.0528808090835762	ARID1A
AMPL87248	1.1126771693636262	ARID1A
AMPL87249	0.8096494869817922	ARID1A
AMPL87250	1.879517929980944	PTCH2
AMPL81995	2.1404135504356416	JAK1
AMPL87252	2.0964949736139817	NOTCH2
AMPL41019	2.2291824875104407	DNMT3A
AMPL87254	2.308332186120801	DNMT3A
AMPL87255	2.252502932513388	DNMT3A
AMPL87256	2.487964582734844	DNMT3A
AMPL70461	2.0978575878226486	ASXL2
AMPL70462	2.2141175507499105	ASXL2
AMPL70463	1.9570408063411295	ASXL2
AMPL70405	2.223369003567506	MSH6/FBXO11
AMPL65019	1.9491138270045996	XPO1
AMPL87262	2.1409957298599678	CTNNA2
AMPL87263	2.3733129216361406	AC009480.3/ACVR2A
AMPL40069	2.135516197455952	ACVR2A
AMPL87265	2.3820188953462202	SF3B1
AMPL87266	2.0681328992450845	SF3B1
AMPL87267	1.1676130003400231	TGFBR2
AMPL87268	1.0971806903479695	TGFBR2
AMPL70340	1.2209559472562845	TGFBR2
AMPL87270	0.0	TGFBR2
AMPL87271	1.0273531164766432	CTNNB1
AMPL87272	1.0662811324771164	PBRM1
AMPL70414	1.1135381154283264	PBRM1
AMPL87274	2.250836602331692	ROBO2
AMPL87275	2.3805591720133	ROBO1
AMPL70344	3.008259276134631	ATR
AMPL70415	3.702918556497733	PRKCI
AMPL40482	3.1285652761093843	PIK3CA
AMPL87279	3.155557872750171	PIK3CA
AMPL70345	2.999038867179184	TP63
AMPL70347	2.2762670383178687	KDR
AMPL87282	1.0991473367933031	FRAS1
AMPL87283	3.5278593886913043	FBXW7
AMPL79867	3.0811762528727242	FBXW7
AMPL87285	2.1579443226398505	FAT1
AMPL87286	1.9935665146408397	CTNND2
AMPL87287	2.2829224428827906	CTNND2
AMPL87288	2.0372043023588726	RICTOR
AMPL70348	2.232621336205575	RICTOR
AMPL70472	2.1234795605009853	APC
AMPL70473	1.990195220594917	APC
AMPL70474	2.1616982393747777	APC/CTC-554D6.1
AMPL87293	1.2745621320794673	RREB1
AMPL87294	0.9176941276039163	RREB1
AMPL87295	0.875117785715739	RREB1
AMPL87296	2.5741727174366456	DAXX
AMPL87297	2.254522903596084	DAXX
AMPL87298	2.032920406016559	DAXX
AMPL87299	2.055481748592396	DAXX
AMPL87300	2.2081564698294613	INHBA/AC005027.3
AMPL87301	2.0586970155201083	INHBA/AC005027.3
AMPL87302	2.1880737417320835	GLI3
AMPL87303	2.3134939354719455	GLI3
AMPL87304	2.112509359270895	EGFR
AMPL70423	3.8172736381005636	PIK3CG
AMPL70352	2.215599278295372	MET
AMPL40612	4.072073233625581	BRAF
AMPL87308	2.1852468678317507	KMT2C
AMPL87309	2.2954494764850755	KMT2C
AMPL87310	2.096586740902207	KMT2C
AMPL87311	2.2221230599246926	KMT2C
AMPL87312	2.3718672470719007	KMT2C
AMPL70354	1.0455679579776758	FGFR1
AMPL70355	1.1444223868237027	FGFR1
AMPL87315	1.0947456639097044	FGFR1
AMPL70357	1.219007844156908	FGFR1
AMPL87317	0.0	RP11-145E5.5/CDKN2A
AMPL70360	2.4585141578068157	NTRK2
AMPL87319	1.2061254253315168	TGFBR1
AMPL87320	0.9789217252008783	TGFBR1
AMPL87321	0.9223600309131095	TGFBR1
AMPL87322	1.7373590085672108	PCDH15
AMPL87323	1.8152054935322737	PCDH15
AMPL87324	1.9621783594816333	PCDH15
AMPL87325	1.8373760063895488	PCDH15
AMPL70484	2.080144762391344	ARID5B
AMPL56571	1.229393168876749	PTEN
AMPL70428	1.0379214562541859	PTEN
AMPL87329	2.214705262079586	CTNND1
AMPL84848	1.522110473694629	MEN1
AMPL87331	1.862087574428969	MEN1
AMPL87332	2.061480985648315	MEN1
AMPL79919	1.9041847120028723	MEN1
AMPL70485	1.9005247857439498	ATM
AMPL70486	2.186658756525866	ATM
AMPL70487	2.1012377276242433	ATM
AMPL44533	2.0141572964729537	ATM/C11orf65
AMPL52758	2.0325251418420196	ATM/C11orf65
AMPL70490	2.1267209930512605	CHEK1
AMPL70366	2.1856199333694493	PIK3C2G
AMPL70367	0.0	PIK3C2G
AMPL52906	2.100314367510881	KRAS
AMPL41099	2.012491472823528	KRAS
AMPL87344	2.581330867467	ARID2
AMPL87345	2.310454877324051	ARID2
AMPL87346	2.140689544955699	KMT2D
AMPL87347	2.0899491252016382	KMT2D
AMPL56594	0.0	KMT2D
AMPL82073	2.0819598755945146	KMT2D
AMPL42560	2.1827613939396224	KMT2D
AMPL87351	2.114239587904416	ACVR1B
AMPL87352	2.0399828366359807	ERBB3
AMPL87353	1.9364898818499365	POLE
AMPL59905	1.858368575146389	POLE
AMPL87355	2.0256625494663627	BRCA2
AMPL87356	2.1015190756670195	BRCA2
AMPL70371	2.3092470745833498	FOXO1
AMPL87358	1.9353013744719563	MAP3K9
AMPL70437	2.00933697018105	MGA
AMPL70372	2.0773273583281506	SMAD3
AMPL70373	2.0150714274706814	SMAD3
AMPL87362	2.1008516127828774	NTRK3
AMPL87363	1.8700854721147224	AXIN1
AMPL87364	2.124460264235167	PALB2
AMPL84944	2.060856288412008	CDH11
AMPL87366	1.9008650878315911	RP11-354M1.2/CDH1
AMPL87367	2.199546395520419	RP11-354M1.2/CDH1
AMPL70497	1.9613354535786665	FANCA
AMPL40059	2.0790706710192044	TP53
AMPL55785	2.064186105416817	TP53
AMPL45911	2.2631971040767835	TP53
AMPL87372	2.29115360833831	TP53
AMPL41629	2.1038958515040678	TP53
AMPL81699	2.243240898184964	TP53
AMPL81700	2.0865129481457103	TP53
AMPL87376	2.0963858926844363	MAP2K4
AMPL87377	2.304909748328282	MAP2K4
AMPL70382	2.1519522082355453	MAP2K4
AMPL87379	2.16731754981356	MAP2K4
AMPL87380	2.1746247945653177	NF1
AMPL87381	2.1035963444458745	NF1
AMPL87382	0.0	ERBB2
AMPL87383	0.0	BRCA1
AMPL87384	2.1647186699138903	BRCA1
AMPL87385	2.11557940211044	BRCA1
AMPL87386	2.2376399245516954	BZRAP1-AS1/RNF43
AMPL87387	2.2035098824040458	BZRAP1-AS1/RNF43
AMPL87388	2.1796751904053067	BZRAP1-AS1/RNF43
AMPL87389	2.2306786923143975	BZRAP1-AS1/RNF43
AMPL70385	2.328986200411977	BZRAP1-AS1/RNF43
AMPL84306	0.7119159261482324	RP11-729L2.2/SMAD4
AMPL87392	0.6580233504434811	RP11-729L2.2/SMAD4
AMPL87393	0.8579576052119156	RP11-729L2.2/SMAD4
AMPL87394	0.6466792156472654	RP11-729L2.2/SMAD4
AMPL87395	0.596477187859387	SMAD4
AMPL87396	0.81031912278914	SMAD4
AMPL87397	0.7379005898389327	SMAD4
AMPL70387	0.86298857689209	SMAD4
AMPL82618	2.0156947048110756	STK11
AMPL44665	2.0160937420421314	STK11
AMPL70390	1.9367079511335035	DNMT1
AMPL70499	1.9983969770051309	DNMT1
AMPL87403	2.324675899296491	SMARCA4
AMPL87404	2.1124082484963402	SMARCA4
AMPL50677	2.138639195790368	JAK3
AMPL87406	2.170380480101289	ARHGAP35
AMPL87407	2.1930204953937467	ARHGAP35
AMPL70500	1.979511790182329	FOXA2
AMPL87409	2.198673474427956	ASXL1
AMPL70392	2.234104275235937	ASXL1
AMPL59385	1.4922808169698563	GNAS-AS1/GNAS
AMPL38817	1.8800122803318646	GNAS
AMPL82112	2.134573645211943	MAPK1
AMPL87414	2.058469839787051	KDM6A
AMPL87415	2.163375641004426	KDM6A
AMPL70396	2.0788644577578426	KDM6A
AMPL87417	2.1648493824667114	RBM10
AMPL4592	2.1411494570086558	RBM10
AMPL87419	2.085566147588629	RBM10
AMPL87420	1.8787386493401554	RBM10
AMPL70503	2.2055578640095455	ARAF
AMPL66064	2.2552372105828087	AR
AMPL70397	2.3441330328579557	MED12
AMPL70455	1.9295643985305908	MED12
AMPL70504	2.100632717922708	ATRX
