# Supplementary material for: Application of high-throughput single-nucleus DNA sequencing in pancreatic cancer
Source: Nat Commun. 2023 Feb 10;14:749. doi: 10.1038/s41467-023-36344-z (PMC9918733; doi:10.1038/s41467-023-36344-z)
Supplement: Supplementary file 6 — Source Data [file 41467_2023_36344_MOESM6_ESM.zip › source_data/fig2/fig2ab-master_bulk_sc_var_analysis.txt]

sample_code	num_SOMATIC_vars	num_SOMATIC_vars_covered_by_Tapestri	num_SOMATIC_vars_covered_by_Tapestri_high_confidence*	num_FILLOUT_vars	num_FILLOUT_vars_covered_by_Tapestri	num_FILLOUT_vars_covered_by_Tapestri_high_confidence*	num_FILLOUT_coding_vars	num_FILLOUT_coding_vars_covered_by_Tapestri	reads/cell/amplicon	note
PR01-1	2	2	2	18	13	11	6	5	97
PR01-2	0	0	0	18	12	10	5	3	79
PR01-3	3	3	2	17	13	11	5	5	334
PR02-1	2	2	1	10	8	6	4	4	308
PR02-2	3	3	1	14	10	7	5	4	530
PR02-3	1	1	1	14	11	8	6	6	55
PR02-4	2	2	2	16	11	8	5	4	39
PR03-1	5	5	5	23	17	15	13	10	64
PR03-2	5	5	5	19	16	14	10	10	176
PR03-3	5	5	5	19	15	14	11	10	406
PR03-4	9	6	4	33	20	14	17	13	173	likely contamination, removed from analysis
PR04-1	4	3	1	18	13	6	9	7	104
PR04-2	3	3	2	17	12	9	9	7	113
PR04-3	5	5	5	17	14	11	7	7	182
PR05-1	5	5	5	16	13	9	9	8	53
PR05-2	3	3	2	14	10	5	7	5	73
PR05-3	4	4	4	17	12	10	8	7	342
PR05-4	4	4	4	22	16	14	9	7	163
PR05-5	4	4	4	21	14	11	10	9	316
