# Supplementary material for: Application of high-throughput single-nucleus DNA sequencing in pancreatic cancer
Source: Nat Commun. 2023 Feb 10;14:749. doi: 10.1038/s41467-023-36344-z (PMC9918733; doi:10.1038/s41467-023-36344-z)
Supplement: Supplementary file 6 — Source Data [file 41467_2023_36344_MOESM6_ESM.zip › source_data/supp_fig1/supp_fig1c-source_data-fresh_vs_frozen_nuclei_yield.csv]

	name	condition	snDNA-seq library nuclei yield
0	PA04-2	fresh	2298
1	PA04-2	frozen	3278
2	PA04-3	fresh	635
3	PA04-3	frozen	1371
