# Supplementary material for: Application of high-throughput single-nucleus DNA sequencing in pancreatic cancer
Source: Nat Commun. 2023 Feb 10;14:749. doi: 10.1038/s41467-023-36344-z (PMC9918733; doi:10.1038/s41467-023-36344-z)
Supplement: Supplementary file 6 — Source Data [file 41467_2023_36344_MOESM6_ESM.zip › source_data/supp_fig10/supp_fig10-PA04-3-fresh-clone_median_ploidy.csv]

	AMPL52906	AMPL41099	AMPL84306	AMPL87392	AMPL87393	AMPL87394	AMPL87395	AMPL87396	AMPL87397	AMPL70387
clone3	4.749591832003748	4.551891015934838	1.2579260860788402	1.541961713313888	2.279424197043954	1.905102377001167	3.8037851365993443	1.2074616433493375	2.079891361098941	2.7598748975588663
clone2	4.867351578323248	3.8072131995742717	1.5211399581710534	0.3508415481152095	1.928677284843877	1.1633787960186126	2.2718660055309687	0.8145403119442128	1.089822626151779	1.7808341696587016
clone3	3.1212981722518944	3.8417240245773288	1.3472944514586769	0.6350970389229798	1.4519272004667845	0.6485074716303921	2.5759262974530226	0.8985092068655834	0.7905349950081363	1.4473433225555898
clone2	4.077975558866895	4.035717339344216	2.0548397082341876	0.4386034229628013	1.571052803268235	0.5709558238235801	1.8351841297218834	0.6720519479894405	0.8276745004026068	1.626678617189016
clone3	3.8712036648073984	3.712228885172502	1.808068853139232	1.0467823935602447	1.6101523811688427	1.268098181424406	2.1984046085703737	0.7615477607436572	0.9554340976220006	1.6963493563292686
clone2	4.235983753983966	3.484711110898904	1.5371887822884447	0.9305873821525059	2.35905057317493	1.5794355266376043	4.065732381565114	0.8450444596667905	1.150204665171851	1.9816729330084624
clone2	4.189986487519446	3.5541394779373143	1.2867328616664833	0.48028170612358967	2.011616918350569	1.046041388997848	3.751809528065145	0.7264424550099227	1.5447307672357242	1.9495193253822758
clone3	4.736873307772917	3.7104826767239683	2.0101380274219154	0.8804981836158661	0.9344874053652565	1.0326091667892767	2.1442083039135036	0.9358948088171618	0.589817828028936	0.8081829034772163
clone3	4.101701721016593	4.163127233230355	1.7788868969459428	0.5202965880537951	1.8278824231388155	1.022391715529017	1.9632682902730785	0.5498389976534664	0.957749641120182	1.3623858220040144
clone0	4.884521817623213	3.233511347541762	2.0619850523935503	1.2047709748759143	1.3851971534570047	0.5510317392110531	1.5949662734056396	0.8864200153404609	0.7676701917428629	0.9883294702817781
clone3	3.0779255350286943	0.2154094328445644	0.5585114107013675	0.0	0.0	0.0	0.0	0.0	0.0	0.0
clone3	4.931859692221566	3.7330025288373023	1.379314133023659	1.6704899506446544	2.344994397955649	2.0255939063028876	3.5554265247444916	1.1502985095584792	1.9308129185868224	2.555339222951245
clone3	1.5967894406104115	1.2879384513159142	1.1580924165629023	0.0	1.2188377553795244	0.0	0.0	0.0	0.0	0.0
clone3	6.82434320357856	2.371202274663169	0.9597824786589295	0.06389482805751481	1.0468577306644473	0.5552536542974461	0.7171656650315175	0.4471791168395872	0.223922934408657	3.623843955244102
clone3	5.027379601202331	3.787327039214812	2.0567778847626417	0.630754982630845	1.5822909380173718	0.8042789385518033	1.8813172274924772	0.730596444835687	1.2666314604259692	1.6677739116163117
clone3	3.8979303279532425	4.583144224926862	0.6458267797406514	0.0	0.0	0.0	0.005372772625949861	0.0016750604741699268	0.0019825685678894946	0.001392239174565538
clone2	4.081316936540512	2.275769319860022	1.5659625589168693	0.0	0.0	0.0	0.0	0.0	0.003907468832739853	0.0
clone2	3.4694474274029106	3.469478331024608	1.665279712740365	0.489967479826724	1.7995739171141845	0.44819743867681366	2.538218103788509	0.801105659713668	0.8498866596260634	1.7255130207412186
clone3	3.6382631948989657	2.9300115981017285	2.0109735050620547	1.0558437397922318	1.425612110997479	0.8705199789614223	2.6868567115918225	0.9610846489696198	1.0711285834735276	1.5836385472508376
clone2	4.345547580378821	3.8291473053887675	1.9094321156190808	0.8225094096565385	1.7258809624326834	1.2790629255725634	1.8227234315020284	0.9667927303661914	0.9433732592333394	0.8802323800753825
clone2	4.125483213913067	4.609209830023171	1.3629224680618852	0.7485451278630232	1.936455852970493	0.3994265197842036	4.308609750808881	0.8059729001757812	0.3577251156971832	1.604945913335641
clone2	4.670914593395372	4.382477351337377	1.9056814639813098	0.8591817300661524	1.7960955561585654	1.333709470290721	0.6294185758624866	1.6399454837217224	0.8958494571616171	1.135877570689225
clone2	3.155429453648737	2.5228969335463636	1.972171566493345	0.5894733592637885	0.5930336402345333	0.5504541361049605	0.5937743090960148	0.7801487339740519	0.6103623396284245	0.5769896975408778
clone3	3.909041609496982	3.215819699737219	1.5896141424689783	0.6357151970765096	1.486203460673418	0.6590560790813403	1.8051871203043177	0.6008272574823185	1.2332207639507962	1.668821250389541
clone3	4.465185212286683	4.265821167794119	0.9149871666126688	0.02194453372300972	0.037846411825515354	0.013382498788270898	0.0	4.938272998303395	9.1075139162701	8.060039246498308
clone2	4.039794720228091	3.2701724405008803	2.163079244548527	0.8104715958536444	1.81356416799535	1.1824515834415237	3.2507771843625815	1.2951677163317803	1.0949535614387098	1.4884920077247956
clone2	3.237142573727735	3.775922955972102	1.2121623505080088	0.7197238508996034	1.4481416286418016	1.371597775231831	3.107036322641598	1.2592782772807634	1.3375895733877323	2.133573419868956
clone2	3.2760335076730716	3.302751983547702	2.4820943529589408	0.9381281090278012	1.8707348984345362	1.0458728566320825	1.7212007011005614	1.3731054123021451	1.0274129642565564	1.3577141212191046
clone3	5.4976037774728965	3.8717843198784796	1.2618983246536586	2.075833635689939	2.1942333182365332	2.174509545082297	5.029913709332871	1.2617442988837841	1.8773865789190394	2.9738371398983645
clone0	4.334448438364553	4.393710419918527	2.6437101466842927	1.0939576362969616	2.158250616862658	1.7436387955109076	1.588510092697632	1.09311313572572	1.0772758444830413	1.0902590944678718
clone3	2.7862252079290193	4.71587977601111	1.5080268478007108	0.7615994903853469	1.4776702190818933	0.957924888989304	2.794640868756321	1.2044172746705708	0.8795789786619238	1.3524966624325023
clone3	4.7372546163510085	4.040481027149386	2.099261853834529	0.341218071430431	1.3627916156187365	0.9199591947965885	2.139774169101206	0.46407921328944873	1.178652628927869	1.5750353628775668
clone3	3.286319160944063	4.096504463697071	1.9420670568320617	1.0504623212880355	1.4632710474119721	0.9609097362835188	2.1627645978511256	0.9570447908876133	1.1842275071123658	1.1208684260892146
clone3	4.819375256384444	4.412907654560285	0.9716193120060267	2.1892650849934303	2.0451671807739538	2.211236006135844	5.355579283076365	1.2031662730112407	2.6155908196773026	2.6633205484108955
clone2	3.5863912442547172	3.2149508553147097	2.2244798817826523	0.7121196228292692	2.302780688018886	1.1196126035691698	1.8829530076033583	1.1381487766730545	1.2194713667815948	1.3741618138052814
clone3	3.6075093974504773	4.004573274416612	1.7200363698475054	0.554389347246059	1.453305168149478	0.6491229448701006	2.7187773510731974	0.7998750059929941	0.918456106577005	1.7811280185239151
clone2	4.202690015002135	3.8135045797115255	1.5953835432219732	0.6606402121465766	1.139366270114852	0.47709490370943647	2.8819939721698926	0.393100100260968	1.3957965962950838	1.6103028756631963
clone3	3.587792486243606	3.76339635780381	1.9596991461441418	0.9209045451678245	1.1580832410549422	1.2109454624912694	1.4576943896562302	0.8676111425990959	0.7212661857696223	0.8069693639523924
clone3	3.727034391555659	2.4815752775563538	1.4866351062167094	0.7334904275497	1.2317169880208119	0.7769009360243073	2.5665043560232266	0.7481967304932323	0.9101495422578991	1.73173344845655
clone2	4.01232291225862	4.24522532122738	1.8004079548536045	0.8541312516079749	1.0198167083247796	0.8113666319083105	1.1345448972631231	0.9314500117836393	0.5582004447906757	0.7766316600904402
clone0	3.160212408193502	2.245283957829098	3.537925144159714	3.46606147458208	3.615695036444952	3.7487983398141234	6.014279944178066	3.6468994714933243	8.474372120851518	3.036333540741316
clone3	4.287373469616808	3.4260902235914807	1.4648341998496872	0.6082260261342771	1.2396926329319828	0.4805051362129505	1.145760873224655	0.7888431240551838	1.0041240199107946	1.6391323131789162
clone3	3.4244458364634096	3.935153329170409	0.22369341736249126	0.075837677891907	0.07847559740251095	2.303165915309116	10.31933403890155	2.2210400107734816	0.00966462936818509	0.21718049333737002
clone3	3.193865639852045	1.3520514976070321	1.231580285437857	0.18697492635829616	0.3983383293956442	0.5432882641026763	0.09496091278903596	0.23684645925382364	0.21725327138894074	0.2977457963893814
clone2	6.022820325014355	3.9685166534000875	1.2027588009876204	1.6874627718853643	1.632587748614501	1.8636212634000375	3.411394993454725	1.0746438015941493	2.5438544525070093	2.6289496906664556
clone2	3.3303148012315704	4.3548438461984285	1.5709705045188442	1.0032667444071017	2.1340040512760257	1.0401026275325422	2.945138783919683	0.8281813562266387	1.683419815014424	2.4017401235587608
clone3	2.9987686837110115	3.5992625007362524	1.6863325536093956	1.1434180453511227	1.478988028840284	0.7321586477762175	3.060392766678683	1.1080261315443956	0.9471495902111664	1.2023439401579206
clone2	5.711301143162269	4.068869386979145	1.1380402608316742	1.231129903477745	2.7221222848995987	1.5593196343783327	4.633387531267581	0.7817530074684786	2.0717945168711274	2.4931005675111817
clone3	3.804388286388261	3.2021443788237915	1.5459173592014792	0.8283411669220566	2.0238358013135755	0.8208682651503413	2.0859623948875936	1.0405392973914114	0.9236713553659839	1.5752663291215718
clone2	4.037946144268559	3.466777615211385	1.3774592937508086	0.8405878359260422	1.6347805657151824	1.4887739115419554	3.366294967228537	0.4236530871437817	1.527074492458325	1.8126304199804548
clone3	2.716667203755984	4.059903268885585	1.4717874250962675	0.8225173409206279	0.8315614344777184	0.3891709713816756	2.1549647380419743	0.6871191215806187	1.0301301588058058	1.5419814795973097
clone2	4.12914473148587	3.9839163876997077	1.6524324525795657	0.6862199012727689	1.233488297214264	1.0167283070012867	2.2197140346349378	0.7076464372228154	0.8006053612894122	1.5742081576096296
clone2	3.146558222387677	3.6909995631404113	1.9284591374841022	0.3043533132547534	2.414538969236778	0.8352209956984715	1.6817771169617022	1.015879459550074	0.9308708973222053	0.612838953611155
clone3	4.5838682486730065	3.943902663939711	1.7814771602443755	0.7235933096230912	1.4649703139662769	0.7386493015828383	2.028167883807002	0.5645701440366913	0.9622282994806763	1.6329786645715563
clone2	4.0323786213212065	2.8410595078839758	1.7811833410462268	0.7197027489038471	1.2871992619982833	1.690571689474392	0.9819481207037833	0.7701343144560145	0.5944668248146748	1.0277429460973098
clone3	4.296534847305746	3.3958330887546597	1.5398398516885283	1.13872525283346	1.9399407765211298	0.8638058214394105	1.894404067267266	1.0466599128013154	1.044136525276973	1.646670814119351
clone3	4.08888392687015	3.8901919261322706	2.3303873975998206	1.0098763936820656	1.9931442943491715	2.16866888558056	1.5293640904515826	1.148407884154698	0.9187726460265572	0.9315513745511707
clone0	0.9979560816384657	3.573428045269391	1.936113357641864	4.40438346790937	2.2980368843505135	3.752707674389254	3.2076684010109724	3.7245659647128484	2.2794458905361887	3.8196957797711217
clone3	2.505626007537299	3.8589300245093843	2.016461148760442	1.5381695133890103	1.2127031093620109	0.8442237469256384	2.9596556775845855	0.9227269768926967	1.3721526114597666	1.5240305479711957
clone3	4.18707049954717	3.4563919518731585	1.453881257030145	0.8154254960542541	1.7777945603523952	0.9710903132847629	3.214653838484504	0.7620240883625763	0.7842753863199803	1.6281536104886012
clone3	3.9355007931273107	4.168394338696916	2.0637132708826535	0.5616113867485035	1.708218035206982	0.8406550745898013	1.516394124636823	1.0994504631857334	0.8653564548728254	0.9161011044184469
clone3	3.580551222837173	3.720426628031266	1.5332829135744876	0.6422877442286553	1.312847261886325	0.7833764041063755	2.4646630150489535	0.7299837331252685	0.7730475863437735	1.8148722866608948
clone2	3.6650763097419676	2.8101715014811606	1.7707317365029114	0.8991336426306528	1.626120042962575	0.9825324609276275	2.182058020074784	0.9262500347501293	0.8795105249302799	1.5516805327653709
clone3	2.500318904472454	3.970025007773767	0.5784915654329014	0.0	0.0	0.0	2.422279661468326	0.0	0.0	0.0
clone2	3.349633319568597	3.184486122787194	2.421085037458698	0.7979993786007687	1.6455298484264897	0.9283306766977242	2.7559604163835036	0.8685606020483183	0.7958796483251271	1.4205339771016483
clone3	5.450747855126928	1.0905377396398048	0.5570847716349038	0.0	0.0	0.0	0.0	0.0	0.0	0.0
clone3	3.738499686997153	3.2813291431200344	2.2495845986579486	0.8935504517195837	1.6337473788833423	0.7497722848651277	2.43627977106297	1.1718847527950074	1.267153799844726	1.477565610402436
clone2	9.924922878781494	0.7230194612917575	4.519284490222005	0.0	0.3136044525380175	0.23287025394675925	0.2825965156974864	0.18599870628015633	0.15062511811337492	0.3173249997616583
clone3	3.050099367868446	3.629547124600226	1.7613808384800251	0.7138476792376774	1.273582732538092	0.7430595296147537	2.2103005125250665	0.8746291455711898	0.7214987236887632	1.4924598750684455
clone3	4.184496495978948	4.0291013502430255	1.67589914158369	0.8798307964541423	1.8286507301390986	1.0524630144599885	3.661869243831939	0.5951180027736496	0.8049942176864747	1.7463708360214352
clone2	4.553731277434101	4.1709224677731305	1.9676655311125597	1.0523499903452311	1.9545340388516592	0.666440640239404	1.5376233340914842	0.7408635465756978	0.8768714940061976	1.7386569509113834
clone2	3.4155771051867747	3.251924409649751	1.4681041902770404	0.42080313243931233	1.6387536184299636	0.8195271014964687	2.7190405607280734	1.1619484215812357	0.7265520587245349	1.6521215225361638
clone2	5.257668328847962	4.32878127671815	1.030332367925399	1.047925528989227	2.4097251511895186	1.4698367842986493	3.257191946751153	0.41371789130771236	2.4483417163987875	2.4539439160976166
clone2	4.465384197734596	3.644335216684471	1.7108748006391004	0.6264318166355002	1.0626581474962944	1.0896927869056434	1.8087751009285906	0.834821019967989	0.530028439365996	0.9787671629965381
clone2	3.896963433374486	2.8914217586681557	1.3688097772042425	0.5342588747443328	1.1627241092975709	0.7679775146038954	2.438180537304258	1.006681865548106	1.1671727197043404	1.570968045949599
clone3	4.601417921444161	2.1144754373726236	0.7883833755396604	0.0	0.0	0.0	0.0	0.004365314053246007	0.0	0.0
clone3	3.4179387967687282	4.175835236525211	1.4931364194911863	0.754079370548825	1.6256439284120978	0.7846402447165065	2.262467242272665	0.7561114193264927	1.1171466784081179	1.6470391626541456
clone3	3.131912012984996	1.3762865319535271	0.1332792675625436	1.0601339113033348	1.1898778704994433	2.5706252134814496	1.0751333364843125	0.5375159808855775	0.10007535410032024	0.0
clone3	4.10394161068719	4.0164124960095124	1.8599390339586301	0.9021943920301423	1.9574982832725996	0.9051477179763213	2.7640223192316937	0.8225649284153306	0.8715784201373014	1.966396947374861
clone2	4.5015053255892195	3.4323595620130614	1.4013428962031846	0.7744869628848008	2.2540121177267385	0.9150960444410222	2.2289651992567925	0.4430120161856811	0.9253063980085898	1.5847589510585574
clone3	3.972700328906879	4.008929773664866	1.8416610202361143	0.8947691893448705	1.5655189314705937	0.9608355510126969	1.6346516500828145	1.0471903831680471	0.8676037308478453	0.9516156880451826
clone2	3.8480459112009755	3.3128074927750273	2.3863938730548	0.7141398855770759	1.5938791975902278	1.729215009013954	1.3057117131770546	0.8141591813656605	1.110842907293877	0.9351542845500609
clone2	5.214176788030706	4.201875927660141	1.6844948681793128	0.7368525573423216	1.8826742200307667	1.0152138204343353	1.1781409902496696	0.9696906818763531	0.6723938722822788	0.897552755849463
clone3	3.427252759280182	4.0741850324339195	1.542262211400302	1.8215961581511821	1.178098824940154	0.8331519600807121	3.2241585752774222	0.6619547917837153	0.49330011097233906	1.7932077086152969
clone3	1.3004763982132048	4.093920139837354	0.6843225869912094	0.0	0.0	0.0	0.0	0.0	0.0	0.0
clone3	4.618361602558703	2.904320142889071	1.7760658993372533	0.5616707357159451	1.0575492793797747	0.7259022358078833	1.3525063521635905	0.7684356833392374	1.3100816872257726	1.3419430892375293
clone3	2.6930572406753597	3.588619084188065	1.6033602994652847	0.9109640105893595	1.5710846053127943	0.9721877034645584	3.845225535792028	0.46318031286796674	0.29022940096643995	1.5399032725236115
clone2	3.662973701399078	4.025265467678815	1.9771051519646885	0.6334223726462891	1.2875012538910016	1.4071694388072942	1.679748452485604	0.8647014194544039	1.1820052382546822	0.6883353833884284
clone3	3.490481982070142	3.472825106498351	1.3812601880178426	0.7319984561740588	1.3772002073800342	1.0043926791486846	2.0109253797642763	0.5373796236250068	0.9540478990925794	0.6997471799290138
clone3	3.8381801710178696	4.070426209013354	1.5759516770232798	0.563505965403244	1.3217087944856405	0.3917547081925508	3.1137871566173505	0.9222412795851941	1.0340967832124777	1.71964462766319
clone3	2.6749068545439734	5.233310392034952	0.31481822308859714	0.0	0.0	0.0	0.0	0.0	0.0	0.0
clone3	2.860801773720904	3.8493227258881553	1.0129154153999194	0.49086532599394583	1.3168801001294392	0.5986916571784175	1.6952461925303006	0.9689608754076634	0.799314816400745	1.4398845512493572
clone3	2.095793607794079	3.01459167814159	5.761248818055415	0.0	0.0	0.0	0.0	0.0	0.0	0.007049323603260544
clone2	3.67520505810121	3.800693204972717	1.5663628216764691	0.9835142914175423	1.5531540316856403	1.7343018193632342	3.949119888477778	0.8994854675785163	1.0419619275930654	1.5641572545919367
clone3	3.2770158791666715	3.35359423392633	1.44791628366054	0.749707527258366	1.616219110841593	0.9552137412202477	3.236475372655796	0.6054183584292292	0.9724759664639677	2.1685439551830767
clone3	3.7059950371305486	3.388482120648505	1.716344253345151	0.6665213765914676	1.4450972287095534	0.8535800038896469	2.663615195795062	0.9944666613307952	1.2255685097602462	1.5125168108460738
clone2	4.004248955950115	3.8195743851143846	1.598468763305558	0.6361681239344777	2.106548616442608	2.1182411589655112	3.8668292456725086	0.4657826083662174	1.3782277909608864	1.8332157778949514
clone2	3.3769677648395175	2.8931424492237467	1.5539241541697626	0.9409802384588697	1.4341480850832533	0.9007964697193845	1.0202726343196307	0.7775502022545019	0.6693040703326057	0.9008566510900575
clone0	3.829812966059355	1.8310809054895087	3.5669092654155743	5.968241866468098	0.0	0.0	0.0	0.0	0.0	0.0
clone2	4.2480591525244416	4.363969562369033	2.15362191389959	0.9743854291414845	2.0032017557839064	2.2312475052603467	1.1309940042832234	1.243681906485151	1.0978304602029927	1.1549671701976594
clone2	3.499179376904927	4.254558694187173	1.7675909281797635	0.8652383171932202	0.6864231613576014	1.01308953222298	1.4940879760482635	1.0061481915855386	0.9262222449248134	0.785936749849335
clone2	4.118668368666375	4.309730295422831	1.5935551567562356	0.8509018748380763	1.0182646591760456	1.2231402001935066	1.6492500911078987	0.9161823733809001	0.973724851240312	0.8314248349216078
clone2	4.202700612856679	2.788064900594777	1.626068096395175	0.8809195198932316	1.728822988594518	1.4449196377124216	3.51441840727542	0.6704934630342717	0.8710055669244336	1.9097229815954324
clone2	3.7482881347720487	4.156316543351473	1.8498102480928356	0.8263092029453548	1.2381891034204084	1.139994343480289	2.0116463457337916	0.8678250298101112	0.6905146915053864	0.9485995433061603
clone2	4.064298186019123	3.1928966040803006	2.5383639841753833	1.2589060187368273	1.6886793548218093	1.3221884344392718	3.7036317978829745	0.8952916303463837	1.2280050636640734	1.5299836382974923
clone2	5.138105317225559	4.0673063135181335	2.1218239224977613	1.8645591327025242	0.9379103164900641	0.7817352920865449	5.500335781446521	0.6692021967215709	1.3860954318801186	2.1031783801637185
clone2	4.047183526667036	3.929923386280817	1.8724996488038022	0.8487458490235004	1.3877401442897404	0.8570535895997325	1.7320832310409908	0.6942969471794385	0.7655677275508206	0.8458763393453139
clone3	3.7487381483138416	0.5052796358415828	0.02562937276314893	0.0	0.0	0.0	0.0	0.0	0.0	0.0020995168986328917
clone3	3.895935987503639	3.943498081349887	2.208427974555487	0.8541649221258958	2.062377307479791	0.5729876650640496	2.949933016952852	0.9196957589979872	0.9433959396315799	1.7581477883564738
clone2	3.0675517811068356	4.234092071854122	1.4563346662706462	0.4803898099804968	1.4912987200648944	0.7690134747978097	2.2397419145027953	0.6982806484691025	0.857081259959536	1.69277861416971
clone3	3.879608783411573	4.377061593562219	1.4149607511152342	0.8892482289095712	1.422499903368549	1.2614202837965223	2.1364148001227243	0.9297178566526781	0.44344305689764474	0.9486273355739123
clone2	4.886990453962385	4.02522439349663	1.0413519437306378	0.9310520343372602	2.0645089798121337	0.8111230978069389	3.1389105669828608	1.1456932432141762	0.5085074794610168	1.4482159737404756
clone3	4.45844356637635	3.9174500450095597	1.521500701524131	0.4951938157858896	1.6546847981296329	1.0475121479753595	2.324796340828991	0.7247979269044653	1.2325525045375685	1.5372129100354883
clone2	4.031201295253495	3.5351508302705414	1.3448547889534217	1.010081348205943	0.6532598589926466	1.4437051046773948	3.706429234920511	1.1555473391404907	1.5688129205940655	1.8502630826278017
clone2	3.882863826155579	2.7372754286637817	1.598511989454395	0.550734604401255	0.8566992258486207	0.8396402116681444	1.0815350777809842	0.9534292978643193	0.8807493684566173	1.4423555814688664
clone3	1.892069839357956	0.6683192268456928	2.0705398120179055	0.6039178457350842	3.245966432193669	2.405499108231388	1.928750471308834	0.0	4.096561281215463	0.5247185874755864
clone2	4.5441315034820855	3.7081447392598044	2.1469644642966212	1.0645168823467988	1.6476097152150067	1.2234497618963294	1.3197339967759942	0.8375972790048976	0.6783014334063362	0.9831949549007541
clone3	5.127075474182091	4.431368624119406	1.3854540077912063	1.2681998569406965	0.9941762235781892	2.3201700154146416	4.5789223359913995	1.2413591969689926	1.5427106970095488	2.3085743659532376
clone3	3.683380051594188	4.413089697249949	1.6558741980555682	0.6460504577121653	1.4570362640066072	0.7500826928243867	3.5184174798042176	1.0567995937087253	0.6491530900155674	1.489888279000306
clone2	3.5345420447491778	1.8615982111401959	1.1322993970661752	0.0	2.6729536070427753	0.3189904638289357	2.5424773906718894	0.8761023040244443	2.394831665694408	0.0
clone3	3.861340265470703	2.083810258363112	1.000350507074861	0.2764342789133978	0.41715581578028516	0.31608509970721105	1.372366701455918	1.4137999349076782	1.1449207709186644	1.1287053511236305
clone2	8.45976450188182	4.205093608228749	0.40914623794056243	0.9416484081965869	5.167285876063232	1.0767153486315666	2.254272233968828	0.8180256180190746	0.6000106486206545	2.9255203898701385
clone3	4.152630408287758	2.519838949264299	0.0735621059207837	0.0	0.0	0.0	0.0	0.0	0.0	0.001883152851454288
clone3	2.3523586797984906	2.6136219153986957	1.8891385472851967	0.3640539828267197	1.7789420916824752	1.2210665421495985	2.0954869410559396	0.5226452103554634	0.7345786787086759	2.1448525534840774
clone2	4.815045991552785	3.8120659981531024	1.4592522862636639	0.6894206027437387	3.195443066871438	1.4583713152645938	1.9345414960976335	0.997482273609135	0.9884096056490083	1.4267629053487616
clone2	4.393984831955096	3.791205199821727	1.7648428017876934	0.3853438787339198	1.2780371389178269	0.8676752406602614	2.661637352020226	0.6383186879096826	0.8688266330857822	1.5186804893243102
clone2	3.4608372415796826	3.570918012437281	1.534807402256878	1.1737248942720102	1.5948655510691685	1.399016852433768	2.5795389690728947	0.8233666789242577	1.722408459231559	1.8541041076033606
clone3	3.8007765835206087	4.4323042157691726	2.302440096336785	0.0	0.0	0.0	0.0	0.0	0.0	0.0
clone3	2.0322531733606546	4.005867842731902	5.197714060336721	0.0021611717447562098	1.2598079209893858	0.0	0.0	0.0	0.0	0.0
clone3	6.628227967445387	1.5258113426507751	0.9651745704861746	0.0	0.0	0.0	0.0	0.0	0.0	0.0004791851201101519
clone3	3.3520472392868275	1.9397193876020522	1.7614659847905132	0.0	0.0	0.0	0.0	0.0	0.0	0.0
clone2	3.5290090681111477	3.5322118590342444	2.473149868804134	0.8023742103678098	1.9768661941090544	0.9961039011074329	2.474168999329769	0.8947864098185151	0.6573423486299934	1.8849163403737748
clone3	3.601836897230956	3.633736025003127	0.8929441796506208	0.0	0.0	0.0	0.0041573878785441136	0.0012961419728628946	0.0	0.0
clone2	4.318119836640832	3.629110032110573	1.9322670442266707	0.9523956893970306	1.3492287264936422	1.462377047600956	3.2304461500493513	0.7324733647843242	1.0620027742178506	1.7579122342477314
clone2	4.47631192754589	4.281648167331602	1.9060406069539328	0.5452275056291566	1.1283851355658394	0.6483704654995139	3.1069346858629703	0.8512325276526678	0.868536245722816	1.4882072182526362
clone3	4.059997728283611	3.7333373587242966	1.638057230416228	0.799693167666226	0.6895912517341912	1.1756552359129977	1.257609940116837	1.0993699246101902	0.7734361478772601	0.6964944677020551
clone2	3.8276276731545424	3.3717057600666767	1.6415599877874403	0.8435823159881474	1.4094106082699087	1.0128121287413963	2.458168647885015	0.6812259479548561	1.1254403271609872	1.6691283868668385
clone3	2.963555532823967	3.1321093141218075	0.21807681264880194	0.0	0.0	0.0	0.0	0.0	0.0	0.0
clone2	4.111481661871934	3.134493542214113	2.1737572631071775	1.0653172135922717	1.7577902020033225	1.1009956071435034	2.8389717347707557	1.3566042337838733	1.0149535805393672	1.5458002677671658
clone2	2.8954267202178516	4.084718850721685	1.8344212376970743	1.044361804557153	0.988865416614386	1.0489890270667541	3.2178264925199684	0.7606806176315638	0.9525194345123686	1.4569134171599452
clone2	3.5911821097644943	4.123285172350571	1.6783320665766566	0.8833673099129347	1.3578934770492548	0.878325740804493	1.4590715694146446	0.9097846810442564	0.9299664172236481	0.7776566422226568
clone3	4.280201718343023	3.8459925654212612	2.0797634560401637	0.7614993215474865	0.8755412560264084	1.0554257835717176	1.673575455748221	1.0559587722548538	0.941034912934667	1.022225216699915
clone3	3.50386388144204	4.113191643370216	1.8310496309025743	1.0475523126820008	1.3549876498274667	1.676933663602841	1.7184612833029453	1.1843156562195816	1.3683580847232806	0.5624873769603635
clone3	3.556673608219407	4.356734558034314	1.7914129313402052	0.6318501368126753	2.0496997030062105	0.8532152266477507	2.6757309669890814	0.8099109101099686	0.7381178364663439	1.598763490383543
clone2	3.9662263095007875	3.982914794830941	1.6375246394312772	0.3170828634739657	1.491419078994488	1.397520123970604	4.629173535319619	0.5897068041593749	1.6347083254300696	1.973455472811532
clone3	3.6746228627704314	3.365458511846107	1.1944629170447072	0.7480971654884792	2.0841659919187094	1.0528021591960388	2.682988726197659	0.6815689442631818	1.0266983633322768	1.171606758372876
clone2	3.993505447413615	3.6519408038656365	1.6871071052907078	1.1087449769987952	1.343082666843934	0.9780014812217996	1.4131377414512707	0.9593091869905597	0.8410514438767932	0.8475397871633998
clone2	4.482409618543333	3.9861780264561464	1.9929625994476914	0.5873886523227649	1.5779948477247117	0.6303099428264222	2.243161154947601	0.5047458498509698	1.273988936015053	1.5112948817552034
clone2	3.608745441497281	3.3598782569394436	2.5515667532317887	0.98741734876086	1.2444554667386425	2.4665383287752216	1.8362248628128262	1.083616803295637	0.7985673077357217	1.8268028663734148
clone2	3.815161880838665	4.2021833209089685	1.452764964604279	0.7212551230211669	1.6067108131418497	0.9621611741943963	2.957964459842757	0.9141102375931369	1.1393700951202017	1.623755455791163
clone3	3.2052280392174697	3.644414040189787	3.257254373030226	0.222865984135997	0.25970506848713615	0.016529717545346854	0.301634135217841	0.6031529599817891	0.6793373788993875	0.0
clone2	2.36493123511008	3.0220433133116775	0.9288185949424966	1.0241172492933013	1.3663313135826594	0.6539998518058037	0.23356742788822293	0.11442975087318741	1.3789928537900746	2.122663355628283
clone2	3.554496355825283	3.372692613787536	1.607156093540914	0.6361681239344776	1.7828861988121034	1.2802556455286056	2.4991581062229993	1.130207799712145	1.1654132055919257	1.6545911038842243
clone0	0.7696435962121988	1.9404904639397342	1.5890169989869345	6.860601502627423	3.3274741324492463	2.8308189207664705	2.7802852719670916	2.9677051203872065	4.592355536429051	0.6245948132704182
clone2	3.2220865234049243	3.4454251680960257	1.8655032449783755	0.7623309937378026	2.261363496390797	0.7810228034126544	2.158876762809251	0.7879837501901525	1.3212428877854088	1.4940787957409285
clone3	4.645624318928646	3.704054285629049	1.1342496338171042	2.033474473972183	1.98545044550192	2.0766413175266942	3.474233104598894	1.1294941557241478	1.8715858343016318	2.5250979431063576
clone2	3.8651593732539293	3.4283597702207187	1.612626548404321	0.7790771950566227	1.7207859437647834	1.3628066642390864	3.7762961488400872	0.76526426069752	0.6444771700094271	1.9815565059947957
clone3	1.4087553082799151	3.2086674681531506	0.28199775858698106	0.0	0.0	0.0	0.0	0.0	0.0	0.0013353064603305847
clone2	4.3426536950528325	3.759331793747677	2.133485328771001	0.5314077744965189	1.6955007478972917	0.6319363982247773	2.7987761856521653	0.41482828583360515	0.8465216971703008	1.6585475627648658
clone2	4.385358566119369	3.3416429212078884	1.244931043464686	1.736487121430382	1.7277775682324745	1.313526361170685	3.0562193383883165	1.0831727611721516	1.6437542648681005	2.7270111053854498
clone2	2.7054656443915968	2.687156950279038	0.9401340715355472	0.9626697002830955	0.6037302855335991	1.0140259609355347	0.0	0.01570492326254964	1.5613951656865754	2.2647415955069716
clone2	4.256984913899465	3.8977125207299403	2.0995633527202116	0.6130110528042014	2.028725476955054	1.1366583817526266	2.0026499666788267	0.5619265940868898	1.1401461312612553	1.553125044883157
clone3	4.390521067489041	4.100863644929839	1.8818097516400982	0.9119371105954603	1.2482244858067044	1.07253499941608	1.324770462001612	1.0286573342524516	0.756324856652671	0.825829398827781
clone3	3.9391062863562465	3.306831242722918	2.434942043469073	0.767270687031423	1.761247622489712	1.39383538275765	3.125687068551274	1.2042954878886796	1.1533875275566599	1.4675900815512912
clone3	3.117301519770335	3.7323081957388	1.8429801794844929	0.4671704877725003	1.163789932329545	0.6172745291286248	3.137193895170092	0.5589015855054726	0.4961286770179972	2.2297693316266196
clone2	3.9154537972151218	3.175918929005659	2.1562323989413676	0.8516847040896806	1.5154792982148755	1.026404399447323	2.3811069167595136	0.9606931302098497	1.1456715288006627	1.2945173815891664
clone0	0.8850437337845333	0.2742235163528921	0.5989131096380991	1.11281638542213	1.4071498197143086	2.7202309944897345	1.1182444586976747	0.9162635160939797	5.029087343791879	2.8887996393690574
clone0	2.0724080329494585	1.043988924057983	2.5258270730017105	2.174710402962858	2.8928008523722837	3.5065245332951305	4.014012691966659	1.8485940104017016	2.5141643038708748	2.813142172919094
clone2	5.221559810237858	3.7407589536797996	1.2891279847114785	2.2015412801528114	2.095869628544363	2.02996934523237	3.892845937414542	0.9292131594936974	2.0985948759189283	2.5100482590830535
clone2	4.115452568384772	4.220328359326064	1.7822102570880578	1.4017764067206548	2.542605259325047	0.8180024247007861	2.2119079464305678	0.6896028980778222	1.0626005215419683	1.6059537019800518
clone3	3.6644770866828074	5.693903509212678	0.3449477931290753	0.0	0.0	0.0	0.0	0.0	0.0	0.0
clone3	3.8419941816763385	4.235345461458125	2.43930978416672	1.1765997325070847	1.7986183889187402	0.7827591654472404	3.047617306171378	0.806188412475951	1.2438531502117716	1.3341564214824622
clone3	3.682603756777635	2.8480837495647715	1.6576900569429074	1.0932790657862486	2.0805653725533166	0.9483482400945861	1.9855155854288464	0.8930137927096173	0.6966284609795061	1.5856842138498157
clone3	3.090353559735272	3.367551314071397	1.6005380925222155	0.5543549283952323	1.2747499480505438	1.1107813113651306	1.5498439128978672	0.5542499734816665	0.7064608345475784	1.5591875705254958
clone3	3.8419974473515133	4.624685715625421	1.535730461622726	0.46858602325227205	1.3853863044398453	1.102213967029144	0.8091513392016679	0.9189754864046921	0.5545041799473139	0.6739530193092351
clone3	1.5941850080102267	1.9157232936353035	0.294329329144758	0.0	0.5274424096979773	0.0	0.5783965068713643	0.0	0.0	0.0
clone3	3.4644927800330216	3.709425108365481	2.004288753722282	0.841373288595826	1.8138321131082635	1.0903313763297557	3.14790232845569	0.8178469377052464	1.1169086754057918	2.065423595133196
clone2	4.5147792279434125	4.501903421183552	1.755360581943716	0.6508558538422733	1.1926475144852247	0.5953699758667266	2.5990042124516117	0.9635848538897251	0.31104001208664794	1.346952767723454
clone3	3.553323121194041	3.8480524108337364	1.603861268484435	0.9611925124714281	2.180003071066166	0.9756064260089105	3.3422988568279983	0.5954417204464872	1.350776748806719	1.578985448292584
clone3	1.772901550436346	3.941553583130421	1.5440329096895844	0.0	0.0	0.0	0.0	0.0017175954020838098	0.0	0.0
clone2	3.639795377261878	3.7234435501868135	1.2187252070189898	0.732863888570653	1.5447985451708814	1.5493383202001205	3.7402693338238127	0.5874326311307495	1.1414941114250423	2.0185819828097133
clone3	4.462286860424386	3.532243270601216	1.8133849885888176	0.4135426024804263	0.9509492637770225	0.6725116995964948	1.7257482237829365	0.5504022723030562	1.0833022684838947	1.7502121187380342
clone3	4.489795740152259	3.4180621318010243	2.298066834163276	0.9708813075336138	1.2209315039305029	0.703089501771913	1.1176744094132645	1.165148112004355	1.5079291804836361	1.1630110594792125
clone2	3.7804777772612734	3.496718635386662	2.2141658830809012	1.0571763417841682	1.5535369120089944	1.2302724685257769	2.7868966511041777	1.0204126063821009	1.0562744780839517	1.4373316657935113
clone3	3.6932530141147177	4.193983365016353	1.5654964467589896	1.0228139001022745	1.4332380999911156	1.169522950867581	1.8029840752170327	0.9120002735177498	0.767138913982959	0.8605149291498072
clone0	0.7402907730168872	0.6453545504823087	0.33812872462773597	7.413192608286524	1.4321378894602899	4.744087031718249	0.8408023901596607	2.1641425511536383	0.6662139942745393	4.6665991774343585
clone3	4.447481946572904	4.096213184212344	1.7401394573470808	0.8415148862546271	2.557069815732969	0.7881031848193397	1.9374966769036237	0.7550626855680211	0.7660091272321916	1.5151479126235778
clone2	3.486715207147495	4.119812817349635	1.3632166292809136	1.0792168465170224	1.395945081513289	0.7609766257090733	3.4553966830125944	0.5689024347092309	1.146113550175211	1.5644211786901985
clone2	1.3911118261853528	7.861390794995358	1.8036220242573577	0.0	1.4513145477362086	0.0	3.0630998034818933	0.1337543902052873	0.0	1.6155652608216131
clone3	1.0134322626157588	2.223098203902615	0.9550755886722411	0.003349599044831856	0.0	0.009192130749282774	0.0	0.0	0.38204633381693087	1.378162321493775
clone3	3.357580785263287	3.5011944687949095	1.71997463029207	0.7185223339683438	0.947617464868814	0.46395377312976893	2.3355101314388396	1.1946016486693143	0.44437076203759807	0.7092158500393326
clone3	4.297292190609928	4.576638054128774	1.2929250799704923	0.8354130808509029	1.2006554001628862	0.4839892680857814	2.837085700185111	0.6146619493549385	1.0291488460863407	1.8877673216001665
clone2	4.5879720923046285	3.4579894754933505	2.163444068569568	0.5029452277333528	1.409523790249762	1.2076806663360655	2.496887455168515	0.7784504902371695	1.482185670148793	1.251833387206194
clone3	5.9612323962827	2.7251502883697087	2.5828203505041	0.0029206057311470883	0.005036992295035793	0.005343244447765699	0.0	0.0015723361116000568	0.0018609860366746562	0.0
clone3	4.109223385573678	3.57774886186953	1.8101813796801078	0.8013271561097748	0.7964070935221251	0.869677037861304	1.4071795861507497	0.9066757288591957	0.9692728616543697	0.9328719690584998
clone2	3.9872481215130335	3.9662492501688096	1.7872744354779773	0.559039720628226	1.0492133956357612	0.9776405805623035	2.782468469240926	0.8409299307019675	0.6286156385142702	1.6811473032994104
clone2	4.570725433749428	3.7983726320542783	1.2021912312120986	1.4516535283297638	1.679820854405362	1.516375142664656	3.622594478968323	1.0487381499485275	1.6470642445298098	2.451562426516547
clone3	2.8717840425393586	3.3480559323514862	1.8148976305999394	0.5916954205682226	1.5699405422468466	0.4996181606600885	1.8076865158773257	0.833117445330072	0.9280577793728974	1.5987491521096924
clone2	3.6829667019971613	3.388566501358328	1.282270066068966	0.8366080510286571	1.6043601387264388	1.29070738464891	3.083356216419077	0.7159279217116964	0.9786390245663695	1.9793058604021303
clone3	3.8711921816451276	3.5385660224746425	1.242284100575629	0.6921762810250546	1.7906319349173438	1.1758830760749965	2.219741758188439	0.4791082380019771	0.8820981073669928	2.079564263844567
clone3	4.198409364599623	3.8201226863090185	1.4329597098971243	0.5983124755269448	1.2303105773639826	0.9262100762901966	2.265009317572815	0.8548231146141585	0.9091103067614426	1.6114798040392542
clone3	4.047235719017194	4.284256115189055	1.3813626109709343	0.5133876324707951	1.278923591472599	0.5739812323949235	2.7580450197059934	0.8291614700067528	0.8602212531675377	1.574016139562299
clone3	2.977177692793154	5.211034521724873	1.997184927682571	0.0	0.0	0.0	0.0	0.0	0.0	0.01369089284812046
clone3	4.051414501929807	3.7602064234633703	1.7567190751026454	0.6432175639758708	2.0601628936050327	0.42027346792758785	1.9040639375094546	0.8657058642570228	1.112458035400371	1.4904715150462748
clone0	1.7483933646423766	1.4832104946757911	2.754898850730646	3.2569399394410032	2.3259232119915447	3.3159747292104322	5.896221361523722	3.0718880838202254	5.4230699097271176	2.8249727527338417
clone3	7.528301543473737	4.31207539724085	0.6171337023991808	0.0	0.0	0.0	0.0	0.0	0.0	0.0010402180657391074
clone3	3.453944388538495	3.5770731524542487	1.4692396345269898	0.4725305048786023	1.786609797979246	0.7979944190763248	3.1069346858629703	0.6066254794766138	1.0075020450384664	1.7077787750440088
clone2	4.495617937451963	4.271810054665078	2.7226947564603536	1.1996674345554879	1.9232901622841978	2.117508697050356	1.6630978556404747	1.2644154016314832	0.9151486183441269	1.06226937269516
clone2	3.423488663491324	2.7443258014607115	0.4665403100400043	0.5176435556099045	0.9820234312057435	1.4915694505684227	4.782170106972509	1.3376561938381237	1.781126449534843	2.466813031817605
clone2	2.942683168066128	4.216541026033229	1.5554634638169171	0.5339328835157496	1.6882099552265741	0.3663110726783056	3.8416328264019395	0.8144356873461621	0.5670294294019537	1.8914063494562041
clone2	4.613209536413577	3.4601456393962433	2.1273624596643823	1.0048559557430186	1.925571524320779	1.9284994834551417	1.1567858791447538	1.0925550161889819	0.9164877751696304	1.00947353139355
clone3	2.0153222596701763	2.979795592653246	1.0505860691310367	1.143610612012952	1.1654595411396484	0.28530465698871693	2.244067578546293	0.7276144237698023	0.397472350774648	1.3723450563304755
clone3	4.1994519994524975	4.733253845567493	2.091533452339293	0.6282952040507936	0.9813579969914001	0.704860779883362	3.254808384444616	1.442343726810542	0.5967399970150704	0.7399764481667143
clone2	3.882829613543336	3.702221849482452	2.838823156156481	1.123704666081861	1.431466609735141	1.1914389622813935	2.844458809195751	1.216788885975725	1.391348114865362	1.5655822527348402
clone2	1.9979672446286378	2.9781913959299224	1.0065219222038888	0.5198770512283998	1.2452785400135402	0.8507189910744914	0.02992401191013218	0.1772578384214478	1.696794486513087	1.9734357595069418
clone3	4.064919092437183	4.461172702894262	1.095314309779559	0.6365811727870494	1.2076604079514852	0.6405434425552737	2.6381862859476755	0.6168772455227686	1.034341981147363	1.6449836783906988
clone2	4.850522974037862	3.9837607081050335	1.917924630711078	0.9201798378480132	1.3781656141009313	0.8971111493568591	1.986200801864942	0.6583441040260396	1.1803769853284747	1.4871585911792937
clone3	3.5818857655613403	3.445357088688176	1.6932603196424256	0.7439787909723248	1.6191440478804253	0.388888070299327	0.8870532456125753	0.8487381565464772	1.2415783507947853	1.402944031059803
clone2	3.7241505718766357	4.330764061066154	1.4378398557557455	0.20107880381434143	1.8285210101505882	1.2373923934429705	2.525247917122468	0.7380866107115346	1.0250061271303756	1.7013464431178253
clone3	3.64839690629557	4.010689518181899	1.795093276236199	1.1388309802789969	1.3467929172961528	0.9524524896501028	2.1631786348717	0.9722023524033483	0.6738213556128928	1.0191663670687234
clone0	2.070059134540999	1.3505697135004666	3.2268838324628355	5.106250017671066	4.726282862602378	12.016878908082168	2.6056972165359196	3.2102776696298174	1.3063270736808863	5.095900771888704
clone3	3.5986812341959578	2.654744133026994	1.7460976702688855	0.49888234281427496	0.5891816448845223	0.47619370840768815	0.941058873513778	0.7254527887763176	0.824079044291301	1.0172769206517405
clone3	1.7540721703863082	1.5607639009956262	0.11299998770908358	0.0	0.0	0.0	0.0	0.17134170241150207	0.0	0.0
clone2	3.9109349421389443	2.724555560824088	1.4159258640917924	1.2093561976080862	1.1881672072780392	0.0	0.0	1.6036564525818822	0.006316326705660416	0.004435577977681867
clone3	2.556602072035517	1.3644116623887375	3.316771907857083	1.7624555935494222	1.0588346818316405	0.7877193805231978	2.531537196644819	1.4254161325655794	1.389371895673884	1.2627542452820146
clone3	4.180086876533229	3.4910315879025635	1.971823560623028	0.7555577899856445	1.4478498704815033	1.4206890102010934	4.493940300178822	0.790925691133179	0.7221528476449633	1.7467628456438673
clone3	4.028420629307362	2.7569339403136337	1.634418923968115	0.718125264550503	1.0107358162526485	0.5474205218927156	1.1474063802580985	0.8265447152342975	1.2491504501727941	1.4081425454740564
clone3	3.593390381321169	3.560760207713133	1.671813000487239	1.2242589049518473	1.5249038899494691	1.088781993045981	2.5251062287242783	0.8970967983539293	1.1267934037793332	1.5064744838454838
clone3	3.6942377851177852	3.5699386411850673	1.8750837051916422	0.6410617248878198	1.3909166771874077	1.1917380828499418	1.8925808885562985	0.7125093761024607	0.6720142950963129	0.9114444380680418
clone3	6.940151857967784	4.806435221991568	0.3312615962298904	0.4097650911368698	3.194270901883167	0.49477870851877476	3.000138059153066	0.8382836766177445	0.19843520802563996	3.2673711604883153
clone2	3.480115448560801	3.4572383803163724	1.5722110997749006	0.756795063248688	1.6261492422320143	0.8852076785458506	2.656504569388008	0.754743453432042	1.288564734096937	1.940222113583777
clone3	3.9208925756210715	3.10846243508095	1.9905177787839576	1.0838895404538988	1.4181039336873522	0.9402034396470869	1.0003665289802706	1.0060729852326902	1.2503065672534504	1.1957733879346877
clone2	4.842402807085485	4.699610307527084	1.5902389886218309	1.5925097190572857	1.4590809524219992	2.435499302869405	3.996000121808954	0.9511147614738082	2.917360657972861	2.338176153399111
clone2	6.014623864670835	4.509860192753184	1.2476607646087696	5.463089944510368	3.533197967820857	0.06462100902550239	5.8553557281485125	0.760631088860758	0.0	0.0
clone3	3.511782118353562	3.449030144666658	1.9818844025617626	0.6939382980609474	1.9832577463603673	1.1426033054707647	3.252496547787829	0.7898724891055681	0.8969770728970098	1.7033733789767747
clone3	3.914095679793216	3.048182864593488	2.4655937442488653	0.9096351266505507	2.101590300395744	1.2010328958903895	2.9044095467898825	1.0163808977922235	1.153756057766853	1.3842752092306003
clone3	4.208416029803106	4.178265783457265	2.071964062038231	1.09354031883107	1.296599518653124	0.9690554536305982	1.7702985075288062	1.0302563609633417	1.197616284697631	0.8027862768036558
clone3	4.13197808965279	3.4019698983594537	1.4333215669819421	0.9371544819935892	1.1134192358056982	0.8763117175149854	1.2946178784947895	0.7175482384218996	0.8360060179423886	1.4537143777970922
clone2	3.9155297677679983	4.272321412632853	1.7101635105206336	1.1109492222859005	1.3934451058068151	0.9546497817689114	2.7322381687819766	0.5980901707222419	0.5148274471920141	1.9206413241248974
clone3	4.022140938461423	4.782763065908263	1.0394219357117098	0.9746594502916842	1.040579603672914	0.4670123901878129	3.8469387126847847	0.9494883835515532	0.5027507257069393	1.6821876370018474
clone3	4.865848510088711	4.601321578541121	1.856815526460011	0.8679160692774995	1.122631815824942	1.058567558739998	2.310514180971845	1.0707834075525493	0.5530290065193453	1.1731682712703138
clone3	1.0198398249042702	1.9321514193899068	0.09432124697286794	0.0	0.0	0.0	0.0	0.09296245231887819	0.0	0.0
clone2	3.759813433746222	4.004246568857991	1.9497021331806812	0.9603736515432325	1.7115083762623065	1.4641686387927855	3.3443735733336566	0.5514947923199239	1.183088292429836	2.1271653498127816
clone3	4.197023701059065	5.209798547671196	1.6062208621229075	1.560300014488969	0.7244879358384759	0.658746203045022	1.6580406501276492	0.9369258432469956	1.0324492429713474	1.450054545498436
clone3	4.0148325858711384	4.026930308704453	1.6956034542093092	0.6803728851459141	1.5254174251554402	0.96467452511718	1.9972680074776523	0.6226849577611665	0.932085257107366	1.6325636303828124
clone3	3.3250777826087616	3.742887453782784	1.2388583962258317	0.55964177654688	1.4223710696787482	0.6331789994746324	2.51768939898292	0.7056494256815544	0.5348987303831444	1.420134961146054
clone3	2.5244083528752235	4.368215183754258	0.0201225899423996	0.0	0.0	0.0	0.0	0.0	0.0	0.0
clone3	3.930973774634592	4.269436063527198	1.6966196549096062	0.6655846463755829	1.6482575303061788	1.1864635342401033	2.91752314097818	0.9187791771062379	0.9678295461277181	1.40893472587444
clone3	3.7732297835533863	2.6353121848560543	1.147175979313551	0.4737238396748222	0.5809798347196485	0.47185756406241086	0.7634884018006429	0.5582405927506021	0.6607225646917567	1.0916622295734875
clone3	3.8387715297772	3.419230129600517	0.9294407715413794	0.38422325604157026	2.0826037318971045	0.6527262441651894	1.4217305441317591	0.6796509055248579	0.9792956397140243	1.7069713317244508
clone3	3.4618088349867127	4.1820347927330275	1.4908374777754037	0.7388791118633927	1.066251166582346	0.5241589674128568	2.760092272380221	0.9254535300478598	0.7782739774445746	1.6767160321121872
clone2	2.675180943561891	3.465775949678891	1.5751730228902594	0.9286572140715408	1.0958308979248619	1.5201374811216153	2.81333214101143	0.6578309466362774	1.328803404779305	1.8589879566277696
clone0	0.9630566304962603	2.3989275415414753	0.6420638058885153	0.06530271923664104	0.7433161261278284	0.7805454430194011	0.7743149746238888	0.9539088364763532	2.04445556628868	1.895433978561084
clone2	2.728296098127884	6.14159475194233	3.093092620259881	0.047853246699508044	1.21043419444144	0.029182484533700252	0.0	0.0	1.179012269525932	0.00713749749168704
clone3	4.053195480589036	3.192310228047918	2.1194301250087877	1.3461626186951652	1.4111961979931154	1.1831111433889312	2.9170760470430643	1.2504964939434833	1.0595905621892303	1.2047122789399003
clone3	5.406832154366145	2.835734301108137	1.2002644993506417	0.8095561610434582	1.6953767436343878	2.5389976468737774	3.594693563955454	0.5603558465002308	1.179068688614887	1.7982893234507586
clone3	2.8111561283470308	1.7468163457177837	0.048094040420244816	0.0	0.0	0.0	0.0	0.0	0.0	0.0024623664105775218
clone0	0.005978149903708782	0.3061756948569721	1.3380749483323735	3.4090790584444233	0.6442285007056696	2.0789685916596032	0.48207737645759685	3.376378441604968	0.0	0.0
clone2	4.428936648382621	4.134446629346962	2.0685613829273657	0.9548389998814599	1.5630199382447096	1.0214787649227257	1.229620912668945	1.1152200352239696	0.7115368712265298	0.9558899233224565
clone2	3.9730954143779287	4.221236296874209	1.4274292345561421	0.9799669679813805	1.337987788442566	1.0084771765700142	3.3491471678874523	0.9012733051614524	1.1577915824720417	1.9549686062088618
clone3	3.7925116011455438	3.431862322937304	1.6267709553235417	0.5690803557832376	1.9956323163008736	0.7634966406311764	1.3757580311917466	0.8578356318079695	1.0636657941837302	1.8249316959778854
clone2	3.9036244609347834	3.45272868907074	2.1493367063536715	0.7365088676752171	2.0464532429793865	1.8464946349843305	0.8596417736117357	1.1528062665034877	1.0472284899391846	0.9917298844889435
clone3	4.643994333563839	3.825998367461171	2.0534962012751334	0.33566144770185513	0.9262320389411879	1.5352304725991857	1.9707013182771733	0.722826240961041	1.026627473436307	1.7723083569429827
clone2	3.447840351334478	3.661987312195901	1.625491801451981	0.9377262041530312	1.5842348513346443	1.2779237653962034	3.8003031294234835	0.5048338972492425	1.4023227963262395	1.9909426222752935
clone3	4.26543832941386	3.124091478451445	1.959539521961823	0.22996143552819143	1.1501417336198303	0.6310712280412679	1.7869316930093126	0.5818691403127029	0.6154240768947861	1.5743535092288687
clone3	3.129901243480873	1.0527729575135039	0.1512590510323968	0.0	0.0	0.0	0.0	0.1686957993194762	0.006965058966106552	0.0
clone2	3.114148260451869	3.6517452217318502	1.722803248518456	0.8338152764114238	2.813538606630175	0.7627319905993817	1.2520233659040947	0.6830972103601068	1.0164004988662305	2.40081967568735
clone2	4.005292497949295	3.1979566730204327	1.8379709961632618	0.8535200323482287	1.330474595199583	0.8107860151574258	2.409182652698563	1.325482779522142	1.1190882454835733	1.501963925962899
clone0	2.8786112315241503	3.006374315117545	1.4745168036688963	0.6748625320485417	1.0345730188425324	0.9259951040936653	2.0717302958721135	0.5651624499463069	0.1672287846160027	0.3103632957570452
clone2	3.519569331920726	3.4670811640206183	2.2760805216633484	0.4629890235300921	2.3954676107116466	0.931741608690263	3.9974323799171283	0.5732855388102176	1.268555089294554	2.1960001977095662
clone2	3.792842452739203	4.117649200851393	1.62504633407468	0.5888079951185909	0.9085887858567157	0.737047639830438	1.3378287750726672	0.8008179344301974	0.8293532852397383	0.8320073492875525
clone2	3.975297710271136	3.5631180418795356	2.4299863632637715	1.1416268598475963	1.5624133635340969	0.9297660429998631	2.5818377389490297	1.1340467777943435	1.0512613066153853	1.268846319198687
clone2	3.8362087873876427	4.25631367723777	2.0405251609753203	0.06553792406056667	0.9042343922157837	0.179852322304306	2.829261671850752	0.8467912823488863	0.5846431935269751	1.9208338277579122
clone3	2.209686845436257	3.508640849257962	1.7767850270842898	0.6574855543216855	1.6113679895996629	0.791361171234742	2.927986844734384	0.5030009836665694	1.3229823376695504	1.7110027480608836
clone3	3.9163367852587365	3.5867216677065223	2.0236042701459236	0.2894284372974112	1.8968070266105974	0.47655806010034474	1.8991760421360813	0.7479195628497907	0.9221071414790054	1.6577039947797172
clone3	6.5357481086029745	7.035198718473812	2.0198910116817173	0.3389728836672024	0.9034820895303504	0.0	0.0	0.0	0.0	0.0
clone2	4.2153514564881	4.354990053765699	1.7271351146887632	0.566315358075202	1.8719889590475525	0.7770549171827017	2.5262667965272754	1.0543811813934822	0.6164546544547289	1.6629663853341714
clone3	5.549295820069477	7.1407330756130865	0.7249879281073534	0.0	0.0	0.0	0.0	0.0	0.70105726781225	3.30551359055193
clone2	3.549720100506111	1.8217776484669468	2.4344683503398388	3.152186144332237	3.334097173111121	6.315736216125438	7.679645432863178	3.170143905303302	7.833940806377465	5.568777680097379
clone3	4.088932844035333	4.078680064879026	1.374876939027095	0.6551189327566881	1.1298440530456255	0.5677291180194178	4.3464014457683975	0.8538799916081025	1.0765465441088768	1.4965598805633458
clone3	1.9998399837988148	2.721368821241767	0.8411592403891266	0.5133133361948935	1.6045709170358844	0.5575942419495767	0.16619740805383712	0.11226603316341184	1.441192068783806	1.8159709847270091
clone3	2.858533467549828	3.2706843557986147	1.283745359088183	0.39169968149753986	2.8372712817227623	1.0032596924829782	2.0291534923437204	1.1387265171688277	1.14810400400483	1.5599081952251652
clone2	3.6322359087189535	4.4480822489870775	1.5535325381635035	0.8532321094336556	2.3053780159056867	1.1447238384017975	4.174507911591842	0.5665263520335531	1.7941192752323405	2.2080109856133765
clone3	4.824810709529294	4.190604804776401	1.2108506205124911	2.006739488799055	2.8572566209244337	1.7502839581368006	3.908451314761477	1.2436557896874505	2.1707788562984662	2.7303608838892086
clone3	2.7469329144859995	3.727174424539753	1.241585290508016	1.2822131150284388	0.7036131173500886	0.9596484217448303	3.5224594717781548	0.7844224207366218	0.9284269190763861	1.8125005755348158
clone0	0.9505597475452872	2.533781965505149	2.519302205380968	1.8035098127503113	0.18247706042366382	5.006470002673333	0.6560769197488684	3.003431192943572	6.417030458669014	2.806213101756595
clone2	3.2726187262024893	3.5199846982151075	1.8101725569940412	0.5110292106007037	1.4689020208392365	0.4674636434264365	2.5671038919640257	0.9504058318186983	0.9966056400350807	1.3130970158252948
clone3	1.5806559410203351	1.8163883400775234	0.7823356645281775	0.15267635385278888	0.0	0.0	0.6277155916399861	1.7026061501340457	0.00926515442361255	0.008132953858365346
clone2	5.161883963646661	3.54993267924824	1.5752056078787107	0.7712447420490811	2.110841374264075	1.6717179161197806	4.024293169658656	0.8213877710250502	1.1324275626142224	1.5904721184071215
clone2	3.525043480808245	3.5508711023573927	1.7152001127126375	0.8215319263497002	1.4798174466487422	0.851695244521598	3.05790573083104	0.6093629950579449	0.8724556846287919	1.3683038782172463
clone3	4.044315665592597	3.1986883105754353	1.3827095426085005	0.21452333256645537	1.6278919100799905	0.6279522598631396	1.9262750759897203	0.48506091449005767	1.1755555811008018	1.439864448429833
clone2	2.9291075297532383	3.545936836731575	1.7347360077695695	0.6923637983039539	1.3498273303509796	0.7710218070497153	1.8973166021460053	1.020985374818568	1.0645588638132746	1.6399526174753174
clone0	0.8753058189038545	0.4723188180989935	2.544384430421881	1.782575557824464	0.8442379320401902	0.005632503803036315	0.15417281714698616	7.297775932362634	3.6193946118321083	5.6509420578655885
clone3	3.4637031520489687	3.717570756944897	1.2845604355066518	0.8328903068795307	1.0984507562346175	0.8067026915067212	2.7072557916899074	0.5011467788081038	0.9053303208943538	1.7867027664303647
clone0	7.381742201587309	5.4882459060702296	0.793328851042817	8.646089312223294	4.3585742967196515	0.49880926943628306	2.0461992804387563	4.976497954052028	0.0	0.0
clone3	2.61279755506652	4.011219558598273	2.0435629341552017	1.1862414486591648	1.206520421468693	0.4729982385873746	2.5211004607820717	0.9497492014431934	0.7558633294923995	1.6672487137836574
clone2	3.6187185653397576	3.6878905618171864	1.7913459902095354	1.0007487007368603	1.7259308372646551	1.3112976861000303	1.0625396336336912	1.0374821547845618	1.1288462440473805	1.0846966383334349
clone3	4.775238210493666	3.921170831356309	1.292811784890767	1.905345461746387	2.233476391939913	2.260340999833161	3.7014056116690597	1.0578160380258708	1.9823495101043171	2.4844393927696933
clone2	4.124985937928064	4.261594284634537	2.151749311448838	0.6000233393064898	1.2147934040860442	1.0261500663445178	2.3425241556440337	0.6741460601877248	0.9142672823578379	0.6770552590120363
clone2	3.5440891785336928	3.192575090018905	1.6773585811491267	0.696213709245197	1.801076597793132	1.2054869781783342	3.9716109453922814	0.9504195125171421	1.3387868251055917	1.8302324722118075
clone2	2.344135895620922	3.685223701367285	1.3247880639956298	0.8661915793811228	1.0755851742271563	0.9825117593518231	2.6324919510201363	0.764768975111015	0.8830882811041112	1.6666262877686036
clone3	3.7703635495540633	2.9071303175052563	2.222327357705727	0.6063328451567639	1.4849020010231821	0.7487674859142497	2.2824854355593924	0.845441018079902	1.0740538892111116	1.7024745933243044
clone0	4.032464266557479	3.538522001178829	1.9418721008430562	0.8817653673532143	1.3034806876888525	0.7425788845285489	1.3534460268903032	1.032299009854038	0.5796902900638267	0.9519450729809301
clone2	5.307462052364015	2.994462909012594	1.1583560437528786	0.8808826551660851	2.1944073790578034	2.62626823620807	3.549239209854388	1.0187197921367857	2.0372792022480075	3.306574525517901
clone2	3.9328703021139946	3.915360622469046	1.5938385118548442	0.86916069079176	1.4276085187127094	1.6847788698858432	3.037456999465227	0.601612708382806	1.1208303780380182	1.9584702210168374
clone2	4.941013747311359	4.137341508754965	2.148898434943076	0.3420925618981644	2.138700622216771	0.782322380290268	1.4029676986316983	0.3683376245180507	0.8719143075744137	1.6359708980852394
clone3	4.814519755285896	7.241201429220603	0.19720401782275712	0.0	0.0	0.0	0.0	0.0	0.0	0.0017185782148567
clone3	4.515706504270908	3.4841209286054315	2.3496468455170367	0.5120930578555769	1.471959942676445	0.9681027138457826	1.650654147292805	0.5330010726791622	0.8048770326284216	1.4206804120033318
clone3	1.7647082596750612	4.125397619495191	2.429763531198027	0.0	0.0	0.0	0.0	0.0	0.0	0.0
clone3	4.046269883525646	3.776499261133196	1.9165621462667175	0.9070155866950681	0.9879631560718233	1.1681188980624675	1.3189294290890827	0.7710008553879734	0.6387789931739094	0.7743280198030754
clone3	3.942314362630472	3.2016844858157962	1.2827505581758922	0.8317168087366924	1.5187889042905827	0.58179773189856	2.154304875404441	0.5794576406492544	0.8417061545816074	2.046887541645455
clone3	2.4417324596326084	2.2593038162293864	0.6156144490265327	0.3381081516076134	1.2634151980222357	1.1340421229579238	1.3623003039274009	0.546071300274618	0.5026927343896825	1.109463150573397
clone3	4.490582628400765	4.00146423864109	1.7849817081212669	0.7226930012371486	0.77673266082295	1.03473854684265	1.7905249600372823	0.9134656663212841	0.6540350384856111	0.8178167554091325
clone2	4.094805050351618	4.030283727544595	1.5304771419352705	0.7819252189202213	1.535836305963317	0.7351340824241577	3.0380027678173396	0.9120733750067089	0.8580736990634534	1.506434427854663
clone3	3.975772364222149	3.30730261376859	1.6075451170936919	0.6205098917692217	1.467642418969418	1.2487442582484858	2.081756858773615	0.6299369105124386	0.9715145236795363	1.5508980187495085
clone3	4.418200303398731	3.8580647561210197	1.7364901709858451	0.7996393619592979	2.2872707352453827	1.2131690839274962	2.2227707312621336	0.5669914668683357	0.8450636115884677	1.4923209376448976
clone3	3.0170499997049176	4.2739743667370105	1.2923985011734371	0.6651079348397172	1.1470714815857843	0.8577542126928321	2.1275568041949002	0.5811255155323918	0.5974903930841907	1.0318783021805902
clone3	3.214771232930737	3.775272875980565	1.403161403583612	0.7164728441291843	1.356209383292398	0.9591118181679829	2.836508948131593	0.9784117795661541	1.0800846483872548	1.8219129102643887
clone2	4.636509821224445	3.9623501832945185	1.1411226034962907	1.6808798756639083	1.7393471961601308	2.3503066516366657	2.985462089766956	0.8402808190138212	2.1726869881334645	2.691548329817484
clone2	3.9427309950004967	4.2218063256128815	2.29315894316313	0.8709484572694162	1.6033354917223124	2.0409831015610216	1.2166772030325148	1.2802098872345076	0.8542661465575246	1.210746989553473
clone3	3.216881842056278	3.017127315415726	2.376467220650332	0.0	0.0	0.0	0.0	0.0	0.0	0.0005724091841193507
clone3	4.481630092029885	3.9395914795725293	1.482130279017128	0.37000750733498555	1.5102400505596592	1.2974458339424735	2.3427308309119184	0.4581533090979984	1.273135057316244	1.702551525585099
clone2	4.189082783394874	3.5067599513320116	1.3422323389268302	0.3527767126214575	0.8601696622804127	0.7344258607647896	1.0292915744400388	0.897211711679497	1.2246984816418358	1.641137775531768
clone3	3.7310736074020574	3.8323387704960177	1.3404771313100756	1.3179205490386523	1.6851091819271589	0.8522111403214069	1.883401448494056	0.45262174629968294	0.7963318882899206	1.4031242710544767
clone0	4.846233037245088	2.0595095360602653	1.233950265201809	5.3093737969482975	2.047063305782959	3.1638900069132396	0.0	1.0478334806206873	5.387732631983719	3.960520372372349
clone3	4.913062354779089	4.513834489650804	0.39651578030761425	0.0	0.0	0.0	0.0	1.8058906549665201	0.0	0.0013097553824212404
clone2	3.2709268398333653	3.9234885454000725	1.5087711895880114	0.8693653657200462	1.8599431600402063	1.4999045619649267	3.553507828020879	0.6694623266524568	1.3112546195527777	2.0213625692163557
clone3	3.931122252012794	4.045434570845883	1.880014731571773	0.7191840838906688	2.1558174885280184	0.5169003561740965	1.9219609544075449	0.774359300832553	1.1129127819507865	1.7699401118290354
clone3	3.452058535092459	2.9447654733362305	1.5033143220387035	1.1926073314367345	1.7799385059089756	1.0384879090721757	2.7722513133696136	0.9013416651569977	1.0302756357091267	1.7907929546851373
clone3	3.7632236856215155	5.217894500613715	1.4879051630042934	0.0	0.0	0.0	0.0	0.0	0.0	0.0
clone3	3.7443268327854415	1.2134948774853704	1.6775917512398824	0.0	0.0	0.0	7.9650680229533055	0.3868388963870519	0.0	0.002592936070747907
clone3	4.632804791276236	1.9134549712402864	0.08419773930102116	0.0	0.0	0.0	0.0	0.0	0.625248768764483	0.0
clone3	4.189056510528659	1.0530574198148919	0.7852269945534112	0.0	0.0	0.0	8.444822649314208	1.1115543749154755	0.0	0.0
clone2	3.151272467416126	4.298777276197624	1.2579663900129043	0.6525176916000744	1.0922590892614823	0.5266677713756344	3.3471499938694453	1.0228713736341033	0.6603547640541222	1.8334415451932204
clone2	3.911598417792854	3.9369630419115293	2.197432866286266	0.898139869170838	1.0326450554719149	1.3179398133655127	1.938627706194795	0.7655768389524548	0.7988177790821592	0.7828348724575916
clone3	3.2959315307985055	3.8579102503753577	1.4568937693466808	0.7672729769730584	1.4913035631074434	0.3676422434476691	2.67087461872057	0.8917040056113648	0.985560424104695	1.5749363645254404
clone3	2.9274154779058996	3.075374394401569	1.4902674739670112	0.20886395698166774	1.6434811696115366	1.0508199405663905	2.028740294000955	0.5481640846107112	1.02310171297593	1.509940663308079
clone3	3.375070884275887	3.306652292262676	1.3571936639439321	0.6517147545291619	0.9834764384153388	1.4903891368012738	4.782851645179439	0.9429278911962015	0.9603056326242618	1.6494606697231984
clone3	4.039834218863006	3.7174118555049565	1.8993717844200404	0.5904759373228665	1.659546669189059	1.2803258924167868	1.8882038165824735	0.9536651551926408	1.4631805538790148	1.6391136467509664
clone3	3.286352323165187	3.720486943424465	1.4959100205753997	0.665092323076817	1.012098138459959	0.8589074498684335	2.9387503729550613	0.8214290854078918	0.747867137011379	1.4398748129213208
clone2	4.0847093878701255	3.641078871577728	1.7275418988363944	0.7583958679235152	1.9480248542972325	0.8708677864146463	1.9225941548810481	0.8773884838270631	1.141277513320758	1.6534436446396878
clone2	3.8079111613284016	4.057987789652697	1.7020243382214448	0.7494071941279355	0.6462286611319223	0.7215997382496583	2.860579184265559	0.6794956660733864	1.030429527475608	1.3457361523848472
clone2	3.546463723060964	3.403175779346582	1.8312901751532442	0.798239946061971	1.5602330492704792	0.8600009430219479	1.8378608247208443	1.394267984368567	0.8590228519668516	1.0834513361628735
clone2	2.9010544716277886	2.972417282393557	2.057473917887773	1.2390428818824946	1.709521934495377	0.9520674940797433	2.7386512647425114	0.640368596274067	1.0105702016246059	2.2731390799848237
clone0	0.8548429337594338	1.2775137184103187	3.125145280082521	5.475506657608923	2.8039418544344343	1.4659657204881558	4.394986480156368	3.5927837425322675	3.35698705239998	3.4815547698250677
clone3	3.597616803906296	3.712959428439719	1.6984479781507564	0.3128964889749302	1.652628129882023	0.8586655892700897	2.802845934809898	0.8527823083169298	0.8473440836131694	1.4044670627498372
clone3	4.241116514278215	3.9953916468848805	1.7694838492631848	1.1997987940601293	1.6553764082084517	0.8231363844016536	3.41847802140912	0.7428116684843016	0.6116015671004085	1.1408358762528035
clone0	1.5006551438525	0.6487427022797531	4.666707500148525	4.757179855003976	1.1162477216736473	2.3830339585137104	7.655846729477821	1.7073822724806922	0.0	0.0
clone2	2.9678305427212592	4.017015941978751	1.234621319507709	0.3698615405684448	1.8427582586469595	1.0901764022260316	2.41277046847407	0.48673413140783073	1.309293014041446	1.4986840602091083
clone3	3.340682194786279	3.756579819224236	1.5532255077598072	0.40622070571612634	0.8916527642122495	0.641837498382735	2.6145301514413446	1.1531075628281142	1.058892973304907	1.2475907250975506
clone3	4.185851065626349	4.148712429036664	1.8969937726817216	1.0967032661548997	2.324867811355512	0.7942068170529503	2.3672252064759425	0.7257254727376716	0.8298372709031114	1.477309740256982
clone3	2.4348036631254857	5.416187725305006	1.7012598192043729	0.0	0.0	0.0	0.0	0.007135112426744739	0.0	0.0029652013132141024
clone3	3.1849777295657336	4.555463271183766	1.357034593417756	0.5052958546977233	2.0697014447196604	0.9629563745469665	2.290421806748364	1.0201157643131302	0.8317568087149948	1.7428581305327036
clone3	2.200685991300845	6.9208662924674265	4.123234014928133	0.0	0.0	0.0	0.0	0.0	0.0	0.0
clone2	3.319427386554915	3.0366011552088223	2.239852042321108	0.9265284600067228	1.7086751334578814	0.9314562977522128	2.502850469692516	1.0618136546394052	1.209979234654585	1.584457189804316
clone2	3.411036356927576	3.867758021176772	1.508302917326516	0.5961905419906304	1.244679883573204	0.5453649168268075	3.251046327279265	0.9797875812471123	0.999704545794137	1.5725530977249251
clone3	5.061364535225345	3.3638220213647836	1.5843623311689186	0.6592155057381472	1.6485182892889834	1.5376932533288417	1.6505772048067882	0.8517479786701815	1.3861541687195602	1.8730827057323405
clone2	4.823865250849302	3.045709866609335	2.0899009324942006	0.7465474429016657	0.5632923109002248	0.3841333850996397	1.8531291700192503	0.9042996987583368	0.7135408686657136	1.409279118843904
clone2	3.8323511203272314	3.2324132640409404	2.4175577158010553	0.5892481758836255	1.671151434787209	0.9223135149815627	3.1429752418303867	0.8247912605814943	0.9344884481037038	1.540981043130996
clone2	4.67099969565454	3.517388714329517	1.2394513078111213	1.8197792025957336	2.3635340697959606	1.5105083555602068	3.472139300460443	0.997838101081636	1.918265244849791	2.5735313227398766
clone3	2.8031968130342073	4.171428198975989	1.449732816346082	1.0334459913077982	1.0531902014289412	0.4082167528888783	2.7579376771425324	0.960995063133515	1.032652927789024	2.0073554913640743
clone2	3.903549430849699	4.132155051280701	1.2175056197132765	0.8323222056520657	1.1921582353774425	0.619416573622427	3.118098756945938	0.9797192376068191	0.9258633135065214	1.540228342343905
clone3	3.124379702840512	4.170011356912969	1.9839674234019327	1.4018706527347666	1.3187572578754334	0.6703246931948843	3.301010796582559	0.6174904201369673	0.6090412439900558	1.7250292070203928
clone0	4.0191445244704544	3.5157376974391954	2.4343530875378065	0.9537027127397892	1.5134601450503706	1.95709269316102	1.1020730035007953	1.0073477643123125	1.2084512625677957	0.9605827665197534
clone2	3.9383354964676043	3.9676144217477574	2.551449790189895	1.0009348892277656	1.9660091599350489	1.9414207577263602	0.9282190822240596	1.10267315483545	1.3051022163934949	1.138361595060797
clone3	3.8339999258386737	4.040865928834894	2.2590276180587345	1.0087028920153545	1.2351507548665095	0.7566224665616362	1.9856767192994227	1.1675464877252375	0.919114219135973	0.7492507195174604
clone0	1.632923501513012	3.3949689849453106	2.4491006349621993	2.4208328781255943	3.1165972514782085	3.898688954841316	12.423081727293393	1.3308126570218302	2.9547146815461267	0.5187297927470401
clone3	2.0881514716670866	4.668284269549047	5.9779829656656425	0.0	0.0	0.0	0.0	0.0	0.0	0.0
clone2	4.333732551881676	4.289566563051254	1.7624337903191174	0.9699444639166319	0.8193328803175154	0.7242906757310767	1.4698048322157944	0.9804175386412596	0.8955283082368591	0.9078842219886656
clone0	4.288077306444031	3.0986283105467582	2.058127899156944	0.954062561478726	1.190460872952594	0.8083795007055842	1.002147109187828	0.9515149780340716	1.4623718031106843	1.1016939431202228
clone3	4.426608978259643	3.8589326673406172	2.106716998272791	0.8696799262316612	2.41285757521772	0.7263618381556661	2.611752553121899	0.3460612618873325	1.469709922809923	1.5904326330019973
clone2	3.708832278128208	4.657925817630531	1.288992782117888	0.5935705154482501	1.8726131987948145	1.3905284431334315	2.9499244760030865	0.7326368732441819	0.9363208340981918	1.7490734283574754
clone2	4.152249058894504	3.306044871299316	1.3127791176245829	0.509801773702627	1.1304312765745776	0.9326816926185373	2.3894466030440586	0.9017862185252047	0.6496830244594088	2.1996971372604186
clone2	4.194158189823181	3.373895266705688	2.8013550027110483	0.6279844659539437	1.9082254501605236	1.27199286009416	3.1241034585497984	1.0625417353807416	1.2957126549033933	1.1407219767585466
clone2	3.687027091578322	3.9542343703477907	1.283683740543318	0.533352688052905	1.4947418942461828	1.0519999399951154	3.482493439515013	1.0139473610005911	0.8071389093869054	1.6146493618192128
clone2	4.115944071342826	4.102579353721337	2.1963801909711766	0.517553296259693	1.4418808529578535	0.9468630932174146	0.8249609650428509	0.4072281425273895	0.8625034186016151	1.211368995779215
clone2	5.1706422810672565	4.081781965917292	0.43088338773831547	0.0	0.13690097609124835	0.00907653984693148	0.0	0.0	0.0	0.0
clone2	2.4139980404546386	1.3448427672242986	3.1128688077454467	0.0	0.0	0.0	0.0	3.0680247282799513	0.0	0.0015977518443091125
clone2	3.4948397640000244	4.489807686608169	1.5243479095203891	0.7904231631023	1.084992007638978	0.9148657781270696	2.5348099174667587	0.833695135501108	0.6372728985805245	1.3389467554700916
clone3	4.723155401412516	4.165466346016369	1.1972340866444897	1.503479038307122	2.4679975818404167	2.286654161310051	4.066334153066308	1.0580872450377163	1.8698401509087446	2.50659868833543
clone2	4.323314296581915	3.3474227530533103	2.0843428088301272	1.1121326211275648	1.8261463782094831	1.0721483726598415	2.449402398012222	0.9357354258885046	1.2008720186642783	1.4139437741093972
clone2	3.4877666289633904	3.982379813815986	1.280303806093919	1.1470136780650955	1.5481449461842969	0.6842804531211641	3.9613117235011464	0.912834685177046	1.5252891455015634	1.8298286699752169
clone3	14.716123313126737	1.3002264673980803	3.07224429522415	0.26160308957439543	0.7519517455409584	1.2762733803057051	0.37644544751757	0.023472755454876953	1.1946213041384313	0.9462135689341861
clone3	3.8082260580307175	3.2435338435815146	1.8557140990553107	0.2879086030381282	2.2840774564928297	1.1061296837525658	1.988634915732974	0.5579940896677487	0.7338120094450766	1.8422412158829335
clone3	3.982624476805598	2.422905045881271	2.6442015521649536	0.0	0.0	0.0	0.0	0.0	0.0	0.0007362635225410498
clone2	3.607145409133824	3.430427544840282	1.4698687388023253	0.6162459735676162	1.5410632020698285	1.1650019273949987	2.731265958548769	0.7796405385045422	1.3808785422162675	1.8773736579393059
clone2	3.777821477484985	2.8354483528410075	2.0032469912276674	0.850415120231299	2.1541562748196195	0.5834375153344316	1.514381730074795	0.7582795092802533	1.202290803440161	1.55184135529079
clone3	2.5194653017892805	3.764466651522156	1.2012904483394538	0.0	0.0	0.0	1.393060301831947	0.011065276849161289	0.0	0.0
clone3	4.454302429092647	3.395756525503295	1.6576961137075845	1.1672319145552617	1.9727932926670888	0.9395976893708358	2.2171254411148533	0.6786617378437485	0.7288755979470448	1.6243266032474553
clone3	3.8522146379252993	4.1646964685657455	1.917984160742839	0.6783234760136367	1.6515720384107877	0.8394945417934783	2.2737478058707024	0.5585135709028761	0.9152939855816081	0.8927168772160324
clone2	3.2580744208109036	3.8205174266547623	1.7195556563709904	0.9671724282640222	1.9950873717612077	1.0581949403095903	3.9296638710301504	0.6023628767347041	1.2808839328092512	2.0705197252011875
clone3	4.839828865966405	4.129546766903902	1.43055385276459	0.0	0.0047595066127570545	0.0	0.0	0.007428584046090948	0.0	0.0
clone2	5.459444209089309	3.8909875231805326	1.059990530727269	1.4927401546764902	1.7735022711951849	2.3820094102096627	5.241230051923347	1.0268618097544002	1.6381119770412391	2.5233438670388004
clone3	3.9269214252750744	3.9847950109178916	2.426285570993561	0.8390230838790779	1.702367569844627	1.0383767100241972	3.0396805036699335	0.788254023156565	1.0063409562538888	1.317687964490039
clone3	3.532504005678894	3.6831392239378014	2.5526945402003083	0.5808631774107099	1.7303466456794308	0.8694723598105011	1.0030308087993813	0.7959973981375307	0.6561240452655639	0.8210919316174229
clone3	3.657175899383723	2.886918769448843	2.0327174016833727	0.9975179573070693	1.4664314460824452	1.0437950667683737	2.4915977238167613	1.0879181743698123	0.9991511953220736	1.5358757623803494
clone2	3.8513955909361006	3.3574856811857283	2.2432804076652895	1.0516613920988973	2.104993898206975	1.3201258254133175	2.730630964032021	1.0579564353699107	0.9709258324409319	1.3825379549958703
clone3	1.414563750628426	1.2625184405545715	0.6776209952852075	0.0	1.833850802458677	0.0	0.0	0.04770422623758832	0.0	0.0
clone3	3.8293698636441107	3.707495769842838	1.902017149022297	1.2071245850255325	1.96174784832653	1.3165657575314427	2.16462633608883	0.9123134286019451	0.8431285363841503	1.6879436007516901
clone3	4.117269577324613	4.246923592387622	2.186683745028365	0.9755793415521256	1.3344146057328836	1.3847750355759625	1.6265336612265233	0.8512064604582551	0.9002934059930991	0.9709125765881778
clone2	4.063857793098481	3.906546351025404	1.1995986105853986	0.7513136720252535	1.4452543837164582	1.242361305245181	3.892090888629437	1.0889763295255293	1.1415891040001955	1.7585011920004376
clone2	3.6635847385120583	2.2918546920724006	2.175480633210451	1.3079377725491672	0.6909416517054208	0.0	0.0	1.3638764141810849	0.0	0.0
clone2	3.3352705819523303	3.5845218291722176	1.3319886010524935	0.7814557997559256	1.2503033792563758	0.9559857518567195	2.5199878754942757	0.8870269825316688	0.9538797564362405	1.5840540126018876
clone3	3.24472829814943	3.71334057943858	1.3249447769435345	0.2256393788102703	1.9133041542201732	0.7912133300195656	1.9156937738191788	0.23282732110250032	0.9105785656518277	1.4639920296793507
clone3	3.994281677118869	3.2791063621410794	1.831217841279451	0.6447067979376983	1.5010472785954696	1.150003005279086	2.9501802424793575	0.5900429514560637	0.8216037761728691	1.8895542454469199
clone3	2.801045076096448	4.08668052864251	1.5374672687707227	0.6397035849689627	1.2356491098884113	1.2639638413088514	3.225537257644452	0.8265373473508886	1.0924052031852465	1.3453412459456855
clone2	4.92299961405337	3.6395004526448913	1.525941535169699	1.3967976026048796	1.2044862281499977	1.568110557198994	2.411981140404058	1.1279690824492685	2.7914514081830073	2.6989212955443174
clone2	3.9801196531810725	3.8333196913412664	1.6393903998527102	0.740406358228095	1.5277604700883392	1.3908556764737423	3.9497412206694826	0.911096835160844	1.213150792160012	1.692014032077275
clone3	4.410892331002591	4.991767056463703	1.2291229063952056	0.0	0.0	0.0	0.0	0.0	0.0	0.0
clone3	1.6249416362629376	2.7667470718711993	0.9770852686105569	0.0	0.0	0.0	0.0	0.0	0.006601151865085397	0.0
clone2	4.030131627206165	3.41152962293047	1.9184039521126177	0.5608660916063096	1.197599459262637	0.794008890441783	1.61416661550646	0.8770860036097108	0.723267584629433	0.9500858131004261
clone3	4.902581528556816	4.323852372848517	1.4008550977336987	0.15085853144846192	2.9269867171658808	0.3794937990773574	1.6932600387393912	0.5076008595788095	1.513981663574267	1.5610162777950851
clone3	3.2012434393555917	3.4256751770974403	1.5378049286205557	0.6860849096766822	1.1016458097294237	0.865649285725148	1.2664323329323557	0.7514573501989035	0.9497091017998232	0.8945248151601813
clone3	4.110985355600008	3.763250546608512	1.3472510536771876	0.5499539663984536	1.307742231536144	0.6860045984826788	1.6978715729685807	0.6325195766072456	1.024731044679159	1.79715384330422
clone2	2.6789270742661215	3.4649052103324847	1.3755539791527613	0.4913708060238664	0.9798496666445295	0.8568234048588607	0.464021225903818	0.40506797377077713	0.4598618806743997	0.5977704452252363
clone2	3.9266275015702545	3.679365545046482	1.7186613553964374	0.812823669550061	1.899250685562972	0.6715754221390587	1.7431541903363772	0.7622560212460352	0.9773738059131446	1.7188108533782653
clone2	4.282783274412116	3.3673761943982776	2.2370214175474405	0.8884188751045449	1.6069439510234136	1.546075283176298	1.0476889856881086	0.9682432284049663	1.2426436676324408	1.1150326262175851
clone3	3.971186769049019	3.8946539506345657	1.8683545941044613	0.9328535230261921	1.5015803835661232	1.2231022674294099	2.5236579182940124	0.6528738354097313	1.6247114276356938	1.7183632402861502
clone2	3.2906132527271437	3.867689863582072	2.6090620681052856	0.9851536035853083	0.8752604108489324	0.7919360675147477	1.2887552449940594	0.9803751652685058	0.8179535609436156	0.6879439475017938
clone3	4.927016176383977	2.621166026442762	1.114692259112254	1.7502689499812356	2.649498737601223	4.446604837343009	3.484284906841934	0.0	2.8587592889817555	0.0017099961203567644
clone2	1.564143732165175	1.168455253735283	3.8559365354307302	2.264637806380158	1.1605461137773332	5.989813989204403	1.7374068480947902	2.6769917732826514	1.1750213299866843	1.0936818289728163
clone3	4.394375582051311	3.3996996795153054	1.8826051868593812	0.7151347053155346	2.1241021421482214	1.0448532864488758	3.3273425590061656	0.6470132647578416	0.987302275895942	1.417757182173497
clone2	3.2223388981980507	3.234721617585472	1.7222014119946312	0.7239981367573007	0.9062679598303763	0.7370500231156664	2.076937417116134	0.7355362420789527	0.669666308758161	1.6250321691911078
clone2	4.211052711157498	3.4629298361897813	1.7540175776908586	1.9314249488672162	1.2363571954278676	0.726218235124098	2.005195563377642	0.40188633352051195	3.4806578933160233	1.545555505127446
clone2	4.716077713464375	3.079835004162623	1.9222701424286	1.0407486244287913	1.0726376625500493	0.617529170786994	1.2412803339851426	0.7470626739450444	1.511518856260685	1.2866050569459089
clone2	2.585129658392205	2.961472016193574	0.4762920265055398	0.5667770416219804	0.37595620361678994	1.355969525404706	4.818249648615781	1.9950798357302664	2.5835806769054908	1.3948604298966099
clone2	4.202173033065961	3.898104355729337	2.271048085564654	1.1024173132413329	1.7383063335284925	1.3685910790486213	1.7948673081775421	0.8139386545985929	1.0336068795547322	1.4164454614601527
clone0	2.5830452432516084	1.9110312436525487	2.2998005162683524	4.28447441099505	5.632229866194746	0.5072278998456612	4.954536198484555	2.2493137068494176	7.401283093884288	3.9648259608034127
clone2	3.876798313520546	3.1827590208460426	2.2346167182602295	1.002633430086035	1.6544636049414654	0.9907574105881342	2.9924411925144376	0.8496494929927452	1.1870358718417995	1.4899279135664738
clone3	4.361243099380542	5.046635250705585	2.238400775279477	2.2538557611610774	1.649068015897216	0.9996184802148521	1.6511276179956014	0.404461623128151	1.0879836515221473	1.7266982222761416
clone3	4.45246722712863	3.652443685586604	2.4441933312780852	1.1641421230719968	0.8783799515443441	0.898507908756504	0.8166572174791411	1.018431503568838	0.9040465935377274	0.9604258749384575
clone0	0.506075739378829	2.3365970921937427	0.9341111075333369	1.2786200471036646	2.317542888808144	1.2115039755286667	6.316577250956029	6.3497648639751185	3.601179648848334	2.4536328265960092
clone3	3.7574300343901617	3.2486331800291532	1.6075018511825585	0.7154036730057611	1.542266879067511	0.5949227746791412	1.7688029962642517	0.7002625999134043	1.0567416923826054	1.6878828038972609
clone3	4.156058457879638	3.6854016231725217	1.6438492505355131	0.5141148934942417	1.3408073173511272	1.3420364286790847	3.2046342547055366	0.8370867534764788	1.0386993557506037	1.946980572078156
clone3	3.2049513987256137	2.987568046368129	0.4527796062426798	1.269350861657551	0.6979971119429046	1.319519868216522	0.6633648410945397	1.0911737335940832	0.0	0.0
clone2	3.5306507634879005	3.4870170864477448	1.755164546195366	0.9822136777868032	1.3793711765079775	1.155187714253307	2.8591067549859353	0.7100815801502652	0.8762019083431231	1.5947678390293973
clone2	4.986841070982825	2.903840656242292	1.266325273038531	0.6623732915921532	1.2741654238099396	1.2933752972961026	0.6598742025694306	0.7611932059894767	0.6168552175507017	0.8635110834318408
clone3	4.605217882334957	4.290968562608279	1.8565164083578471	0.7552867404225583	1.7367965608316602	1.1514967709138102	1.3857383172267146	0.6607507755533564	0.9625250424060806	1.686288799750545
clone3	3.3559886986762475	4.078771068052449	1.4081389044394705	0.8378271711858445	0.8891999482960254	0.6190168940124849	1.0572437351571096	0.5551412856107255	0.6365213394046408	0.6128099912189293
clone3	3.286473178691323	3.7563463617447503	1.7579963681070303	1.0087604524432232	1.9054385283198296	0.966704072651146	1.907818324152045	0.7241011549603151	0.8264235769867485	1.7195489951037226
clone2	4.650520988210572	3.585562032142713	1.4105335041478568	0.36890194799697484	1.0073529367410372	0.7592688470173741	1.114780655582039	0.5461552317027223	1.0185989580219241	1.9189326166999892
clone3	3.686957188268098	3.831249105414655	1.5471646351600388	0.5238090775324739	1.2379677574737193	0.6743649149616212	1.2060135401384176	1.002658281197331	0.7046189085874477	0.8941333537472391
clone3	3.926024914260454	3.3069179054351565	1.5630064716220973	0.6281234554214467	1.9258428157467393	0.9576258815934826	2.7718566372760938	0.6763125751412217	0.7115290989162446	1.5146073324351423
clone3	3.9252495630270556	3.663630934270085	1.2876099526532732	0.7576949369822702	1.355148865540481	0.46206730587363465	2.326013790112402	0.9971190474612991	0.7152548212074347	1.6826400979691976
clone2	2.481824100899741	2.794116060957347	1.1237883558281558	0.7171820053293146	1.1468543743046538	3.590583099299225	2.949098189996828	0.793585845048535	1.3789012981137054	1.90287281685543
clone2	3.524297491610193	4.104373536763743	1.2936284870464416	0.5884845499039095	1.4109915656770058	0.28885241563199227	2.3545897039916954	0.865449411829183	0.9968914885675197	1.4386496408141736
clone2	3.579557321934785	4.010240187319578	1.2860412940521373	0.6810251805369086	1.006733994695532	0.7475608177889742	2.923174927364102	0.7018468970399887	0.9918712316319022	1.4627167075347751
clone3	4.207065382179294	3.578091451297111	2.433127865723696	0.26996444520705076	2.4443547048078025	1.2964864684929447	2.6804940156878705	0.8356932052627078	0.903100443256683	1.4797844998042897
clone0	0.3166240361238784	4.6432630364546	0.2325652306145427	2.360221257458571	3.5756821697225134	0.8551376446968426	14.192729630625704	0.004982932371133821	4.6296949388422775	0.0020708009526465257
clone3	4.11846793868915	3.6170129615312976	1.247314822109847	0.6268440746668056	0.8494200889010181	1.0075548799458838	1.0978936176253098	0.8340268725099033	0.7874278170680422	0.845473023119506
clone3	3.411788370793686	3.8101862554051618	1.1572452017622352	0.8084168864300918	1.6105734634076734	0.7522488094354877	2.142090506138797	1.095551239711991	0.843725489794757	1.7026518112849083
clone3	3.6778359366853954	4.065299132690334	2.0732788124715857	0.4811355559168319	2.2588603423863756	1.0269430311726786	2.030897713063292	0.8346327015954217	1.2092705531169416	1.5010476807624118
clone3	4.65036037900403	2.938356937417726	1.824732620235405	0.579599824605841	0.8996407278285312	0.7952828530714038	1.2556108889145632	0.9332627115811845	1.195241708517962	1.3886943535630811
clone3	2.228525691328146	1.798399983349534	2.401952928376346	0.0	0.0	0.0	0.0	0.0	0.0	0.0
clone3	3.9183591222139516	4.257966479839952	1.4468684700892347	0.5369256780050032	2.0372072284206943	1.0805353249135428	2.843290104433797	0.8671772678207763	0.5017828079189267	1.5856740701450662
clone2	4.027031003363348	4.15646385596001	1.631414286690947	0.5501793511844689	1.4639571183615765	0.99217309868145	1.8729481725732133	0.8547322133736294	0.8013023398746485	1.0621087933181084
clone3	4.505165383444508	3.7939590129119747	1.9171625493159936	0.9014285048017534	1.3561747036616612	0.947391106222682	2.020243373446105	0.9602599890016613	0.7576965331714453	0.9011115222503339
clone2	5.454083142296511	4.072646049764377	1.3928219970582634	1.4082717824003	2.0838484364754852	1.7074575116302644	3.410268279717323	1.1260195999289475	1.6566262865523251	2.6305866121608386
clone2	3.3977314857157674	4.375682229156642	1.7940826474999583	0.7110752921110629	1.167951053491783	0.8982483041094466	1.5202326944589768	0.9661501353615904	0.4099397916489381	1.181807416225952
clone2	4.384492881011669	3.277711753032529	2.3584502776282763	0.6766542332754979	2.000545174426677	0.9137161826356865	1.7804833365544899	0.4857110631536695	1.7451654869304447	1.3624956726855613
clone3	3.7446863161711668	4.24056486787032	1.6053008824615793	4.884190418482268	0.0	0.0	0.0	0.0	0.0	0.000779974260511778
clone3	3.7834786447986573	4.568726551645282	1.4096495157393003	0.6636073595388181	1.4623956216686895	0.5395861400390014	2.546473181632677	0.7939097505233677	0.6812505533471781	1.2619900724276534
clone3	3.7645136893048274	3.3605075672650107	1.2767517662876742	0.8715708942665739	1.9130944980013151	0.6160714365400017	1.778663580339624	0.9171089871588839	1.1612027376500649	1.675203844758479
clone2	4.92946537183804	4.132021010572967	1.7091038850230824	2.3580244097516934	1.173098731984156	2.447366882411429	4.385038457891464	0.8788604265710444	1.2135688620452194	2.465341267548577
clone3	1.4799457227499135	3.7278452954939403	3.3765125455455745	0.0	0.0	0.0	0.0	0.0	0.0	0.0
clone2	3.8362435365999166	3.496024040846255	2.232158945853769	1.17134373463006	1.6100410039657254	1.2164990654212542	2.463701904305022	1.2280185802106207	0.8922776683042062	1.5448083193695914
clone3	3.974781769172303	4.510370515713151	1.515791444500653	1.2560585496399974	1.9647368415931488	0.9619357015442923	3.1273288019540955	1.100808879898923	0.7631246227140596	1.6142254890609573
clone3	4.2808008688861685	3.0247409521234205	2.0333711272399326	0.6994627617346048	0.9405215951923501	1.0193951303991984	1.576317650667219	0.8169491253251725	1.5108201338196476	1.5304326377713027
clone2	4.278569784277443	3.869748722058153	1.7293254564999485	0.8794270422883856	1.9717031112606942	1.3836631577128706	3.401639305184641	0.795392613486546	0.8181310081117273	2.077732117744709
clone3	3.4803463806467705	3.5541382884658725	2.1792640373797565	0.5886377476995365	1.2407852951418044	1.017083561376195	1.0164558869040574	1.0563292601581813	1.0002003967382131	0.599950300265968
clone2	3.6763835161068257	3.4688068561243446	1.639214258777255	1.015712107906411	1.6522067921476948	1.4042412057950815	3.0693690171129404	0.7891583101269173	1.1546697577619207	1.7534102889943108
clone2	4.556699790879047	3.932096188321623	2.251748370724926	1.1716920259079375	2.045389714496558	2.2547107512278823	0.9746240956462076	1.0615761775528474	1.0834696857279935	0.9910307605400152
clone2	4.098768531865212	3.115040830667238	3.171711410413426	0.27650306647450756	2.0266895843778037	1.074956763358948	0.8355615127232222	0.5954323128925257	0.08809274396730751	1.9641267058616663
clone2	3.170272022908946	3.6262109229809276	1.4676992784529401	0.30788186955149704	2.3652979934482756	1.2801579235497087	2.754905539408883	0.5876631960643562	1.1057407140005253	1.8159975020268264
clone0	2.333721796307694	2.7529627391098153	1.1257572195795205	1.569706631881881	0.3708463308355234	0.0	0.0	0.0026714434863856127	0.00421582382142617	2.2525861081119283
clone3	4.0448579287017985	4.264201353828484	1.9408665373055936	0.0	0.0	0.6451599330937382	0.0	0.0	0.0	0.0
clone3	1.2249790135039254	1.7071638909332794	1.0957664302441144	0.0	0.01890561620576381	0.0	0.0	0.0	0.0	0.0
clone0	1.929940865459001	1.1832776053519773	2.3604332256868528	1.4524465888610203	3.6125060688422286	3.766266393644131	2.4666196603000246	2.129328541322666	1.652109137614254	2.4694051708099964
clone3	2.4749657374765386	1.183667792325258	0.09879893745690065	0.0	0.0	0.0	2.108249741334481	1.2658832818098176	3.2990852112153792	2.6910720182007912
clone2	3.8113428807353746	4.629524150272872	1.5991310171344757	0.7888704202010446	1.6023868827831964	0.609366912471999	2.270360635641526	0.7267019726512526	0.7707480423191516	1.7100368388322948
clone3	3.5368587343693663	4.468457574835945	1.5353230959468682	0.0	0.0	0.0	0.0	0.0	0.0011987950728161423	0.0004209209935239445
clone3	1.5525352232674956	1.8924256913357576	0.3492980269868987	0.003996701671106748	0.0	0.0	0.0	0.0	0.0	0.0
clone0	4.34454965556442	3.519348927695752	1.937462826548721	0.8580879346401399	1.2426577664269556	0.7849353891837848	1.4082192541569918	0.9732894990332869	1.314744113717129	1.1899873592603556
clone3	2.869002786424719	1.7590403898603217	4.41901116590166	0.0	0.0	0.0	0.0	0.0	0.0	0.0
clone3	3.9205453880039274	3.987395514303163	1.838276315942288	1.0198174390292747	1.4573059604000715	0.9595309884117497	1.7358568661983023	0.8078562229209197	0.7055181128307021	1.0267406743917673
clone3	4.64814183715501	3.2398463530207167	1.8082952829052394	0.48843593261184504	0.8579755052692145	0.7115647275630724	1.2495230153426817	0.886252942315081	1.0086072285655192	1.3922848693131271
clone3	3.858885089818566	3.955617300737845	1.7784120018037506	0.24506035271914137	1.6905631531172303	1.6332298347896004	3.324896497473605	1.2062225522759573	0.7138306213113947	1.77797925912213
clone3	3.9387787016747837	3.239144790962797	1.5475479336291795	0.8422880768640308	1.2765653862479758	0.7704824793922729	2.5122450288168663	0.796979521924047	0.8294440014817744	1.6331969690039327
clone0	0.8847388579525755	2.1796996925533043	0.5034484391066955	1.8252895970371419	2.7240820901617466	3.217031809429057	2.502794545538608	2.8215052229628803	0.0	6.942350224588188
clone3	2.6517572263048224	4.053165065256376	1.092437352734948	0.27906470890305807	1.6845011661439198	0.5105485278315782	2.4897502712286617	0.8763834508180677	0.7112709819867348	1.4256077707122254
clone2	3.905235637405829	3.7129241687656	1.477838384003909	0.8324710962884823	1.4734945280983276	1.0320361510167408	2.4778059623949082	0.8550588952309336	0.8515018256044243	1.3772656178139846
clone2	4.350341298897411	3.8977914062765904	1.5282312818716752	2.0559496301623663	2.376032880229767	1.8419017302071745	3.037800542026089	0.8101613874025481	2.1608812457485884	2.257218015724258
clone2	4.102970818702405	3.4620150614102547	1.5137653714835757	1.1062866259897344	1.349052530905752	1.4821855815885179	3.782064800972843	0.6437076954437426	1.2389446291195496	2.0400858581871044
clone3	3.934729798890249	4.355188502573263	1.6140046735190998	0.4483168361647018	1.5815147077761753	0.6710687002410665	2.885470555926097	0.8557155547151901	0.7011748159792206	1.5638039542386006
clone3	4.66216116033425	4.148510937810519	2.39532610378664	0.5084299503418993	1.918127805419987	0.6685610844161743	2.1400118437442424	0.5474362818754129	1.5388451387270135	1.4432215334398737
clone2	4.114193344337346	4.110774498483797	1.8419674518406557	0.707736243381997	2.0821828567480596	1.2948025516090995	1.941005231930987	0.7844459322488827	0.875400189876745	0.9873115086115544
clone3	3.468782185341365	4.373162228539721	1.5404944309058197	0.6020732183018365	0.9837088231976191	1.1159855006271329	2.4349841908124645	0.8700382378368572	0.8682291148995979	1.5100840854673105
clone2	3.5904505784830265	3.7341684304546434	1.9559317009232697	0.4832972725588266	1.5912532631256193	0.46219113770293613	1.7449778630173887	0.9224837443492307	0.9798506496321456	1.5727781271644077
clone3	3.5654628086042472	2.3147494130212927	1.2629355674878868	0.8752953280641035	1.3956392484428364	0.9366396634175973	1.9677424659573834	0.4623326242272391	5.335275885654736	1.2156273365084032
clone3	0.4729769837745216	3.591730212762031	0.04700143245669189	0.0	0.0	0.0	0.0	0.0	0.0	0.0004936258428187486
clone2	4.249711402594539	4.012099333467451	1.2267819321168674	0.7811871742730477	1.5156746262631546	0.5359428508809081	2.4449700654013022	0.8279767300124391	0.7155387189995538	1.605751274554752
clone3	4.214828749938331	3.2260455119871763	1.95240871140011	0.8094946069650863	1.1474683181948968	0.8216336791306115	1.2510260209124047	0.8815481267782664	1.271843826200699	1.2578384838664296
clone3	3.335138995988702	3.8411686184275147	1.5945651990271292	0.8605813630854146	1.338683608480632	1.2194134088125512	2.418467634079611	1.1173759713905347	0.6451239904044663	1.3326689678119221
clone2	5.516539710144222	4.3798546300243135	1.298399464540914	1.4966459236700078	2.212435563973149	1.5301213012091555	3.757150877884171	1.1781316135856534	2.171758740655659	2.6928357387290176
clone2	4.147398873892962	2.7148294113163205	2.046198041673769	0.8452619357003169	1.2424194931252275	0.9401443317047833	3.284083999406348	1.0600710071312223	1.352605331769527	1.5472730290820418
clone2	3.4273812577321006	3.2022224336200953	1.391501527893232	0.8289390162427512	1.3598834397169441	1.0295230048773905	2.746438633643805	0.8816499745815339	1.2324506780923734	1.8259439077393265
clone2	2.9549944743898493	3.5288228204064347	0.0727159043373486	2.8754693515941954	4.683640068226344	0.0	0.0	0.0	1.967945913346278	0.0
clone3	4.250833522519533	3.662609449805358	1.7047962087827218	0.3901288487263006	1.513871237166602	1.0706103442716182	1.4034833197805323	0.45506415081054347	1.222218950513414	1.672940423044719
clone0	2.1274386761227007	0.3817481142378379	0.049311810083545585	2.5879371393497737	2.2761137419107977	0.06291864032921672	0.8388341486081575	3.7284234270714216	2.183160850546216	2.054396654988045
clone0	1.0815255927055114	0.21926251211200137	1.7060663907020812	0.6881971193015185	4.199771704344383	1.1803647647880025	16.945761465699196	6.5122064230072985	2.8629875986272606	0.9045790813239087
clone3	3.9124259655947173	3.326266405424155	1.906649738407648	0.43313657158643853	1.230360324679925	0.6991965912811626	1.451878586120502	0.8092829685440268	0.5844516855561916	0.9120564834160166
clone3	4.363566369218254	3.6252645326289006	2.367355217262237	0.6549157110838237	0.7308487798773544	0.5990837276808263	1.596570704379244	0.8710803839643945	1.1660046402477366	1.2152941834518902
clone3	2.920192456085751	3.124270285515451	2.5179569968116158	1.1175061915577147	0.963647714667776	0.7027886756798832	2.1709153387414513	1.0528353115493219	1.5131397973170975	1.2032240376383858
clone3	4.1146783896675245	3.9642962638669443	2.370682470436073	0.6105833343320752	1.8214680155111231	1.1925385523937007	1.2823192521862437	0.595237769553528	1.0725401909816208	1.558050363826334
clone3	3.832971464827584	5.310726866165996	3.897594928882104	0.0	0.0	0.0	0.0	0.0	0.004468461776830052	0.0015689665508956778
clone0	3.1921708330038965	0.8237091238105921	3.131701831669335	0.4815090821551017	3.4955293729530497	3.2471130131976804	4.09932466086123	3.2794980958023445	5.565456744490885	3.4222564122423873
clone0	0.5311118875521561	0.04814392407552234	0.7429949250546214	3.051236744851441	0.7890759773838898	2.1322209853151373	1.9538007195612437	1.8706714586773343	0.7741435236908331	1.9456033450119554
clone3	4.0449640294417355	3.2285013255138235	1.6257991899884767	0.8002606818542672	2.1549886354554815	0.5137108397876322	1.9394877363434917	0.7256050773327337	0.8140820855772267	1.749595440712692
clone0	3.780605102210219	4.04577322930438	0.4309903129776938	0.0	0.0	0.0	0.0	0.0	0.0012696034290593382	0.0008915664551167605
clone2	4.5331530184242315	4.452042840467923	0.917400328010679	1.509678442741118	2.0178296978957757	2.036941649606324	4.4643214749674565	1.0260967126537823	2.0922515409283493	2.7569790560866214
clone3	3.3654510902986052	0.8887238870238995	1.9744312959007362	0.0	0.0	0.0	0.0	0.0	0.0	0.00103283670946041
clone2	3.7948524910967785	3.59310998023129	2.0874889425131737	1.7197379682296277	1.4829640993772482	1.3327900218367186	4.743163008471214	0.7329546336470016	1.2327783070542346	1.6298792905757604
clone3	4.381691471710083	3.468356120186188	2.0150106980918263	0.9222378601827762	1.6700543293845378	0.8014356679025718	1.512888700195494	1.4150124562926762	0.6170245268263997	0.9800819157116887
clone3	4.49777717073016	4.122724468935107	1.8292224455800485	1.0456796929206826	1.4838270805380191	1.6345848361520616	1.7142465058967058	0.9691320292875665	0.9193232891664258	0.8469610431052143
clone2	2.2417690735371876	3.5998230015630774	0.12068017242964803	3.727051499958693	3.3298761365156477	0.0	0.0	0.0	1.1323366861553055	0.0
clone3	4.298522701128699	3.583087789475379	2.1652696624665317	1.0201562843591148	1.7091332980735028	0.8531998248168456	2.2649134217493527	0.8630457340182043	1.0586287932355551	1.675936684130614
clone3	3.5632373184822077	2.420598499779645	0.6524166113541191	0.0	1.604816191025959	4.268679347846683	2.338283599588225	0.0	3.942484830771532	0.004660893925773651
clone2	3.3915184726512613	4.277000203256168	1.2184838551524164	1.0395595538721403	2.2037305982118576	0.4556570426169071	2.917045250209797	1.0143780549769512	0.9245983644111301	1.5360070813716984
clone3	3.878397441682709	3.23460243355925	2.106567655624791	0.5222435840252666	1.4549477895862497	0.7717047439359307	2.9828996500900056	0.973228303176829	1.4078702499359428	1.5369215151980349
clone3	4.189180488507671	4.167989192000967	1.276031630056359	0.35939635262883596	1.0330486353963835	1.4794091262699627	2.482413265469992	1.0641646069308632	0.9160176421503855	1.0051005191655675
clone2	4.411069743172415	3.4945790485804906	2.135285156646941	0.5090028842679112	1.5801237537675772	1.0615909429788317	2.2149361471836335	0.5042089171593822	1.3751696576591064	1.8812915518620064
clone2	2.293574535282978	3.9448458250550646	1.3807924886803091	0.32617622009947783	0.8438046378240635	0.29836948863947227	2.5345755207302347	0.5268002909172425	1.5068169039543013	1.7696600936015687
clone3	2.594421205316729	5.090759601542566	0.14534560143890335	0.0	0.0	0.0	0.0	0.0	0.007371736803427912	0.018118552492918494
clone3	4.0197675451326615	3.8182536868654426	2.185466725837681	1.006102263496803	1.230755721152876	1.3483925189188795	1.4545096199597394	0.8880455518950678	0.9019848157789109	0.8872973654421983
clone2	4.315429051519683	4.041619554734926	1.8646952310768905	0.95892235738271	1.5876436504923697	0.49121722320771033	1.9870331708521654	0.9498908913871144	0.7332209609724255	1.3730591207278724
clone3	4.492565465838841	3.361346099187017	2.262227555173801	0.41880742538318677	2.407639566296814	0.8087747404100274	1.8481623823615965	0.7766154269194295	1.1563961898912423	1.9989361002437536
clone3	5.310757042150756	2.8881044059811414	1.7018562393935126	0.0	0.0	0.0	0.0	0.0	0.0	0.0005667208109814821
clone3	3.590916633866767	4.2390982493211276	1.3797142308055723	0.32803788323328703	0.33944827390521265	0.7501811094999523	2.6623324490532507	0.8653514717756893	0.6270691524915525	1.5045398004308133
clone3	3.1826841822442447	1.5802861837807858	1.3044134515655974	0.0	0.0	0.0	0.0	0.0	0.0	0.0
clone2	4.00345058242566	4.693245533678502	2.3653989724458073	0.7668451485802878	1.3419805018059832	0.7736813702373324	0.4284122388219711	0.5706884342336225	0.6538984914449066	0.14129038471744343
clone2	3.4661484066568393	3.942215618402284	1.5800535448657202	0.8498210103623293	1.014670361049762	1.4650495403466575	3.3300177961893485	0.4135180147651165	1.2600264803080066	2.062191742049889
clone3	4.406523401120652	3.628010517424758	1.7049292297103738	0.5945284411301344	1.5380209378565948	1.0876890222562534	2.4810174214573943	0.4534326265975155	1.4206074388307375	1.6626792132632473
clone3	3.5320787775913627	3.9836097292527626	1.0469113835792112	0.40655527886815535	2.9048112360709917	0.4781522329963527	3.7107672521078934	0.6566188029169198	0.7401534053034076	1.4033666090554588
clone3	4.417519887451067	5.025430416567848	1.5983553438316378	0.5563836245379179	1.3860328888445805	1.0744533029526122	1.6012661232050218	1.2425133215376596	0.6433937483584282	0.9036337967253535
clone3	3.3281092620545447	4.036600395046639	1.2996767225608221	1.2055445281304313	1.3678485728681986	0.8125681684596995	2.355637947432988	0.5806989388249884	1.5969706418272278	1.6466961246442198
clone3	0.8427203777554928	6.60967485284737	0.3455110143292902	0.0	0.0	0.005965101788541785	0.0	0.0	0.0	0.0
clone2	3.9601781788289614	3.389926508576608	2.228463774348216	1.0042406267698734	1.8762825804402519	0.8931110132748052	2.528919564198619	0.9160888071509825	1.110926905093995	1.2372979719786195
clone2	3.137609012546181	2.9301219717087017	1.8092536307904037	0.7790529102673126	1.2368104917560288	1.0854753296538466	2.316347865784952	1.0388050805666424	1.1933471863460625	1.3055046736154903
clone2	3.545095052878956	3.888497108782143	1.7261443414300697	0.8897407145113135	1.904874291918108	1.2208346239779313	4.370789002817758	0.7763110718599696	1.4662124782836847	1.8190186816060538
clone0	1.1177436625522283	0.8476972171541188	3.513116691568419	3.239230497508976	1.952936694217041	2.3921318100154902	0.8946163849609537	1.5061306166722328	1.95554443371132	2.8547064861575797
clone3	3.9683089102004656	3.3965075380008303	2.514433239580261	0.7118446350044124	0.6547602375386312	0.7379806810008244	0.9833669996721142	0.6387139795064606	0.9978794488327931	1.1997706114807516
clone3	4.942373955463148	3.8823075933687514	2.411866718825576	0.7996556351333255	0.5996164232069203	1.0177175382212453	2.7016439113332287	0.8610045639202267	1.063375340445416	1.6335042913984776
clone3	3.657483134181854	4.0688313070299325	1.4611318055528273	0.6283429586263932	1.2384744546020017	1.5108406109216592	4.61907914217175	0.6185590111572168	1.075292813590474	1.9922149910551026
clone0	2.4201502103247012	1.1139354061427542	4.6654335301006284	1.7422886998466853	1.0175413464486454	2.0429073068389805	6.776126805468111	3.4321461677391003	2.0891420069357642	0.8008693863800661
clone2	3.9917694365375365	3.7682437317938793	1.9333135392531402	0.7252839260201261	2.151467811611797	1.034986691341649	2.1040582602641162	0.6559787790193471	1.053690540144503	1.8368779396373103
clone3	2.380266454758924	2.1556910475696838	1.2649674218410605	0.005662153188999955	0.0	0.0	0.0	0.0010160914947118876	0.0	0.0
clone2	4.218416031900186	3.6774387595294367	1.706719047438024	0.6249101997256793	1.1639644659126778	0.5487707571497431	1.4675636571741348	0.8612515853907967	0.907867860113707	0.7158357652322613
clone2	3.7620401637992273	4.071787459356479	1.51598670543721	0.7857976846817355	1.8454029661623248	1.3152655727390612	1.7610964784131156	1.0621047473460887	0.681809490844511	0.7742996293362655
clone2	3.7830541051775795	3.7343963112266607	1.6389778509452873	0.3659188769941452	0.567970366535363	1.6401478871665742	1.516479287046498	1.0046792814924446	0.7227975797884882	0.7122457820792372
clone2	3.9368700525661695	3.53924870460005	1.844285455940327	0.6029283382477153	1.2696921484531425	0.9695287162547936	1.260318636889287	1.1001969049064804	0.8290221491737979	0.7355253918805461
clone3	3.787833416940477	3.9612099279190733	1.8250419700482459	0.8884033081108578	1.7653326694776568	0.9893329571628858	1.167241732218392	0.966958286994512	1.021411184739616	0.7691271757690579
clone3	4.077480338389378	4.392920524905474	1.3083040563317503	0.6746925537193701	2.1526627654549286	1.1726317054730555	3.6699225379096703	0.5811635333737282	0.9457988450427829	1.7887518107656943
clone2	3.1384288378885317	3.3698909509910053	1.168807396715811	1.082475469603659	1.4327219058175686	0.9671659817520546	3.608013276300372	0.7182868790671942	0.8501501952469801	1.7741322095524021
clone2	3.9710521943883976	3.678821296368059	1.8586303907157384	0.8306964538110837	1.6530599981908312	1.7681800962340137	3.22749294284062	0.6794203644647472	1.0688050407657492	1.6369307605180563
clone3	4.255387828426815	3.8506141056733902	1.7844322587152426	0.23820586755733608	1.144425114141538	0.5603108526961752	1.2339970923713148	0.421361359680846	0.8456471770013172	1.1800813099705099
clone2	3.7146152971776223	3.4856123785046176	1.7423475633075842	0.6447422372543324	2.282419564748261	1.4278824870636906	3.2814136071961126	0.7124749241750972	0.9730053230413225	1.7158004567135046
clone3	4.800601228324343	3.788349291655575	2.0290946159150254	0.6810348174356761	1.4236843805923314	1.0949278025229905	1.674918425739137	0.7888350153850922	0.5128497688267609	0.8403352520804314
clone2	6.36725883257773	3.1201196456362865	0.7956833086531464	1.4566856099579648	0.897234887587857	1.6180384217560995	3.1442442091863305	1.4284019374486814	1.9889745700790176	2.781835971478019
clone3	2.108536623484739	3.198353312909091	0.896929779285288	0.654597469165479	1.224617997328424	0.7814751091339376	0.15326843536705984	0.15529880504137009	1.1381994403469884	2.3631162009814974
clone2	3.7548020382290677	3.015946168855235	1.442329327478918	0.5281046751414925	1.7144286772901787	0.48308341368977065	3.164925774385501	0.8863789142102906	1.0293062643238657	1.8070503676739307
clone3	3.8178634458213114	3.520268398705677	1.749067431265818	0.6835065683950974	1.3325593405579486	1.0941650931979183	1.1546166110322	0.7479437327339458	0.5822777001426043	0.8410681765622949
clone2	3.512033223005987	3.685311927023255	1.2684577453319925	1.0511058111996343	1.3912022612293022	0.5366502520567988	2.617038416089823	0.6843114094903631	1.074724758273257	1.0391001356675769
clone3	3.9976395392756765	3.980682698948564	2.3277111356835642	0.4986771835878705	0.8600384175976103	1.2440853671444023	2.0353569643705773	1.0494644320227537	0.8088258552890187	0.6288460268982817
clone3	1.4188224475682782	2.4453194727053225	0.9876324581553827	0.0	0.0	0.0	0.0	0.0	0.0	0.0
clone2	3.1785312421623786	3.0403047616192436	1.5353059665402364	0.8827114219065021	1.2419245061991646	1.2749363816935333	3.2357107186574283	0.6127787345546662	1.3518690930322752	1.8969410422655408
clone3	3.0754881863875476	3.3666555298949286	1.2815314162584024	0.5357338851806793	0.9239478725479396	0.7604413893492491	2.5201050027674046	0.9945430212903842	0.6003319758020352	1.405257314497601
clone3	4.484162512356531	3.6901955283074557	1.6239306100202828	0.2831416451939408	1.0580208020130715	0.5611745506885657	1.4667815301168174	0.7621601037902347	1.2027702392637138	1.4147611265399564
clone2	4.840164939149288	4.135899932696397	1.7045100826011952	0.693445992995013	1.0600416439541696	1.297491705831174	2.612592202007148	0.6702850200154492	0.9841385037958944	1.713649721628917
clone3	4.782913227605112	3.3691403170507357	1.6263197525872257	0.9550026370084811	2.7127641294206715	1.1305257132743332	3.2981848554220194	1.058512886535769	0.8590868523922016	1.86012951481971
clone2	3.9921548458056666	3.254250906545394	1.5343426121489507	1.099164269087744	1.8254525115516484	1.4616406524442167	3.0403625648316397	0.6958490256590806	1.5953065019990558	1.8398229267396364
clone3	5.027576175141842	3.7358414472027786	1.4450212668711457	0.6928563726019065	1.7380764162067726	0.6337899235290128	2.5016053288272864	0.30518662458473755	0.4816171663229655	1.2541987288039684
clone3	4.628279657587737	2.9795008507538885	1.38141951917526	0.585419822384842	1.0904092639166225	0.5569329042771681	1.1726430651699915	0.9581057863413801	1.119074139414418	1.6345861995646478
clone3	3.981727615272877	3.714941554552687	1.4423531250931256	0.5194557920345932	1.4931233808715854	0.4355741989514008	3.214224664508475	0.46609001429931246	1.5170511289695165	1.3558798346430332
clone3	4.410443310904106	1.895521306893415	3.3880556184122685	0.0	0.0	0.0	0.0	0.0	0.0	0.001702724259153572
clone3	3.3820178626980972	2.636916982890301	2.072767382484822	0.3806584223833582	0.8616543976410046	0.36996998883940385	1.8487083432201177	0.3394171562351118	0.31077029726843647	0.5349427937144002
clone2	3.7615657011539576	3.7955100396557224	1.821820126249367	0.683457094175769	1.3201632285774723	0.5501689068503062	3.0212846750193756	0.8241983294453817	0.7838878667029208	1.6636653450102552
clone3	3.596415823884061	4.208409760091494	1.3318549777418718	1.1099605847948497	1.5377019160463408	1.1318496715332296	2.419406671862507	1.0971555403848479	0.5333419386289687	1.428929023762981
clone3	3.703505128813611	4.045425779180289	2.1481531899062456	0.821758233058059	1.51846798819586	0.5369305842187996	1.520364477500528	0.5688018354529741	0.7480251593674175	1.2344391897226377
clone2	3.935699648066949	3.6613268095738714	2.118492648692233	1.0244828900169751	1.5775569285101068	1.0208187349498385	1.6742988499104103	1.0932314506269816	0.7810191215379614	0.9577636693205797
clone3	4.052076223008499	3.924922963810192	1.8102917627769701	1.0837194308896825	1.303971239991824	1.1527112279218732	2.067199736794475	0.9362028335123159	0.8350681692629007	0.9078207385922468
clone3	3.711139739784607	3.639618554724956	1.5277572454415935	0.9153554040990348	1.4909549444263364	0.9768742319350063	2.0196936847518816	0.5475448471619699	1.2961265819744439	1.6042135357287657
clone3	4.150638106700694	3.1387389200440325	1.781452287509266	0.8794699652189198	1.105977197175842	0.6117510929392559	1.1706361353976884	1.0850379196011168	1.3776280085506425	1.2646220864666546
clone3	3.9027030863239247	2.0388171879478616	1.8470983883908954	0.0	0.0	0.0	0.0	0.0010198818121908886	0.0	0.0
clone2	3.7532630702575154	3.9973203000362356	2.1117223708703103	0.5123620984739451	1.767279927419726	1.5338713148367236	2.1716433452266095	0.5015182738257525	0.8310220041235207	1.844520115953235
clone3	4.185654687323206	4.160332510251859	1.6988492863634217	0.760257311817534	1.0330429238431384	0.9904821154218784	1.670845844649389	1.0046253681905781	1.1450157220524275	0.835001968541084
clone2	3.667791679585189	2.9272999733940916	2.0538593062393735	1.0315244412804478	1.4059901129939294	1.1262159335016624	2.6574799263581	1.1375330145655125	0.8534024691530698	1.4144814256321936
