# Supplementary material for: Application of high-throughput single-nucleus DNA sequencing in pancreatic cancer
Source: Nat Commun. 2023 Feb 10;14:749. doi: 10.1038/s41467-023-36344-z (PMC9918733; doi:10.1038/s41467-023-36344-z)
Supplement: Supplementary file 6 — Source Data [file 41467_2023_36344_MOESM6_ESM.zip › source_data/supp_fig10/supp_fig10-PA04-2-fresh-clone_median_ploidy.csv]

	AMPL52906	AMPL41099	AMPL84306	AMPL87392	AMPL87393	AMPL87394	AMPL87395	AMPL87396	AMPL87397	AMPL70387
clone3	12.389801737385879	6.512734111940332	5.281255475408677	0.0	0.0	0.3958497564567892	2.5566027370491686	0.0	1.0850991012925093	0.15314552380776236
clone3	4.523147968053862	4.503733389728254	0.5623418603692192	0.0	0.03940996677531373	0.0	0.0	0.0	0.0	0.0
clone3	9.88873875709682	5.354506168250166	3.4209967355302235	0.5818736793614262	0.20978110476700912	0.0	3.477747342891739	0.4598785637372326	1.7572149749871742	0.3273661196991617
clone5	3.373047635145961	4.840599376465002	0.17657063486792418	0.0	0.0	0.0	0.0	0.0	0.0	0.0
clone3	7.576058347033179	5.473752131968771	5.353934864605514	0.0	0.6809434622829088	0.08917718826972271	2.534190852800189	0.24371471942582013	0.32593540105859825	0.17940355483320053
clone3	4.354881985262689	4.047665575510164	1.1706424576374876	0.0	0.0	0.0	0.0	0.0	0.0	0.0
clone3	7.326720890054891	1.9924582520639207	0.8573148112658301	0.0	0.0	0.0	0.0	0.0	0.0	0.0
clone3	10.929947810837534	7.077263707570271	0.8935031409891241	0.0	0.0	0.0	0.0	0.0	11.382037189421716	0.0
clone3	13.086789926445846	6.966844641866304	4.956929773326278	0.0	0.0	0.0	0.0	0.0	0.0	0.0
clone0	0.2039447121953413	4.47371002798628	1.4199076355650058	3.243141974125127	0.44779399344734183	2.6910918841544316	1.5318376019758537	2.150272985995648	1.0002430064663907	2.548106839781547
clone3	12.556940180068795	5.1179966395453835	4.496099680063329	0.6797660359412309	0.12253696554838125	0.2246662713245336	1.160808907565683	0.2686234481589519	0.0	0.22598788159161032
clone5	4.2557378954259075	3.117063977117896	0.07425908983092075	0.0	0.0	0.0	0.0	0.0	0.0	0.0
clone3	10.167736703335127	5.611934349416039	2.0225715413711725	0.34401703232463016	0.8681917220461082	0.3410983478344374	3.5247836552216354	0.31073226143755533	0.8311245581892001	0.38709267999930463
clone3	7.451278017717527	5.378047420375092	3.33497733435678	0.0	0.9089166873607948	0.33329195346096796	3.0136008654255804	0.2846445252026751	0.9136163235406697	0.18052060900780081
clone3	18.247375431248038	3.6621540013271168	0.9169298647255906	0.0	0.0	0.0	0.0	0.0	0.0	0.0
clone3	3.4994841032170934	3.5584893804627686	1.6113870864196875	0.0	0.0	0.0	0.0	0.0	0.0	0.0
clone3	10.220930483370486	5.623719758179482	3.0402285998028944	0.0	0.0	0.0	0.0	0.0	0.0	0.0
clone3	12.462106120376456	6.270794912654698	4.820216944818998	0.0	0.0	0.0	0.0	0.0	0.42444559138414323	0.0
clone3	12.596399193351408	5.980558518452827	4.041423166612657	0.2749605392358184	0.3965226662359074	0.0	0.0	0.24835720948319584	0.33214410220855844	0.3937682858598955
clone3	10.083447529844364	8.31753906183942	5.157783500340907	0.5848545896040565	0.140570535366418	0.2577300482146941	1.6645541292821993	0.1760893329532495	0.7064868403534501	0.3390142062979955
clone3	9.029367792377876	3.877624056210157	8.051601990644695	0.0	0.15191919344613083	0.0	1.4391506448136655	0.09515276215955741	0.0	0.5172476962752207
clone5	2.009134596525351	2.043010888114409	0.2960430461844348	0.0	0.0	0.0	0.0	0.0	0.0	0.0
clone3	15.055478460679812	4.855968549573942	4.178851683620857	0.0	0.17083600494610188	0.46983073312762447	1.2137640795997529	0.1605016197577049	0.28619888001036303	0.19388493754426242
clone5	4.423742565698823	1.5651412505745994	0.4124874382442415	0.09354606349615847	0.8094208998089909	0.12366987564284242	0.47923446317977175	0.7182090000885731	0.0	0.6219868485032343
clone3	10.99937946356524	3.202258007144938	2.1880023573439216	0.0	0.0	0.42171151152707115	1.4526033840254982	0.2881266630643294	0.2568869036792874	0.34805517948913106
clone5	8.366669219523969	4.985545321804682	1.7518971038869895	0.0	0.859433523743658	0.7878672544512972	0.508845476422941	0.20186094945039362	0.0	0.36577011779598817
clone3	7.669714711775978	3.919618012334939	2.966568287777777	0.0	0.0	0.0	0.0	0.0	0.0	0.0
clone5	5.947549285999917	4.328786770896876	0.04970964861884034	0.0	0.0	0.0	0.0	0.0	0.0	0.0
clone3	13.431715100791754	8.342759821737427	4.453073072751103	0.5049456271804704	0.5461394213608673	0.33377440260952423	4.311375906386898	0.39907917822987354	1.524898013275963	0.5165197642539247
clone5	2.835302311381239	1.8834531041367109	0.05755100300118895	0.0	0.0	0.0	0.0	0.0	0.0	0.0
clone3	10.190272120732	4.6148696986212645	3.8698309334453476	0.3761230905708129	0.36160662937435334	1.491728056708794	1.0704835948229119	0.2547989653060198	0.60579391542148	0.5899414367455122
clone3	4.224723244192652	5.044704515908391	0.5252401083191999	0.0	0.0	0.0	0.0	0.0	0.0	0.0
clone5	3.258518761017112	3.870880269233908	0.0	0.0	0.0	0.0	0.0	0.0	0.0	0.0
clone0	0.6144575128193783	0.9891609141334753	3.628650048055967	2.1049536826136954	0.5434044296389626	1.56317402275018	0.9319188372769991	3.20989821202691	1.5381892773102284	1.38761938008266
clone5	9.232759687858248	5.096609287447102	0.10146880778499749	0.0	0.0	0.45632789063146584	0.0	0.0	0.0	0.003530863551079421
clone0	0.42063993114862097	0.1700850478918445	0.0	0.6506060381296392	0.8209633877725401	0.591329028869337	0.06943834757527856	0.9824903511069671	0.098239077790315	0.661359444417101
clone3	9.72649529922813	3.0676557575783634	6.909998460075369	0.0	0.0	0.0	0.6422516848867454	0.12739185165674438	0.0	0.03847213697812251
clone3	12.870847355649605	4.667611456289335	2.8003015866032346	0.5443432053740052	0.0	0.0	0.46477641435562267	0.24583811164968616	0.0	0.3619332574359263
clone3	11.000683480099154	5.967878021844916	3.647102921666335	0.31016591948177974	0.4472926104605405	0.41004590954845227	0.5296577691752724	0.21011726569940203	1.4986845915895355	0.3172754035021514
clone3	8.53606750882584	5.462444377545346	2.2147813638772886	0.0	0.0	0.6640244294775512	3.859752296322612	0.2835515776617	0.0	0.43672384435028555
clone3	8.173957466053238	4.550056708247466	5.419893083906895	0.7374910587255286	0.13294267685816277	0.6093617419029589	0.6296917946431886	0.16653409783175535	0.890867126853963	0.4149175238047515
clone3	10.84004265825191	5.454590395694094	7.587006097363125	0.13583850108145443	0.5876811790085138	0.3591627463178811	1.159829512718957	0.2453913653408731	0.8204442192405071	0.3195898995661208
clone3	11.536458151606356	4.695751792236517	0.762635095526032	0.0	0.0	0.0	0.0	0.0	0.0	0.0
clone5	1.488863940789888	2.511625886048722	0.0	0.0	0.0	0.0	0.0	0.0	0.0	0.0
clone3	7.471076099407115	5.169124714760024	2.889736876137799	0.5617282943271739	0.8100726074577904	0.0	2.877721921412833	0.1268448120361035	1.0178264516954696	0.17238119346477598
clone3	3.7018190558654225	4.631761929406292	0.8258330430322617	0.0	0.0	0.0	0.0	0.0	0.0	0.0
clone3	14.770895440088562	8.779702449229678	8.604829027933393	0.0	0.0	0.0	0.0	0.0	0.0	0.0
clone3	11.655946928455158	6.683191955144298	2.6851516086454303	0.0	0.0	0.0	0.0	0.0	0.0	0.002966242376946601
clone3	4.32327412733952	5.914434143750558	0.33076460265488716	0.0	0.0	0.0	0.0	0.0	0.0	0.0
clone3	11.006337793132577	4.153701210701734	6.811424703773171	0.8275342498272379	0.11933933794827327	0.5470088956256832	3.9568107519789923	0.2616136634133838	0.5997819641020592	0.33860104741934494
clone3	12.300535269956619	4.747623419245674	5.19024323957071	0.0	0.9093548250746347	0.8336315370067957	2.584331617060548	0.22782538908002972	0.0	0.38701634541441027
clone3	6.684938414252754	1.0001261289622507	1.044820441480829	0.0	0.02329821643346091	0.0	0.0	0.0	0.0	0.0
clone3	2.8216165016572936	4.554412856465356	0.5309381198002632	0.0	0.0	0.0	0.0	0.0	0.0	0.0
clone3	5.194651728017038	6.928855081619349	0.45207875049290164	0.0	0.0	0.0	0.0	0.0	0.0	0.0
clone3	8.252469330721839	6.35340443741786	3.6114882026340545	0.22337242525752934	0.16106352910286698	0.14765153669332742	2.6701082587794205	0.35308072438907706	1.0793088179344916	0.3884371951777247
clone3	11.379386056104671	7.438664205970876	5.92845908526298	0.18333914021225037	0.0	0.36356733500783417	2.191565730970845	0.3726010797843986	0.0	0.13127909039792943
clone3	11.3714172983623	6.183118069964189	4.7621227777485355	0.20249609371740032	0.0	0.4015561819320273	1.7289718587435847	0.2743559034325784	0.0	0.1657100946464797
clone3	10.768433735139018	7.854303403869369	2.883545688401028	0.5605248057480049	0.20208426187652165	0.5557692416241877	1.4357782377054384	0.189859575380231	0.3385485948060454	0.34402374228696053
clone3	12.92701791145121	5.176022629308494	5.017461878777662	0.21335368243252292	0.15383947682914	0.0	0.36433543592199163	0.24088877148140755	0.2577248629981189	0.45831256757882644
clone3	10.237183859395216	5.795143278831307	2.776890008508097	0.31487883626644353	0.7946560007414658	0.31220736395738186	2.6885291307317125	0.3199649410876106	0.9509105258054561	0.3059915302679242
clone3	8.839086435136826	6.0229693377517615	3.2560661668348367	0.4430566521301968	1.2778706754393425	0.2928651352278743	2.2697696611312903	0.35016579038163115	0.2675995878505024	0.339909148417525
clone3	7.4266562552304425	5.805714840328873	2.46219062439731	0.7179280670008175	0.5176647385183616	0.0	1.2259766612376186	0.32423309145656637	0.0	0.1223973486641046
clone3	13.437550466494935	6.2545057085980655	4.752008209191819	0.4041319993556768	0.728502253182981	0.26713552786570344	1.3802396703590418	0.27377318187672617	0.9763587202207171	0.5994232309533019
clone5	10.576570136769183	5.120913462697327	0.0	0.0	0.0	0.0	0.0	0.0	0.0	0.0
clone3	8.402014603907372	3.9124211079525075	4.582687727412759	0.0	0.39673114292688316	0.24246317890229196	1.5659527805795386	0.4555609416501698	1.1077291035802432	0.28141093885811225
clone3	12.007729538083243	5.039471969997697	3.2945984625708737	0.2801873660860843	0.20203015631778629	0.0	0.4784646086204469	0.1265391618866189	0.3384579526119875	0.48723648176911377
clone5	3.6102234410847625	1.3624685849178833	0.39897086042178204	0.0	0.0	0.0	0.0	0.0	0.0	0.0
clone5	1.794548449017095	3.9811188290720323	0.14471859034179047	0.0	0.0	0.0	0.0	0.0	0.0	0.0
clone3	9.13095218009761	3.3502254043091595	1.4295219862572277	0.0	0.0	0.0	0.0	0.0	0.0	0.0
clone5	1.126112451997548	0.6757270439660358	0.0	0.0	0.0	0.0	0.0	0.0	0.0	0.0
clone3	8.267358516951674	6.435068054525842	3.3404867263224354	0.3496491187208569	0.2521158148502946	0.6933653017790568	1.4927040704956305	0.07895485627238917	1.4782798481524244	0.3934299808078465
clone5	2.6563528193062083	3.748099409618445	0.1577322693068195	0.0	0.0	0.0	0.0	0.0	0.0	0.0
clone3	11.274698074682426	4.7868504414217	3.737948134174428	0.21192786802987545	0.1528113879803426	0.4202596897984442	1.4476025218285695	0.0478557887450913	0.7680075656171164	0.3468569336302175
clone0	4.295145668662682	7.110087501776558	8.543926390846934	2.4660827087428627	1.587659135345337	4.191703110368054	2.8576200093208226	6.1454614046783025	7.128211610115032	1.3874350324701554
clone3	8.611882268161835	5.773121209393405	4.2827003937635935	0.0	0.0	0.3041093710763067	2.0950355371598697	0.4155543109436005	0.37049837426898397	0.31374185563196333
clone3	8.016975513236911	5.18664087983551	4.936103071776375	0.5166624598032707	1.4901656555851526	0.17075967647697826	3.0879923950584014	0.35000526016775235	2.1843947595755155	0.4492293901277808
clone5	6.086236727970376	7.062953974589726	0.0	0.0	0.0	0.0	0.0	0.0	0.0	0.0
clone5	2.820353708606472	3.3527915032073072	0.056102624547280044	0.0	0.0	0.0	0.0	0.0	0.0	0.0
clone3	9.895702475999345	6.564650258765013	3.3832877883104473	0.20925811084413617	0.6035453979979458	0.5532873020661779	5.002782320488536	0.2835175582762578	0.5055550701882717	0.36389287330686665
clone3	5.67056665617511	7.805460118706104	1.1279921064897434	0.0	0.0	0.0	0.0	0.0	0.0	0.0
clone3	11.400275275796208	6.189064999730607	3.531739877588249	0.12646523411861327	0.3647529347900576	0.16718971586906078	1.079797772324694	0.31413060218197814	0.7638310894294702	0.38809204039260137
clone5	1.4113951867035224	3.1692610508201313	0.0	0.0	0.0	0.0	0.0	0.0	0.0	0.0
clone5	0.2929695008434332	2.508427013487501	0.14569411860883513	0.0	0.0	0.0	0.0	0.0	0.0	0.0
clone5	3.7605173314948885	3.3461798216563663	0.07012913330757341	0.0	0.0	0.0	0.0	0.0	0.0	0.0
clone3	6.038022081850813	3.6385690215105506	7.748945376386785	0.0	0.0	0.0	0.0	0.0	0.0	0.0
clone3	20.11250473301073	8.367918328977197	1.4256712825723057	0.0	0.0	0.0	0.0	0.0	0.0	0.0
clone3	10.182081704327414	4.858186959370319	5.786928732929935	0.19685850495325902	0.5677822677554039	0.39037666445160213	1.3446691596669442	0.2222647524673258	0.7133975468429872	0.36246745307548267
clone3	11.716005701342974	6.7466358087807246	5.625475235365433	0.0	0.5913657005069998	0.18070727518501542	3.734723747538911	0.3703948037982144	0.3302352280579345	0.3635405890389593
clone5	2.3524392287674654	7.337865917406128	0.0477498419027342	0.0	0.0	0.0	0.0	0.0	0.0	0.0
clone3	13.040330867219485	6.384406625406762	3.1548520772367805	0.47698259449932773	0.6878601949379507	0.7882263552965348	2.443571531263495	0.2692706071368059	0.0	0.2439578877429943
clone3	10.609994186177778	3.964083154609464	3.798982139109493	0.0	0.6212260981176717	0.5694957047817556	2.45206546816324	0.1945487525987329	0.34691011333857663	0.35252048674520053
clone5	0.5375061700880276	0.18256536045646507	0.0	0.16973675069096517	2.1155868829760123	0.0	0.04140750992162216	0.20806922524871196	0.0292909878355293	0.0
clone3	10.918218020928139	5.68222730983915	3.8532958846141065	1.191641781293014	1.0310853571126373	0.3150751306801362	2.0349183707553737	0.3767212921345538	1.4394676076130417	0.26817033308082094
clone3	12.946771625680652	4.84660168766743	6.2307547551152185	0.8478259349161691	0.20377602858410254	0.37361460945624575	2.412996642178462	0.255265336022966	0.0	0.2890864735123572
clone3	5.512744449580752	4.308688931779139	3.239948725040078	0.0	0.0	0.0	0.0	0.0	0.0	0.0
clone3	6.365257490424108	2.0557251993903303	8.278871670925188	0.0	0.0	0.0	0.0	0.0	0.0	0.0
clone5	8.619563432305354	5.39044955623279	0.0	0.0	0.0	0.0	0.0	0.0	0.0	0.0
clone3	7.6681994642161335	5.971155562736	1.7600333965549713	0.0	0.0	0.0	0.0	0.0	0.0	0.0
clone3	7.77347679866883	6.7165055546979255	6.510754104604346	0.27685180220410716	0.0	0.5490059122287612	1.4183058041248962	0.3125818582318265	0.0	0.1132790699911385
clone3	11.786916294020909	7.163047340411327	4.827240349916806	0.23458861518303628	0.5074530153644463	0.6202622276693467	0.8011949397881053	0.3708099515271969	0.566752052457195	0.503928075313639
clone5	4.972872978067812	1.60861825233778	0.10093944005071213	0.0	0.0	0.0	0.0	0.0	0.0	0.0
clone0	1.6454105890339448	0.0	2.411727987566231	0.0	0.0	0.0	0.0	0.013232830374244643	0.0	0.0
clone3	3.879816123735281	1.889853270993546	0.5384477213113571	0.0	0.0	0.0	0.0	0.0	0.0	0.0
clone3	9.492872513818327	4.7896893646737375	3.694553219886574	0.0	0.40276628441256035	0.1846136774508244	2.8615937761367003	0.5045356494758705	0.6747480400351072	0.14284590491276475
clone5	2.652247268609451	0.8341135578552219	0.08374387680483336	0.0	0.0	0.0	0.0	0.0	0.0	0.0
clone5	2.7171404724165513	3.2064295674655705	0.0	0.0	0.0	0.0	0.0	0.0	0.0	0.0
clone3	7.388976362050992	6.692493137191799	3.1846079859477783	0.0	0.0	0.0	0.0	0.0	0.0	0.0
clone3	8.389761768050304	4.749340462073611	1.8543287006784532	0.0	0.0	0.0	0.0	0.0	0.0	0.0
clone5	3.2197832893894573	3.4295154357542468	0.3370952568951955	0.0	0.0	0.0	0.0	0.0	0.0	0.0
clone5	1.4301024159212805	4.101787414257849	0.09482557531673615	0.0	0.0	0.0	0.0	0.0	0.0	0.0
clone3	6.800626110681819	6.5588340214022	3.7577336902592267	0.1704397088487826	0.12289619443761106	0.2253249020873743	1.7463178956326084	0.11546183297553461	0.20588606726478395	0.3312582576043798
clone5	11.074888834635743	7.631321630621357	0.0759663007315674	0.0	0.0	0.0	0.0	0.0	0.0	0.0
clone3	5.890278945215363	5.730012619016961	2.047626508141107	0.0	0.0	0.0	0.0	0.0	0.0	0.0
clone5	6.785804588455905	2.6836899491467214	0.27736352537346454	0.0	0.0	0.0	0.0	0.0	0.0	0.0
clone3	5.096937421980334	4.154851137871002	5.069427385184817	0.0	0.0	0.0	0.0	0.0	0.0	0.0
clone3	6.627135785543634	8.579340731436028	6.375256324239819	0.9557075911703423	0.0	0.0	0.12554023977501716	0.0	0.0	0.0
clone3	5.309819679154836	4.313796626469666	0.6408102867284949	0.0	0.0	0.0	0.0	0.0	0.0	0.0
clone3	7.580944865574867	6.6756343241419565	3.7700138657175906	0.2849945022689338	0.6164890799403037	2.260612579765487	0.97334712047787	0.0643550884594937	1.3770593169997531	0.3206797201955024
clone5	8.129782061874439	2.3818243914057557	0.425573823816133	0.0	0.0	0.0	0.0	0.0	0.0	0.0
clone3	2.5427529990029654	4.494518792425409	0.2580641663668171	0.0	0.0	0.0	0.0	0.0	0.0	0.0
clone3	10.349511728528592	6.6956922256895	3.308673736834367	0.2501194580142268	0.0	0.33066321673433985	1.2813565821204844	0.1129597919805262	0.6042736391040983	0.2814378423895518
clone0	3.617470496101562	2.2226179971272337	2.018359773841503	7.642171153493565	0.38745114700036437	1.223423718145562	1.325413570947387	3.3570093177197595	4.7599994236867325	1.6062194009725927
clone5	5.693002491499805	1.3916370192148872	0.0	0.0	0.0	0.0	0.0	0.0	0.0	0.0
clone3	5.326679974433775	3.3922886739007403	1.9867237248729896	0.0	0.0	0.0	0.0	0.0	0.0	0.0
clone3	7.711677968388645	3.9107475187910654	3.8350276099217377	0.43486383225910036	0.940680615641303	0.2874495946013875	1.1138990109270948	0.49098667114743577	1.0506049889929554	0.3558652687026832
clone3	18.029293747662507	11.043173551386042	1.5180514751668166	0.0	0.0	0.0	0.0	0.0	0.0	0.0
clone3	12.747234934402014	5.669755280304931	2.2640059717585763	0.6161317705808212	1.1106603383087015	0.20363480995238126	0.5260716259044361	0.6956487630946742	1.1164031083359789	0.6617671898658062
clone3	10.27465517176195	9.025378953700022	4.581020284940688	0.0	0.6914846587371655	0.47542780028057663	0.0	0.10827577769679762	0.8688250536122153	0.12262167370174787
clone3	11.805440859368494	4.040831834054936	1.911443209744264	0.0	0.0	0.0	0.0	0.0	0.0	0.0
clone5	4.936060897849931	3.911940309028869	0.0	0.0	1.707794958219031	0.0	0.0	0.0	3.007762219895352	1.8263883481684082
clone3	13.77147740929613	6.291398358289252	6.96872427107804	0.3269801007128651	0.5894255849452676	0.756480572700777	2.5126679923100017	0.2584257450027848	0.0	0.16723749592505213
clone3	4.53957496413385	5.362485161896319	0.645010459503351	0.0	0.0	0.0	0.0	0.0	0.0	0.0
clone5	0.9123969041753821	0.7747449190344267	0.0	0.0	0.0	0.0	0.0	0.0	0.0	0.0
clone3	9.0460502607468	5.940194430687452	5.398335249927856	0.0	0.8827592815242535	0.323700257093233	1.67249912325444	0.6081962407711439	0.295774556154837	0.5760693931346269
clone3	11.73124107936813	4.269156819776832	3.3336923650038512	0.22680966890583548	0.4906258997704368	0.0	3.0985094290374846	0.15364881978105385	0.2739792919388326	0.2088076485207267
clone5	1.4441179156086412	0.8174973066248808	0.06839635631698951	0.0	0.0	0.0	0.0	0.0	0.0	0.0
clone5	4.918554436685621	4.809302258578202	0.0	0.0	0.0	0.0	0.0	0.0	0.0	0.0
clone3	10.296356541792761	4.85720016926821	7.054761854356575	0.46449170542899465	0.11164116494258498	0.3070339322717439	2.6439788625497402	0.24473785970747533	0.56109207856448	0.2850831455169797
clone5	3.0974045944087094	4.927665549119482	0.159345867317184	0.0	0.0	0.0	0.0	0.0	0.0	0.0
clone5	3.55502011983946	4.449757099082333	0.02619135092652188	0.0	0.0	0.0	0.0	0.0	0.0	0.0
clone3	0.5825205978170426	2.1883920890013138	0.3950294460970715	0.03583473940902717	0.0	0.0	0.0	0.0	0.0	0.0
clone3	10.358832464071567	6.0364778462985775	5.757515265374855	0.41233247136781914	0.4459708237866027	0.40883418995758813	1.408246897712663	0.5121021932734179	0.7471279273083767	0.44287295980578084
clone3	7.7043061924764595	6.922149000877461	1.4871732588622952	0.0	0.0	0.0	0.0	0.0	0.0	0.0
clone3	7.419304250104187	5.366636579345615	4.509547502489485	0.2789178604295109	0.4022295489589188	0.18436765709174813	2.85778035159494	0.12596582346655694	0.33692442777339376	0.3423733085553067
clone5	1.0258791061872454	2.637516077320905	0.0	0.0	0.0	0.0	0.0	0.0	0.0	0.0
clone5	5.516942720647642	3.2065139839727506	0.0	0.0	0.0	0.0	0.0	0.0	0.0	0.0
clone3	16.76652958395598	5.084638504504465	3.9704844016850203	0.2701341797448438	0.9739063420843208	0.17856155121534306	2.3064859488866403	0.0	0.32631400438971947	0.24869346677197546
clone3	12.17466078270732	1.7978934842950114	6.186093859496044	0.0	0.0	0.0	0.0	0.0	0.0	0.0
clone3	7.913806534927535	4.996820557601357	0.44034085731623596	0.0	0.0	0.0	0.0	0.0	0.0	0.0
clone0	0.22582103156609903	0.21731864223251177	0.17968175424481944	0.09168563276077844	3.34958706689836	0.24242069367732225	0.0	0.9109622334171611	0.0	0.23759426455124022
clone3	2.7891897665815906	1.4210332740014642	0.7397694636108101	0.0	0.0	0.0	0.0	0.0	0.0	0.0
clone5	1.9310891584906944	1.5031028506583513	0.09603331817523737	0.0	0.0	0.0	0.0	0.0	0.0	0.0
clone3	11.541139944606513	7.011342805677411	3.639634791366236	0.7619219601976883	0.8240800515255898	0.629548097386457	3.2527581237665983	0.17205088083237047	0.46018946232463537	0.4676318360755408
clone3	6.456546319263499	5.963373876900893	3.7178251437795087	0.689848261260069	1.3264471700231717	0.4559970002691094	3.534077745281547	0.15577579751038947	0.8333160533986639	0.3763523485532881
clone5	8.010606319438983	3.6383100245205235	0.185287677794709	0.0	0.0	0.0	0.0	0.0	0.0	0.0
clone5	6.605300659730474	3.703903805440999	0.37186694912066487	0.16866787208179948	0.06080930242944087	0.11149124819215714	0.14401364438692635	0.0761743524291275	0.10187287073944502	0.06038690047476679
clone3	9.973064226093154	7.300381575291047	2.3942983323303175	1.3962639257258507	1.677968943399893	0.7691210244699123	2.3843433131385847	0.31529270823650546	0.0	0.3332626408678591
clone3	7.636107666052022	7.621613542112325	4.796774398792444	0.0	0.0	0.17976804818301428	0.928828125362458	0.12282322496011477	0.0	0.30601245648593683
clone3	13.412300431891548	4.7453359591544935	4.817189482959793	0.2521078805905866	0.5453500124164768	0.0	0.4305144093465114	0.17078671512160504	0.9136163235406697	0.25788658429685835
clone3	5.314156432174134	5.4360116425377925	3.7091045507903955	0.0	0.0	0.0	0.0	0.0	0.0	0.0
clone3	8.096925406163733	5.024297244765146	3.097393590843288	0.4214658930050443	0.7597489265474544	0.0	1.439440445587893	0.5234455765315886	0.7636772772890293	0.53890818134125
clone3	6.425536095190245	3.552164630075505	3.3618560814198015	0.0	0.0	0.0	0.0	0.0	0.0	0.0
clone3	8.820689846396787	7.182961132225916	0.9348365378104769	0.0	0.0	0.0	0.0	0.0	0.0	0.0
clone3	9.467507489774688	5.281388914630228	2.194114459025655	0.0	0.0	0.0	0.0	0.0	0.0	0.0
clone5	0.42825848135245476	2.0202652847853932	0.14198233786059694	0.0	0.0	0.0	0.0	0.0	0.0	0.0049406341967797055
clone5	1.3936565069004332	1.8618788750639905	0.0	0.0	0.0	0.0	0.0	0.0	0.0	0.0
clone3	5.479230301425235	2.610618175653945	0.6357933038375813	0.0	0.0	0.0	0.0	0.0	0.0	0.0
clone3	15.005348264837327	3.321505614444771	4.400772498556272	0.0	0.0	0.0	2.445293997409013	0.0	0.0	0.0
clone3	8.857367411483558	8.565662324064935	2.691810292624577	0.0	0.0	0.0	0.0	0.0	0.0	0.0
clone3	8.812038476223776	5.250932724599803	5.996747201609266	0.15692004983228747	0.90518234679494	0.5186290668827703	1.6077960532589917	0.24804066483173276	0.9477736189876844	0.3049821115146037
clone3	17.525565649420855	5.841519062463688	2.2209348802459696	0.0	0.0	0.0	0.0	0.0	0.0	0.0
clone5	0.4366565532446317	2.3306097152947545	0.12408564514462544	0.0	0.0	0.0	0.0	0.0	0.0	0.0
clone3	11.023659537800748	5.03254632391873	3.1831434616957903	0.240629986739831	0.3470143177038086	0.15905896744268547	1.2327422257052443	0.43469650001979454	0.29067382225931787	0.17230191951974735
clone5	1.0348027785729492	3.159076746519243	0.0	0.0	0.0	0.0	0.0	0.0	0.0	0.0
clone3	9.678158216018273	5.6398235869338444	3.9636147986340653	0.7704765781936499	0.41666628042348525	0.38196987819339534	1.3157116239259115	0.30446957367252453	1.1633908089506473	0.4925856853562759
clone0	0.29571447059176303	1.841403383258841	0.808825576238852	0.7003679608318442	2.45287150923043	0.6282901447849581	0.08542785569087284	2.5417168165415975	0.7855932830955139	2.364190887108904
clone0	1.248019132987519	2.6416515642175917	0.6476259740554129	3.231184291259051	0.0	0.9951105373754535	14.860337504921812	2.313287809750176	5.411218387660235	3.046086552958093
clone5	5.439206163951179	5.506793611182139	0.0	0.0	0.0	0.0	0.0	0.0	0.0	0.0
clone5	3.229109401354484	1.7626746815615482	0.6882172962920702	0.0	0.0	0.0	0.0	0.0	0.0	0.718447792896818
clone3	14.000463637537985	2.5257054314323684	7.293994196227189	0.0	0.0	0.0	0.0	0.0	0.0	0.0
clone5	6.58695092545857	3.2901101664356602	0.0	0.0	0.0	0.0	0.0	0.0	0.0	0.0
clone3	7.908712356276151	6.512035395696158	2.860373142190194	0.24325890570235356	0.1754027507779944	0.16079671069461624	1.2462101207791976	0.2197228124809492	0.0	0.09953391087087483
clone3	8.589662716560559	3.171196903557965	3.7144787665123804	0.0	0.5466669648734112	0.0	1.7262161924147494	0.17119914379854684	0.6105483955594173	0.41361495732094045
clone3	0.6029961158603525	4.218094029466943	0.3855481232917895	0.0	0.0	0.0	0.0	0.0	0.0	0.0
clone5	13.721167177511072	2.0195196274715164	0.0	0.0	0.0	0.0	0.0	0.0	0.0	0.0
clone0	0.2562289864545103	0.6768909603537102	1.0193840993291723	1.155906348187469	2.6671060123821526	4.813617861900819	0.789557768022254	3.5367825032917484	0.0	1.0700733708860821
clone3	11.334058585984563	5.420473359481452	4.664641871759748	0.26446798390991283	0.19069563655469593	0.5244484074361175	2.2581062840502515	0.2388798431369834	0.0	0.24347700032212105
clone3	8.933497181456898	2.9446651719369337	4.498875861985308	0.0	0.0	0.0	0.0	0.0	0.0	0.0
clone3	7.425707327725925	3.5854245158534335	4.67032363085365	0.0	0.0	0.0	0.0	0.0	0.0	0.0
clone3	7.850318541001385	6.771761245415729	2.6026491661806714	0.2529610375468999	0.0	0.0	2.159856554504918	0.11424311569894166	0.0	0.1811315078538509
clone3	0.47219360416587636	2.5171029136305005	2.8961441818163323	0.0	0.0	0.0	0.0	0.0	0.0	0.0
clone3	7.3238906638438745	4.104504361260718	2.768057159219811	0.0	0.0	0.0	0.0	0.0	0.0	0.0
clone3	9.215718451112238	3.0975369481693	2.864368076746326	0.0	0.14051818134952174	0.0	0.3327868367220426	0.13201781275042504	0.0	0.23921501931089584
clone5	3.6046537842026662	3.3241217146390647	0.0	0.0	0.0	0.0	0.0	0.0	0.0	0.0
clone3	10.742716880675697	5.708993605246598	4.579171931027547	0.14835551634980507	0.5348615210142699	0.3922582644787293	3.0400884261934262	0.33500408962753164	0.5376270710259881	0.31868771533514945
clone3	0.4625353839291325	6.385878505672738	1.226770429785546	0.0	0.0	0.0	0.0	0.0	0.0	0.0
clone3	9.008812150935569	11.197336970375577	0.6492890068437218	0.0	0.0	0.0	0.0	0.0	0.0	0.0
clone3	12.904951636580206	5.537914219369906	5.796586595149092	0.5633915544180484	0.4062356036861005	0.37240777895463745	1.924161844627046	0.12722039559798698	0.6805601362076842	0.6339358990890361
clone3	12.389383622388898	7.732807940487818	2.2117332074461684	0.0	0.0	0.0	0.0	0.0	0.0	0.0
clone0	0.15747533289429835	5.898416912090729	5.377471410390198	1.4918536459820801	0.4354050904690055	4.273234532356917	1.6377287168667762	3.9543058590003253	0.08581497882056706	0.46871512549282934
clone5	7.531296360158004	2.940257795160041	0.0	0.0	0.0	0.0	0.0	0.0	0.0	0.0
clone3	12.134483478472571	7.638119335860548	5.584159195877279	0.24511062474095913	1.2371655783882243	0.32404143314591366	1.883544656139633	0.3044186360294963	1.6284746437596331	0.5014578809772848
clone3	7.128562581955786	6.816539168656582	1.9162397623181473	0.0	0.0	0.0	0.0	0.0	0.0	0.0
clone3	3.9393878286478974	7.8051356935740275	0.7534856751311733	0.0	0.0	0.0	0.0	0.0	0.0	0.010487775168181236
clone3	1.6892547816245471	4.462575867148964	1.2601029414632252	0.0	0.0	0.0	0.0	0.0	0.0	0.0
clone3	8.952316946901725	5.067795997157177	3.338999255888807	0.18930893855490685	0.4095057709010122	0.25027042308547004	1.6163760068717161	0.6839707230774554	0.4573590640397155	0.5228501213501988
clone3	13.187318045232558	4.976785190489883	5.166964739991241	0.27041338819936045	0.3899651854506108	0.3574922219164026	1.8470959309533534	0.0610625025383103	0.6533025596929062	0.3042728507901511
clone3	11.492895513811595	5.184457696696936	4.643788561023246	0.0	0.3504796255675484	0.6425893631288797	2.9051224320440276	0.32927805595438103	0.5871530204392815	0.3729054382546187
clone0	8.353307310588784	3.0473870506959577	9.859089458320803	1.356611049210254	1.5216281266358334	2.806446105002698	1.3299170517840995	1.429580251955582	3.3381853713903173	0.4882671648000028
clone3	9.898350800774033	3.985470008536875	3.6051840879412422	0.0943387552809452	0.3401165752487748	0.0	0.16109846869173072	0.08521117274795305	2.165209466069566	0.23160275014865422
clone3	11.154759919242712	4.884857389611458	3.5586303991041377	0.142419680502385	0.3080767421802933	0.2824227474448444	1.9456345271609894	0.32160027874695263	0.3440774232459916	0.3205051531186403
clone3	7.381922446669559	6.118979219035968	3.146605504015227	0.1784009226613578	1.157729918960516	0.1179248976147697	3.046480247523643	0.08057002551082879	0.43100595056453234	0.32848226739673814
clone3	11.53527057355484	5.342706103800725	3.911253578266088	0.5322087535166257	0.511668170094546	0.23453041173359518	2.726493951309768	0.32047721284727687	0.21429741532560997	0.4718200965726857
clone3	8.334953590568349	4.611079815762224	3.3913500526494347	0.5127387615539074	0.7394244329710258	0.3389257468928168	0.8755832009786229	0.11578240314711458	1.5484326959894332	0.3146949176137949
clone3	11.811659158477985	6.110017540291258	3.645902268874109	0.5512245521893732	0.3974625408727584	0.1821826308686434	0.4706519128778955	0.12447294433671889	0.33293138082848917	0.5074735266129223
clone3	9.181768698738857	4.956556044930435	3.2009812917881266	0.0	0.0	0.0	0.0	0.0	0.0	0.0
clone3	11.511516895467379	5.617696088994497	4.342870182068928	0.0	0.5810441225720727	0.0	2.293461644247137	0.30327500619001646	1.2978854753652704	0.1923359979443997
clone3	12.50855902819853	4.634797545047129	3.845414143031942	0.3077940624504485	0.5548401719462733	0.3051826982683407	1.0512148901160994	0.17375873884063292	0.5577090233848999	0.26762180285406467
clone3	5.16204188742131	2.2040081609892592	0.8702000776265992	0.0	0.0	0.0	0.0	0.0	0.0	0.0
clone5	0.9470072933791474	1.9327423764941278	0.1982938838742783	0.0	0.0	0.0	0.0	0.0	0.0	0.0
clone0	0.9564508784769102	0.4640871627029565	0.33974591536263127	1.2944292417406325	7.533492744153668	1.7418211165909627	0.6315555288058908	1.6076348572152743	0.39090794588684075	1.5510880653113615
clone3	12.606990152941407	4.389985756761898	3.2172294664431136	0.0	0.0	0.0	0.0	0.0	0.0	0.0
clone0	0.27006718925979195	0.27518705736868254	0.0	1.973700400457612	3.3470241163230074	1.6911959157088827	3.9321428727100534	2.53379954738548	0.7064210410761516	1.7908751546115813
clone3	2.132865222118923	0.36746610958579573	2.213586122990145	0.0	0.0	0.0	0.0	0.0	0.0	0.0
clone3	12.535057771649628	6.541570890580702	4.675275553838228	0.2650708744507409	0.19113035305140116	0.7008586113558654	1.810603154201995	0.3591366030748645	0.6403953662643229	0.16268802605110316
clone3	8.210042553497676	6.2375733003568055	5.587078386076027	0.0	0.8433446592309939	0.3865590664477446	0.9986394597358865	0.33013674884501376	0.0	0.2691920900459997
clone3	4.11518414848888	2.4422752919776243	1.320313868852169	0.44914155035687764	0.12954208306385095	0.05937746346851837	0.30679232844590026	0.26369566546801637	0.3255297303877528	0.15620843428391762
clone3	17.4675531746171	3.7563982571053347	2.1837914744628644	0.0	0.0	0.0	0.0	0.0	0.0	0.0
clone3	10.900840229626072	4.08071078886596	3.84716285341986	0.23794902508674962	0.0	0.3145736468432192	1.6253436227352152	0.3223900202227296	0.8623059024595998	0.36510477879135705
clone3	8.913618170474193	4.128454716573287	4.432754055368233	0.822504437252967	0.9884498740462822	0.0	1.8727433200915575	0.12382074132735699	0.0	0.22436200396463374
clone3	6.5387854938294305	4.278827834450026	0.8949761387971936	0.0	0.0	0.0	0.0	0.0	0.0	0.0
clone3	12.941061183184953	4.560136486879591	2.633591242936895	0.0	0.0	0.0	0.0	0.0	0.0	0.0
clone3	19.239456124269037	5.846021621949311	10.974837290760757	0.0	0.0	0.0	0.9808261872652959	0.0	0.0	0.665872030518712
clone3	12.123983292766221	6.464211708224347	5.60862591508761	0.0	0.9630042729131308	0.0	1.9548572250107958	0.2584997828513336	0.9218891179622778	0.4488825134471095
clone3	11.653877845265521	8.673986164405814	5.151545600489346	0.0	0.6318023727437331	0.5791912777629689	4.488860680652057	0.13190727592702253	0.705632404692031	0.4182757733694565
clone5	12.448100952750766	6.212236583361199	1.3032541048191288	0.44333819628533144	0.15983533866700525	0.0	2.2712120057581475	0.450499250881031	0.0	0.22675009773697496
clone3	3.7301987064129323	1.7401307956783165	1.3740983180389288	0.0	0.0	0.0	0.0	0.0	0.0	0.0
clone0	2.1634204006784183	0.8949625208043227	0.16551874068791314	0.0	3.491558512366089	0.3721873718972555	0.19230230422870648	1.4748831722532154	0.34007867561760824	1.5781421280967123
clone3	6.950619112706844	5.633717138514896	3.142320035163998	0.427579085733003	0.7707687781888988	0.0	0.0	0.2896570600489407	0.5165027387153314	0.3280348962460446
clone3	4.203661995008052	4.417379760651973	0.33640014998248624	0.0	0.0	0.0	0.0	0.0	0.0	0.0
clone5	3.3828204576972785	7.380624559066118	0.0	0.0	0.0	0.0	0.0	0.0	0.0	0.0
clone3	7.766890645650624	7.419500128163873	1.5863777461052808	0.0	0.0	0.0	0.0	0.0	0.0	0.0
clone3	9.630138849900934	4.584218095786778	2.612225854309839	0.592414272477512	1.4950689037442746	0.7831842053871938	2.023283683212419	0.3344351610858489	1.7890467775343522	0.39389566228166895
clone3	7.216046733538357	5.374888006562513	2.266452343633758	0.5139979431883718	0.37062015414878774	0.1698790396385656	1.7554669088382802	0.29016685268082126	0.0	0.1840228506855062
clone3	3.050198232019255	7.593866082702802	0.9906074108599432	0.0	0.0	0.0	0.0	0.0	0.0	0.0
clone0	0.1956867964794727	0.7385058488412857	0.48657650803896524	1.5669468698708986	1.639082443085621	4.084720693287505	0.4899373459775992	2.71107312294601	0.07997851784169134	0.9210822520094344
clone3	10.476260178636046	6.543979507658227	3.2337049555979895	0.0	0.5287895121562242	0.48475644667711215	1.6697643664539774	0.4416012797444725	0.2952909257196387	0.30006649233812444
clone5	10.09395993264442	3.5255309621242814	0.027965122942617257	0.0	1.1386716835317228	0.0	1.949419464244535	1.0955680713766798	2.8728897810250658	1.8080515961051298
clone3	3.9463699780566843	2.6282250330498416	1.616205283772056	0.0	0.3398000452628032	0.0	0.0	0.0	0.0	0.0
clone3	10.40196907736521	4.195503635026688	3.3623933989853874	0.0	0.38065375845649835	0.4652748945069709	1.5024931168634346	0.35762686453831305	0.6377032720728637	0.4860123542666721
clone5	0.7986498100208914	1.4693438119618436	0.10831898245671066	0.0	0.0	0.0	0.0	0.0	0.0	0.0
clone5	1.661275457129227	2.02064829292352	0.044656998525513206	0.0	0.0	0.0	0.0	0.0	0.0	0.0
clone5	3.019858644287243	1.2210747580184418	0.0	0.0	0.0	0.0	0.0	0.0	0.0	0.0
clone3	7.159781261931819	4.882099452964206	3.884256710133275	0.0	0.1587926418028055	0.29113949890919155	1.8803296645595216	0.14918679597428083	0.26602282260222504	0.5406501067758883
clone3	7.738754766699723	5.957906282886845	4.926070959848765	0.2094675364955014	1.208298853237681	0.1384602580881183	2.5038945541196123	0.18920086855345145	0.7590915450394956	0.29997640031680595
clone5	3.9385441534104157	1.1147805877330952	0.0	0.0	0.0	0.0	0.0	0.0	0.0	0.0
clone0	4.510098432712956	2.074402679464809	3.2521729410302225	6.027521520428001	7.867112615931122	0.252168069921347	0.5211622377361823	3.0667479949358727	0.8294884862242607	2.4974913068912428
clone0	3.8482875738064015	0.7866690148345049	3.154157492556498	3.0139734699193728	1.8255190211033556	2.645732376428913	3.541026149370391	2.0853290605803627	5.126231964633337	2.6242993247935567
clone3	11.967266491312081	5.709953985410705	4.420993487456577	0.4627458820833628	0.16683233116226662	0.0	1.1853185804979234	0.3134802805526343	0.5589831762130327	0.6626938297513872
clone5	2.6252531293750003	2.938471180180343	0.11868562169851675	0.0	0.0	0.0	0.0	0.0	0.0	0.0
clone3	3.8413366162219837	7.663903559478772	4.752458032765978	0.0	0.0	0.0	0.0	0.0	0.0	0.0
clone3	1.6625593985995193	1.6234912206276677	1.240189467759173	0.0	0.0	0.0	0.0	0.0	0.0	0.0
clone5	4.777611222049035	5.138638681393001	1.4255474116893205	0.0	0.46622343765642993	0.6411005091827979	0.552074548408208	0.14600672525379108	0.39052840685998563	0.4299145427374534
clone3	9.410093977769504	6.351349055412115	4.31967888756221	0.4898197108970395	0.5297795229442536	0.8094400297311479	1.6728905342357774	0.276517534312264	0.5916875511377363	0.4759947815798951
clone3	5.586011781161752	3.190919261656536	1.7172664459589682	0.0	0.0	0.0	0.0	0.0	0.0	0.0
clone3	12.761920688934731	2.889746239639287	1.153912721089855	0.0	0.0	0.0	0.0	0.0	0.0	0.0
clone0	1.3339672966451461	1.186652346619312	0.505435195009538	0.7307359241615018	4.990051920206851	2.216228581855033	1.468056611515131	1.9315725408621087	2.1288818932570734	4.150743151141659
clone3	5.741757755055808	5.716111853021894	5.119998346886724	0.0	0.0	0.0	0.2287882874404518	0.0	0.0	0.0
clone3	8.949937979955871	3.476721581417484	3.1337377568111964	0.0	0.0	0.0	0.0	0.0	0.0	0.0
clone3	10.74298762982051	5.203037620035927	4.27400151741741	0.16154674472545924	0.34945166741907924	0.42713643063182405	1.6552009693090792	0.10943742736489387	0.585430898273745	0.5122739048148197
clone3	8.277370482072234	3.787757412518468	0.5737069326816518	0.0	0.0	0.0	0.0	0.0	0.0	0.0
clone3	9.21387066155112	3.00914903245498	2.8197353936072904	0.23980289008513403	0.6916431107671235	0.31702449560414253	2.457010054808482	0.3249017664847766	0.5793494285086037	0.19623963545669273
clone3	10.540572195864728	6.444238680409041	3.3547778783266673	0.0	0.20572045633776767	1.1315389030669123	3.8976342708775773	0.3865516109431748	1.0339207630908727	0.37939841189780166
clone5	3.005855690140472	3.8893205986790047	0.1601588564361492	0.0	0.0	0.0	0.0	0.0	0.0	0.0
clone3	7.8189841136158025	6.406385939061951	6.139564890418216	0.2784725418657597	0.6023810275521011	0.18407329680900456	1.902145091215933	0.4401764751896822	1.0091594888284516	0.5412255725627706
clone3	14.271941763890696	2.620271309138717	5.6268115162422845	0.0	0.0	0.0	0.0	0.0	0.0	0.0
clone5	3.4702406654937117	1.3996780050209645	0.08628776266199803	0.0	0.0	0.0	0.0	0.0	0.0	0.0
clone3	7.757977828185592	4.694570924368788	5.853597034886886	0.7240960472800726	0.9136963219042592	0.11965878730465992	4.018655781277599	0.4087733693535043	1.0933579424025024	0.40738139856699
clone3	14.98323431405056	3.897054175085451	4.027666030931597	0.0	0.39517289020525365	0.0	1.4038219270992687	0.06187794836953675	0.9930404187005288	0.5325807021971437
clone3	9.908462023175762	4.711608643948474	3.547793673735262	0.0	0.1933835555732783	0.3545604558730082	2.747922060272736	0.24224693472399883	0.6479448759640049	0.3292118538440571
clone5	1.6700591756878145	0.6768203557008324	0.07550205704811766	0.0	0.0	0.0	0.0	0.0	0.0	0.0
clone3	9.098979473471475	3.8187112615016026	3.1206444658404893	0.0	1.22472328479924	0.14034235126967723	0.3625614350167111	0.143829509935034	0.2564699640912504	0.21718141842488517
clone3	6.481612542235008	4.15838220023787	3.0084268232717064	0.2924000593270536	0.21083616480774847	0.3865590664477446	0.9986394597358865	0.26410939907601094	0.0	0.2392818578186664
clone3	6.52669424453339	2.167072485859799	0.9986872749017744	0.0	0.0	0.0	0.0	0.0	0.0	0.0
clone3	8.747913188683166	3.1545313680997946	0.30963336296732435	0.0	0.0	0.0	0.0	0.0	0.0	0.0
clone3	11.412175066456788	6.8909773668562115	1.29720907207487	0.0	0.0	0.0	0.0	0.0	0.0	0.0
clone3	2.072726088225529	3.362889506274772	0.5890110933969421	0.0	0.0	0.0	0.0	0.0	0.0	0.0
clone3	5.995602461531046	2.5954396489431537	5.2616841181736955	0.4773089223861003	0.6883307948432673	0.47325937245717614	2.8527838523105093	0.16167289725650685	0.0	0.46383710414843604
clone3	8.81097352215911	7.10381248056324	1.9651299788292096	0.0	0.0	0.0	0.0	0.0	0.0	0.0
clone3	8.040794207507483	6.258717077728287	18.993813358130044	0.0	0.6538844314098196	1.049010430211801	2.322875190464518	0.05119408250070642	0.5477211668135934	0.3710527595896911
clone3	10.31412977395592	6.182154434350819	3.922352597835641	0.0	1.0361079711511418	1.2212096988376129	0.7010848619840601	0.09270768333592029	1.2398395969064078	0.4409617779470662
clone5	3.7379564998199	0.7935041188090528	0.1327779064450582	0.0	0.0	0.0	0.0	0.0	0.0	0.0
clone3	7.118986757397392	4.692238300071856	2.7728078803771288	0.0	0.0	0.0	0.0	0.0	0.0	0.0
clone3	6.076993611444252	5.578558359232597	1.6335659061308163	0.0	0.0	0.0	0.0	0.0	0.0	0.0
clone3	9.506033054643243	4.372263872691406	3.840982240446811	0.6030540601218929	1.0146136067861167	0.1328750383035419	1.3730813009584089	0.5900988287941589	0.7284712560540376	0.47293902924652237
clone5	3.6150951011398442	0.7762437001126813	0.0	0.0	0.0	0.0	0.0	0.0	0.0	0.0
clone3	10.710451910008318	7.254011602782147	3.043612480262729	0.25884239731177955	0.7465571445430934	0.3421951270879243	1.3260440117714831	0.3506978256095881	0.0	0.18534282661176876
clone3	10.005165682108048	4.955825573814257	4.6201833511474355	0.24179755368103623	0.0	0.7991537077267086	1.2387236459316329	0.49140641483580116	0.8762526245418946	0.2720739215706758
clone3	4.937614232728648	5.406355171433735	1.4215948772761338	0.0	0.0	0.0	0.0	0.0	0.0	0.0
clone3	7.0842477561146575	2.4912501456735834	0.9608197470096468	0.0	0.0	0.0	0.0	0.0	0.0	0.0
clone3	13.534657899110172	4.839033211472513	7.793561598038022	0.0	0.17378688020426802	0.0	1.6463061383669912	0.21769865022870644	0.5822848701086013	0.29585091057105267
clone3	4.929627899510718	6.869172768030618	4.400146955655675	0.0	0.0	0.0	0.0	0.0	0.0	0.0
clone3	2.6308583070376357	3.7565833994669156	4.413170477721056	0.0	0.9771160169149048	0.14050982849475466	0.0	0.0	0.0	0.0
clone3	12.686397282322163	4.749131000114447	3.663268302438474	0.27692506280273216	0.5990335807199776	0.1830503967738129	2.3644685276493376	0.43773040321853024	1.0035515636457581	0.39658166075225254
clone3	10.193286937687482	6.130937134768831	3.4850303253018633	0.43110187943626155	0.15542381747619605	0.4274443559680159	1.8404380156512559	0.1946956826556217	0.0	0.33073755244580605
clone0	8.823464874662864	2.68318626476229	1.3054970685510179	1.7764048115774662	1.352043572528452	3.7183708615871014	4.46597800827332	2.2173738721156595	0.5364609617621634	1.105416349019996
clone3	9.071520134779874	4.8271589218580955	5.052632379394386	0.0	1.5934405688930986	0.1623058304571185	0.8386040887833737	0.05544624233300348	0.0	0.4772232993174312
clone3	8.598660751638342	5.8904961188955145	3.7183698401598155	0.0	0.0	0.0	0.0	0.0	0.0	0.0
clone5	0.14418354955969354	0.2040513142152019	0.0	0.0	0.0	0.0	0.0	0.0	0.0	0.0
clone3	11.206614149110672	6.27015920738597	4.147396446815711	0.5290696725639661	0.6358128023651263	0.1165735506249139	2.108098616848936	0.3584103409857343	1.2782006602687295	0.5411967701801107
clone5	9.733321528072308	5.886489829914287	0.0	0.0	0.0	0.0	0.0	0.0	0.0	0.0
clone5	2.272612421127513	5.1459912329693	0.0	0.0	0.0	0.0	0.0	0.0	0.0	0.0
clone3	7.9816461692010865	5.375232366712427	3.284923987640741	0.18624307035620657	0.0	0.7386518413328765	0.9541192275479814	0.37850275198600236	0.6749281649790568	0.26671687061447985
clone3	9.679147964669998	7.229560766546045	2.9415546295793717	0.0	1.0494890595923947	0.48104829583326775	3.106859028507248	0.3286674336902098	1.0988703520564789	0.4280459990016333
clone3	12.778163666004549	5.123772054619464	3.8833652121506868	0.0	0.8659428894272799	0.3175338303457604	2.87111709717273	0.16271187846448987	0.0	0.196554916027773
clone3	10.079797508559304	6.8119964732018214	2.5908319381833667	0.0	0.0	0.0	0.0	0.0	0.0	0.0
clone3	9.423060885798641	4.800850491457543	3.373992423815499	0.2550572294251828	1.655189789086616	0.5057865825553782	1.306652678428493	0.11518980493456535	1.540507498179105	0.286993890460123
clone3	9.63159281239738	7.451511749816274	4.470483537674668	1.0862568116374558	0.15664991360741784	0.1436054493270166	1.8549567294969578	0.4905789595666614	0.5248662873181538	0.3333466508458352
clone0	1.092073618202682	1.5455234504526476	0.20365861822042242	0.4156809211308908	4.8622590052807855	2.47292538626831	0.07887127342207474	1.3349775468875182	0.0	1.1102678730815643
clone5	2.559604026112666	3.7672965443944815	0.08485963021145188	0.0	0.0	0.0	0.0	0.0	0.0	0.0
clone3	10.510280842758165	5.737249388286494	2.61338825254598	0.0	0.5494533741603872	0.6715994654448922	1.3012611503864338	0.28678626798939416	1.2273208281609451	0.49367128681817757
clone3	3.5699501498053534	5.169415555746586	5.351752311736937	0.0	0.0	0.0	0.0	0.0	0.0	0.0
clone5	8.492495706256564	3.3984029633464297	0.8737922688199832	0.19816319112507574	0.28577263164057254	0.3929638985466232	1.3535809984452714	0.17899025549953482	0.718125612387298	0.4662224173939397
clone3	9.475569912598576	6.022740249873131	2.976134776935395	0.11249057425900515	0.4866705152189176	0.3717872994777163	0.7683823769525397	0.2540168599626581	0.13588524701771185	0.4027416145283141
clone3	5.7035940544123305	6.789837914457806	7.1744357587752905	0.0	0.0	0.0	0.0	0.0	0.0	0.0
clone3	9.65899706675604	2.430150613487584	2.8464781997923234	0.24207721774960092	0.0	0.16001560245390678	0.41338545297186424	0.10932772834756456	1.1696881360219968	0.0990504012413841
clone3	10.501261835207389	2.2292379591177323	2.6111456703794853	0.0	0.0	0.0	0.0	0.0	0.0	0.0
clone5	0.9435709289672195	0.2670719214487194	0.0	0.0	0.0	0.0	0.0	0.0	0.0	0.0
clone5	6.924908655558701	6.050597182335448	0.2994579299547896	0.0	0.0	0.0	0.0	0.0	0.0	0.0
clone3	16.088559194562006	3.6430138195428965	3.600387754204159	0.0	0.19625035990817472	0.0	0.46477641435562267	0.12291905582484308	0.6575503006531981	0.16704611881658135
clone3	8.832627351168224	4.697008396292136	2.3958966623251974	0.7244720057677569	0.13059581755744754	0.3591627463178811	1.546439350291943	0.32718848712116416	0.8751405005232077	0.24085035909330849
clone3	9.78999170770974	5.28221239060762	3.65143182721134	0.6210681378822107	0.2985490143805863	0.2736884072831806	2.828194363121455	0.14024444203160882	0.0	0.33882879095272295
clone3	5.298932212574644	3.109403705217144	4.327670939286046	0.0	0.0	0.0	0.0	0.0	0.0	0.0
clone3	11.292415533493484	3.972036902351463	0.38165176522364375	0.0	0.0	0.0	0.0	0.0	0.0	0.0
clone3	13.497103867286022	4.80115246735039	4.535221303257392	0.0	0.0	0.0	5.901383272735739	0.0	0.0	0.0
clone0	1.1629372747792501	0.02743018418689379	2.602486072486839	0.0	0.14185661746715097	6.762288639408777	8.174944721356558	0.0	0.15843344441731713	2.113068502294282
clone3	8.245136409688676	7.156787078622623	5.467089593789859	0.9298914273427447	0.13410034367281531	0.4917344584384141	0.952762740286495	0.2519764188625493	0.44931240554674723	0.47560299067720757
clone0	4.407951278996831	0.0	0.14453274568980268	0.0	0.0	0.0	0.0	0.0	0.0	0.0
clone3	6.239119382064583	3.4303973380014945	0.4279616945641855	0.0	0.0	0.0	0.0	0.0	0.0	0.0
clone3	17.66894420827185	6.061098172849586	5.0619546620476354	0.5198384662311207	0.0	0.08590468170235814	0.0	0.22009799890399953	0.0	0.0
clone3	15.129644112835932	6.795906887616956	2.9441707602966805	1.557953782713882	0.802406033439953	0.29423541021192634	3.8006493262385557	0.25128869079462013	0.5377032977480958	0.5236326214924277
clone5	2.1939180137155017	1.862924814985412	0.0	0.0	0.0	0.0	0.0	0.0	0.0	0.0
clone3	0.8461788617689381	2.7201004338710177	0.42080586237110407	0.0	0.0	0.0	0.0	0.0	0.0	0.0
clone3	11.768896221083335	5.815333491965492	5.158300927064646	0.13497998353302268	0.29198347756233656	0.3568927895824785	1.8439987753874567	0.1828803442460422	0.16305178034383766	0.1518813275580917
clone3	7.5910933861445775	4.785545087788511	3.088686058660194	0.0	0.0	0.1543390114699328	0.7974410143674114	0.3163479047165472	0.0	0.23884141263191855
clone5	1.9991472686431715	3.9023881541807177	0.2742561571209373	0.0	0.0	0.0	0.0	0.0	0.0	0.0
clone3	7.044183508424685	12.888574426785254	1.688985836949245	0.0	0.0	0.0	0.0	0.0	0.0	0.0
clone3	12.784398884648082	5.314738136129993	2.7814930510176796	0.27034353198954403	0.5847966679258061	0.17869993526433453	1.384964076360658	0.305233640949704	0.32656689563569447	0.5254264277165828
clone3	3.757684790983751	5.020142263779301	2.0929457868576997	0.0	0.0	0.0	0.0	0.0	0.0	0.0
clone3	9.31858732572471	4.64212067659577	4.078048259662701	0.0	0.5456128950447807	0.6669052296054366	0.4307219361767581	0.17086904181002227	0.0	0.3612152557201163
clone3	9.595735796756603	5.205692979758208	3.9766433743867036	0.0	0.9754170551278848	0.35767706794634896	1.8480509960675997	0.06109407570404881	0.32682017916385037	0.3597811206931583
clone5	13.528937029573159	4.959234111731197	0.8823551740787476	0.0	0.0	0.0	0.0	2.0672630107871663	0.0	0.0
clone3	9.282070731828743	4.83071831897458	5.65830541859492	1.013068550175726	0.5843815170160168	0.13392980627458645	1.0379856611020537	0.18301017217677507	0.2447512977745931	0.26943530974658986
clone3	13.861669536181951	4.771775573267998	4.844029443741787	0.5070251028738008	0.36559236135994755	0.5027234370699412	1.7316524352687686	0.45796876903732714	0.6124711497120995	0.4667822142803454
clone5	3.710331989988959	6.465210917163508	0.05766103078470449	0.0	0.0	0.0	0.0	0.0	0.0	0.0
clone3	5.443113732442392	2.3515027165876656	0.33242234024357636	0.0	0.0	0.0	0.0	0.0	0.0	0.0
clone3	3.0528003708562044	6.048533979479758	2.857716037552767	0.0	0.0	0.0	0.0	0.0	0.0	0.0
clone3	7.805127053461514	5.419426547034842	4.36668745837552	0.0	0.0	0.0	0.0	0.0	0.0	0.0
clone5	6.744000173149026	3.572001907477711	0.13282376902662033	0.0	0.0	0.0	0.0	0.0	0.0	0.0
clone3	5.90404599007717	5.308211875082048	0.7772002534760268	0.0	0.0	0.0	0.0	0.0	0.0	0.0
clone3	8.650241563540192	5.429055165850438	3.740675236412395	0.0	0.36701489973099793	0.1682265197977235	0.8691951912438566	0.2298753743416934	1.5371357648416504	0.3644654902681815
clone3	5.689011093701487	2.3164848079293314	6.750259095867623	0.0	0.0	0.0	0.0	0.0	0.0	0.0
clone3	6.195964553594842	2.5310582285373022	3.6308917324192804	0.0	0.0	0.0	0.0	0.0	0.0	0.0
clone3	9.978651243729377	6.556632596275912	1.7722844304790608	0.0	0.0	0.0	0.0	0.0	0.0	0.0
clone0	5.644207126194426	1.3312982945694987	3.326662681184702	3.005963910792769	1.8104679306276072	3.8103147557969366	4.831211984853661	2.267929686733106	7.689418813903731	1.2118586639106743
clone3	9.72649529922813	6.148421155146377	6.126865301266826	1.0969599709974056	0.47458027285970555	0.4350612889359994	1.8732340809196744	0.49541275644289484	1.3250948144714607	0.38151535836638156
clone3	12.194210015683502	5.278758284144587	4.2806094356570785	0.24269476167243154	0.0	0.3208476110427825	1.657760030795333	0.38362318964815073	1.1726720343281756	0.37238655313645364
clone5	1.8156632081468513	4.453906190211332	0.12899024351870997	0.0	0.0	0.0	0.0	0.0	0.0	0.0
clone5	2.1657946644408197	1.4942235703215399	0.0	0.0	0.0	0.0	0.0	0.0	0.0	0.0
clone3	11.756489480545957	5.445166431637954	2.4803408432364518	0.48214688428082236	0.3476538280796737	0.0	1.2350140381460741	0.3266231994792824	0.29120950311121246	0.24659921940019786
clone0	1.8702698169638334	0.8507705077722238	2.5909584343842393	1.8079727246257935	1.173280992462728	6.214463329888727	0.7718504354499931	4.245918200081048	1.5287838588589666	3.6803343855541053
clone3	6.51920864911338	5.107573743703506	0.31123306050911076	0.0	0.0	0.0	0.0	0.0	0.0	0.0
clone3	17.482951512884856	6.701014402152454	4.347147406159521	0.0	0.35543223450161643	0.48875231941232156	0.8417641607147287	0.0556551777727887	1.488625121297425	0.3277516191335696
clone5	0.6943337709865038	5.5355072279259385	0.0	0.0	0.0	0.0	0.0	0.0	0.0	0.0
clone0	1.069387635757017	3.052059259524524	0.6204425262469425	0.7839401613639405	8.044127420864491	1.634300185878633	1.2357256977278108	2.396617017914827	0.0728443271295248	2.152818006132732
clone5	4.495233638883589	6.944001533152688	0.07577917318025307	0.0	0.0	0.0	0.0	0.0	0.0	0.0
clone3	3.8560097243905025	7.443124699360379	1.3831859578451295	0.0	0.0	0.0	0.0	0.0	0.0	0.0
clone0	0.6524911409509624	4.678650843588817	0.6489694074450926	0.294353368210822	2.228568358172501	1.9457069106483063	2.1362850941815115	2.941228015872102	3.200130532888534	3.304576934194063
clone3	6.06307753189743	9.468925896883796	1.8445785290130619	0.0	0.0	0.0	0.0	0.0	0.0	0.0
clone3	4.946202833402792	2.624985283375573	0.9224074436910309	0.06972946510737772	0.30167216171918915	0.04609191427293703	0.3572225439493675	0.12596582346655694	0.0	0.0
clone5	2.902651596967246	2.861356469141127	0.0	0.0	0.0	0.0	0.0	0.0	0.0	0.0
clone3	9.526020271738709	4.5629373814726	5.4661181848357385	0.24792698704845412	0.17876868842618615	0.32776472371866333	0.846749733805908	0.16795443128874257	0.5989767604860333	0.10144394327564642
clone3	12.854645641626947	6.343925786296393	4.261754804724232	0.6691175270661923	0.48246971473588984	0.294862510404194	4.189624562056919	0.5540133702165109	0.0	0.3650425273371727
clone3	10.037945170341452	5.682356719010616	3.6607144589659337	0.4528341896717979	0.8162944978872044	0.0	2.3198597748126817	0.10225525089712714	0.0	0.2084462332917856
clone3	5.496397736432507	3.9302435847762163	6.9053452624591545	0.0	0.0	0.0	0.0	0.0	0.0	0.0
clone3	9.720672793811055	3.996046637911032	4.373712584112955	0.1566147579065437	0.6775659687341502	0.20704802436642894	2.6744467422887896	0.28292353765131495	0.5675578208646095	0.4966342944313682
clone3	6.041065439754972	3.4197724941753993	5.4076136386386695	0.0	0.0	0.0	0.0	0.0	0.0	0.0
clone3	11.079266261052597	5.623025128762713	3.039853077495607	0.258522680911938	0.18640875342068475	1.0253173657236745	1.7658748154124202	0.17513232570893836	0.0	0.26444842179255407
clone3	4.111180660440088	5.296587777210335	3.806991726532677	0.0	0.0	0.0	0.0	0.0	0.0	0.0
clone5	10.095086949183	4.896111242498888	0.0	0.0	0.0	0.0	0.0	0.0	0.0	0.0
clone5	2.06114915116219	3.3161430246549326	0.05394800986296216	0.0	0.0	0.0	0.0	0.00828815533190449	0.0	0.0
clone3	2.9029772605004496	3.765986478381118	0.336852696799194	0.0	0.0	0.0	0.0	0.0	0.0	0.0
clone3	10.527656586639024	6.257555115278061	5.235417485407681	0.2374630842594792	0.3424473037653423	0.31393122278567687	1.6220243369161507	0.37535357244448053	0.5736965976881204	0.26719671716766163
clone5	7.392858844099636	4.530874303281692	0.060768238669910594	0.0	0.0	0.0	0.0	0.0	0.0	0.0
clone5	3.9243151865321533	1.0919268417168364	0.0	0.0	0.0	0.0	0.0	0.0	0.0	0.0
clone5	2.427806518959612	4.543773584033644	0.0	0.0	0.0	0.0	0.0	0.0	0.0	0.0
clone5	2.5150853632601367	2.9973868304678666	0.0	0.0	0.0	0.0	0.0	0.0	0.0	0.0
clone3	9.278016170758407	5.402232311676461	4.218486547035384	0.3587589346354216	0.646711204873956	0.35571517796104163	1.2252761832001158	0.04050597957203647	1.0834251397032681	0.36698224594318096
clone5	5.1579080130426	4.460848315544712	0.0	0.0	0.20972279984628459	0.0	0.0	0.0	0.0	0.0
clone3	11.405584353888655	5.500032899673518	3.781341413524991	0.2858508091591163	0.20611380329061232	0.3779008191249598	1.9525433632312144	0.25819381024120275	0.0	0.2631626578188017
clone3	7.542777742274301	4.407611118987551	6.050053717797265	0.0	0.0	0.0	0.0	0.0	0.0	0.0
clone3	6.302650035974621	3.456356917190011	3.917895204311708	0.0	0.0	0.7047859902274467	0.455187293223986	0.06019151421886419	0.32199196459647816	0.2726661261885529
clone0	1.0216045013086992	0.9453269833234671	0.0	0.21270861807089103	0.7093563721724759	0.21090397095705857	0.1362127071214235	1.951303706078909	0.25694564455515095	0.8621775096393559
clone5	0.631708541053913	1.1238932536147428	0.0	0.0	0.0	0.0	0.05214055299052836	0.0	0.0	0.0
clone5	0.7032000693769569	2.313798554658631	0.1748511603061017	0.0	0.0	0.0	0.0	0.0	0.0	0.0
clone3	3.2215287057505977	1.21577839394825	1.0680469787381857	0.0	0.0	0.1601081933591573	0.6204369794690555	0.05469549469349863	0.29259124013558	0.08671925101161684
clone5	1.676436588159645	1.8716586827501371	0.09263268035006184	0.0	0.0	0.0	0.0	0.0	0.0	0.0
clone3	13.225122416481222	5.848889354014579	4.5215986716570145	0.0	0.8066089084414023	0.9243017763338309	1.43270869577555	0.3789073514002045	1.013474441212539	0.31468090127148174
clone3	7.1557656807417285	8.040205437792077	3.450736191167194	0.0	0.0	0.7759365669189445	0.2505700102632318	0.0	0.0	0.0
clone3	8.186216599438586	6.564997747971477	4.749519012125909	0.46162320790980366	0.16642757694021432	0.15256891252938662	1.5765904836324385	0.2605997847631902	0.5576270194114571	0.40137367874010593
clone5	1.4141854040549848	4.936742770603215	0.1339573836022449	0.0	0.0	0.0	0.0	0.0	0.0	0.0
clone3	10.449410490386978	8.014253238311658	4.693617960108735	0.45618997922036825	0.1644687519282763	0.0	1.558034274801542	0.25753256846475675	0.0	0.2099909525446018
clone5	6.410126745229279	2.0510006957317946	0.0	0.0	0.0	0.0	0.0	0.0	0.0	0.0
clone5	12.898921114560219	7.974465096163178	1.350452728018241	0.9187882461207416	0.49687179577278207	0.455496564579613	2.353466171901715	0.15560484075280565	1.6648030548802986	0.35244311174810977
clone5	10.807132143481256	1.4091524850370993	0.24154611451205665	0.0	0.0	0.0	0.0	0.0	0.0	0.0
clone3	7.335428475348053	2.825058355283188	0.717623260625688	2.563255245786947	0.4400582989659802	0.0	2.7096748654678042	0.9646883055263166	5.013114816942921	1.7105487496290284
clone3	10.088145809375554	6.924314300013332	5.267690606893071	0.0	0.0	0.0	0.0	0.0	0.0	0.0
clone3	6.811252271434441	8.117401562437664	4.991729068377116	0.0	0.17491484326539913	0.0	2.4854872228057983	0.2738895280751748	0.0	0.32258539055195556
clone5	1.760318048937849	2.4289548433849077	0.0	0.0	0.0	0.0	0.0	0.0	0.0	0.0
clone3	4.29548385717189	7.412520041133523	2.7563222958745217	0.0	0.0	0.0	0.0	0.0	0.0	0.0
clone3	13.419359815173785	5.50361119657624	4.6305677656485225	0.555958816538795	1.0690032000664873	0.24499644037833856	2.531702232261192	0.5021679861659518	1.56702375970257	0.5876589968816013
clone3	3.753671729556487	5.891788092348084	3.054609645832964	0.4618269251242387	1.165507157309912	0.3052724842931328	2.3659293643389705	0.26071478908126744	0.2789365518547602	0.3306889002609802
clone3	10.79914996983889	5.270056335834952	6.296367968364365	0.7559594117492355	0.3633915886573233	0.33313144686166096	1.7212283295905315	0.17070446772689202	1.217568459432481	0.25776239138364043
clone3	5.2293543867179535	2.8434200200725157	1.6424619938203704	0.0	0.0	0.0	0.0	0.0	0.0	0.0
clone3	12.157322653735521	5.950157710140754	2.2671947125638705	1.0283326030116524	0.617902582580193	0.33986936590643907	1.1706946041253647	0.1935079305791523	1.86329251180019	0.4558248853066284
clone5	0.7380296532250852	0.7713036307115617	0.0	0.0	0.0	0.0	0.0	0.0	0.0	0.0
clone5	3.9753273182993087	6.813661669223158	0.2196595012085365	0.0	0.0	0.0	0.0	0.0	0.0	0.0
clone3	4.779509610614088	6.039333323047063	0.5093263765605222	0.0	0.0	0.0	0.0	0.0	0.0	0.0
clone3	9.904473255298178	4.805828500506325	3.870041681001955	0.9574563699282022	0.17259438102628816	0.3164443958866601	1.2262570767594025	0.43240967030788807	1.4457232994119091	0.26933575767563694
clone3	3.9223939053671844	3.7829355963937346	0.7224487610787548	0.0	0.0	0.0	0.0	0.0	0.0	0.0
clone3	9.175394556969877	5.713485223137302	3.6503486377046026	0.9313258490046202	0.6715360135095804	0.20520541364824652	2.6506456736834307	0.21030425822301468	0.3750045841013863	0.28580198465577955
clone0	0.2953473865031793	1.9854110064059611	1.762519731349088	0.8993552934813773	2.4858535084955027	0.9247519018109664	0.5119308607870239	1.5457019919210664	2.052078080792375	4.824731093707082
clone3	4.918458432109683	6.379169818442483	1.7957650587427747	0.0	0.0	0.0	0.0	0.0	0.0	0.0
clone5	2.9644854174537505	4.19539640444766	0.11793940018500051	0.0	0.0	0.0	0.0	0.0	0.0	0.0
clone3	10.069186281556863	4.305350816457244	3.6223886460034915	0.1932951260309429	0.3135964030579233	0.22359771637687811	0.08252056304014449	0.09820867027194992	0.7588578633669678	0.1285217376100052
clone3	9.786057425983968	7.862893932311022	6.279508704685759	0.21361498516667174	1.0781952310529745	0.2824035310913407	2.5534715640705414	0.48236759506687243	0.7741215266416249	0.393320469595686
clone5	2.329384033173049	1.977953274416024	0.0	0.0	0.0	0.0	0.0	0.0	0.0	0.0
clone0	1.1864491611511285	0.0	0.47201818431054615	0.0	1.8293193013750149	0.0	0.6580778764037325	1.1530238956301126	0.0	1.974292859303316
clone3	18.50264509564035	7.989872633066904	1.6515314978893223	0.0	0.0	0.0	0.0	0.0	0.0	0.0
clone3	10.757249097305088	6.537306502777195	4.720230126471288	0.0	0.6174980637045268	0.0	1.4624102399323804	0.1450359358571568	0.25862120560674573	0.569408091178861
clone5	1.0155923309509267	1.6584065439525073	0.0	0.0	0.0	0.0	0.0	0.0	0.0	0.0
clone3	1.3055790235975429	3.61837407663991	2.5429591575152317	0.0	0.0	0.0	0.0	0.0	0.0	0.0
clone3	9.073030910275444	3.313632696854285	2.6198885153132077	0.0	0.5712207674844297	0.6545679877065091	0.3382031251319774	0.13416647510783164	0.23923929844923794	0.5469938438349543
clone3	9.263196749607168	6.242596680753724	8.335752278106892	0.0	0.6456782377469469	0.3946077863138842	2.038865160521813	0.06740213486116967	1.0816946260745353	0.30533006600577833
clone3	8.035060144808568	5.083671580583479	5.64119434185615	0.3198349059692925	0.9224726575145866	0.42282851430821455	0.5461691055004185	0.14444491737363133	0.38635099419491853	0.2617328145272027
clone3	11.4177367170929	6.463439663125806	4.699080419183636	0.26642052248765913	0.960517609275626	0.3522135689451319	1.81982211119895	0.48128693446692633	1.6091400878383064	0.3815382118082389
clone3	11.348398235005291	6.091902418773991	5.448967409154575	0.2648025840919851	1.145621407662346	0.35007462014586993	3.16534847985364	0.3587731044887563	1.919241578450061	0.43339563215233157
clone0	1.686001256534566	2.067919699944714	5.030703871980156	3.5747867708105003	11.133096494725429	5.781739710876335	4.026384527154477	3.7441667920249193	1.6537922926160273	1.9839685944556003
clone3	6.328849517877512	2.1739584372365366	2.2611994642962667	0.0	0.0	0.0	0.0	0.0	0.0	0.0
clone3	8.926995801069458	6.468431372035297	6.392745746901405	0.48326013037706067	0.17422826918654624	0.638880119518115	1.650487474668547	0.2728144595050344	0.0	0.2966023213344518
clone3	2.025277754348705	1.900750966194329	6.255076250167408	0.5409758825851354	1.0401938640754478	0.6198240233178556	0.3695210352270812	0.814391166637698	0.1306965351007106	1.8740996774286092
clone3	10.648657724313848	4.791545641556492	1.629412772471162	0.0	0.0	0.0	0.0	0.0	0.0	0.0
clone3	11.326780811121242	2.388765927956315	3.4606886495452613	0.0	0.0	0.0	0.0	0.0	0.0	0.0
clone3	8.768321772231172	7.0318213534851575	2.906998643444889	0.0	0.3565238052666817	0.4902533305515514	2.110873273325501	0.446608806658655	2.090475589662276	0.4046254519881914
clone3	10.31936084715679	6.16984595140477	4.382238339637541	0.0	0.33944338004810254	0.0	0.0	0.0	0.0	0.0
clone3	11.019723979856249	2.3227078189669177	3.4979510094286916	0.15865673322188067	0.0	0.0	0.0	0.035826544090852154	0.3833051707112715	0.0
clone5	1.566764636208261	0.14782101659562719	0.0	0.0	0.0	0.0	0.0	0.0	0.0	0.0
clone3	8.964453128252702	6.30240794738084	2.5885360723476047	0.3913611863618268	1.1287698337276466	0.2586938853433953	1.670779088628804	0.35349571402133256	1.418257800679626	0.4603815606315249
clone3	10.560405745975308	5.978115194673839	5.835226317195664	0.3970029637069518	0.5725209664999483	0.1312115799332775	1.355891739906957	0.08964790774782277	0.7193515476133006	0.36549259873847983
clone5	9.650625601106226	6.828874871364291	1.371219663216204	0.6996878620447012	0.5045125699890339	0.9250021610094571	1.194828602538914	0.36866128677575793	0.5634679977739128	0.35786289661787124
clone5	0.867268255146519	1.129184636928261	0.05750581939632035	0.0	0.0	0.0	0.0	0.0	0.0	0.0
clone3	4.150203344629139	3.573013634369489	0.300985648407722	0.0	0.0	0.0	0.0	0.0	0.0	0.0
clone3	14.130078709748238	6.619748646570148	3.6346069404838772	0.9891302574021974	0.9509548000591453	0.21794185551614334	1.9706139244457441	0.3722619483668254	0.5974198738212539	0.4047210629173001
clone3	9.537317734110315	6.956349361965897	3.2835604636895144	0.2482210181052004	0.35796140125566017	0.6563068779964316	1.2716309154630236	0.44840964862098825	0.0	0.4570391320088391
clone5	2.9553552083648817	4.879554351112601	0.0	0.0	0.0	0.0	0.0	0.0	0.0	0.0
clone3	11.108865334059423	3.705777069111566	5.129849549452565	1.3423548131497243	0.0	0.1774621471031911	1.3753709439692425	0.18187164044889237	0.6486097757854148	0.3844746269837769
clone3	13.854241086110628	5.769640415838533	3.817877155502314	0.0	0.0	0.0	0.0	0.0	0.0	0.0
clone3	4.476968344714377	2.138363260334753	4.1745042261971514	0.0	0.0	0.0	0.0	0.0	0.0	0.0
clone3	7.259203219607773	8.561135913445161	5.715851258956143	0.0	0.7379059591696966	0.2705837861952822	1.3980561808702283	0.2310892673804624	0.4944809125780455	0.2303023533264003
clone3	10.114123867253777	4.9650651540204445	2.6720637822008184	0.0	0.0	0.0	0.0	0.0	0.0	0.0
clone3	9.26708381875701	5.400275211105319	4.0663526362692375	0.3688755066378305	0.9309267601213471	0.12191530655767342	2.2046981304867086	0.6247229947742179	1.1139764302130537	0.6603287345711855
clone3	10.842988482116866	5.424351348987166	1.7556105658714232	0.17063424300204225	0.12303646402200097	0.22558208035487987	0.8741555420825221	0.2697184402026457	0.41224211739956745	0.2443636223679704
clone3	7.28073021152413	6.061075592002922	3.407733386237113	1.1592354609044861	0.6269033236058696	0.3831334530092711	2.474474263635238	0.1963266835972812	1.050241306845007	0.2371613871872077
clone3	7.274497733716409	1.4799074265548102	2.1479602739264116	0.0	0.0	0.0	0.0	0.0	0.0	0.0
clone3	6.411522898921151	8.846866967139537	3.454163680042511	0.0	0.0	0.0	0.0	0.0	0.0	0.0
clone5	0.7799017894529332	3.8722594643130823	0.032320515585147966	0.0	0.0	0.0	0.0	0.0	0.0	0.0
clone3	10.798256182080017	6.685830579928338	5.034362831811401	0.0	0.32929637086926977	0.15093769352132644	1.5597340721774986	0.41250165362995556	0.827497569063347	0.25693561696659056
clone5	10.893666602954326	6.047826411671591	0.0	0.0	0.0	0.0	0.0	0.0	0.0	0.0
clone3	10.586510570979621	7.67839391732708	8.993837984273226	0.0	0.0	0.0	0.0	0.0	0.0	0.0
clone3	11.615657780590926	9.805540845072695	1.216101455168884	0.0	0.0	0.0	0.0	0.0	0.0	0.0
clone5	6.626541647171039	3.257623953407428	0.0	0.0	0.0	0.0	0.0	0.0	0.0	0.0
clone3	4.006509721702779	6.268025779244142	1.8113114192331334	0.0	0.0	0.0	0.0	0.0	0.0	0.0
clone5	3.742134055677137	5.467699819344723	0.10059287536542916	0.0	0.0	0.0	0.0	0.0	0.0	0.0
clone3	15.983203786436532	5.927930652768761	4.3853618167149735	0.5594261291864887	0.5378350918367297	0.12326219697224501	1.910618652741307	0.33686654999752075	1.1262833686794131	0.32427445819808276
clone3	7.618841351536228	5.740005009422275	2.4516151893560165	0.0	0.3280080999117287	0.0	0.0	0.0	0.0	0.0
clone3	4.321822559300925	5.8483725384114775	0.4912566972707349	0.0	0.0	0.0	0.0	0.0	0.0	0.0
clone3	11.383042137146148	3.8483802510614185	3.7738678974756334	0.0	0.0	0.0	0.7307566195859208	0.2898939498956379	0.0	0.13132126903491215
clone5	1.8474602583325948	1.269929656035879	0.0	0.0	0.0	0.0	0.0	0.0	0.0	0.0
clone3	5.051117223194156	3.943965574992239	4.330909047225974	0.0	0.0	0.0	0.0	0.0	0.0	0.0
clone3	7.104496077717898	5.433664516207143	1.8041235349969036	0.0	0.0	0.0	0.17467161696778116	0.0	0.0	0.010463172821974967
clone5	3.3816301470115673	2.326863486329033	0.0	0.0	0.0	0.0	0.0	0.0	0.0	0.0
clone3	8.683895666332681	6.207831201002582	1.550235346697781	0.0	0.0	0.0	0.0	0.0	0.09100427996586086	0.0
clone5	8.21049570418556	0.8320243493726865	0.0	0.0	0.0	0.0	0.0	0.0	0.0	0.0
clone3	4.967233765275263	4.800297336047252	0.4940423786587794	0.0	0.0	0.0	0.0	0.0	0.0	0.004911843679068822
clone3	10.403165975913678	5.114221637598472	2.4506091192981048	0.185253994039923	0.26715618121682844	0.4898194012449914	2.530805895836246	0.20916258171646382	0.6713438412138998	0.26530042414281507
clone3	23.32285319717798	9.470056132311063	1.2145011111036532	0.0	0.0	0.0	0.0	0.0	0.0	0.0
clone5	1.0659172930660963	2.432466762463349	0.0	0.0	0.0	0.0	0.0	0.0	0.0	0.0
clone5	5.458886172933431	1.865785965520138	0.10244193521230616	0.0	0.0	0.0	0.0	0.0	0.0	0.0
clone0	4.952399418607949	4.700465817497461	2.890512644426695	3.431475894701645	3.8633473295710603	1.2733989480957038	5.2772398510526335	4.399977759604722	5.4298650330449325	2.7095745332108567
clone3	9.195350429969702	5.136882482253768	5.054213550534864	0.8187293164853114	0.5903478593701548	0.10823774830358927	1.1184886954763693	0.18487864561356662	0.5934003065275106	0.35174826223973454
clone3	3.296297163575004	5.779395267835559	1.730322527355995	0.0	0.0	0.0	0.0	0.0	0.0	0.0
clone3	9.913543285751748	4.275759504316983	4.069221315377717	0.0	0.0	0.0	0.0	0.0	0.0	0.0
clone3	10.53035942080388	6.518127753504317	0.961503770722161	0.0	0.0	0.0	0.0	0.0	0.0	0.0
clone3	19.002519644144183	0.28961400328744397	2.035379886670971	0.0	0.0	0.0	0.0	0.0	0.0	0.0
clone5	14.053992002278628	9.620012832279759	0.0	2.5230893101464806	0.0	0.0	0.0	0.0	0.0	0.0
clone5	3.6119972733960966	2.5967779178491823	0.0	0.0	0.0	0.0	0.0	0.0	0.0	0.0
clone3	2.029326894014417	2.7898867029767924	0.32953042841042834	0.0	0.0	0.0	0.0	0.0	0.0	0.0
clone3	8.930270650072567	4.014515536640686	3.6573232338619013	0.0	0.5126240719068831	0.23496856297834207	1.2140389355960388	0.2809414391580886	0.42939553430902627	0.2545316059753333
clone3	14.226524517114829	4.702544666162324	2.7705782182024925	0.0	0.0	0.0	0.0	0.0	0.0	0.0
clone3	5.86304404396082	3.257910951539117	0.21465272574198538	0.0	0.0	0.0	0.0	0.0	0.0	0.0
clone3	9.710450955362006	6.102564272051625	3.5194552897434903	0.0	0.0	0.0	0.0	0.0	0.0	0.0
clone3	10.668851290986563	5.284566767909068	3.589105216180772	0.42467274518881	0.0	0.0	1.450392868578569	0.0	0.0	0.4778475936118027
clone3	1.0278867715231856	0.9482391102181448	0.26505082343720154	0.0	0.0	0.0	0.0	0.0	0.0	0.0
clone3	2.005547089313726	1.402448465076432	1.1733661280134082	0.0	0.0	0.0	0.0	0.0	0.0	0.0
clone3	15.199142531471969	6.02283273667058	8.314408957906902	0.77137578304535	1.2978079697613076	0.849812591410613	2.6344943192098804	0.17418566448889	0.6211992398062768	0.2104151766911565
clone3	8.880152731229924	5.800320838177356	3.057308064248011	0.0	0.1666481081817429	0.30554215963261444	0.3946699013245073	0.20875608199934703	0.2791829622362574	0.33098102826474435
clone3	7.84403158007693	4.790967979026293	5.748616978371297	0.5587292110686198	0.20143690172101755	0.0	2.385298068869953	0.12616758399533412	0.6749281649790568	0.3429216907900456
clone3	2.0423424379507713	1.5318918815732383	2.1836681059179703	0.0	0.0	0.0	0.0	0.0	0.0	0.0
clone3	6.149971179390002	4.061659802201958	6.9323478718497356	0.8323169239116052	0.6001452549153753	0.18339009793431574	3.7901703355193406	0.1252979240844437	1.0054139339918664	0.5392167819965248
clone3	6.8932136323580595	6.197553088552795	4.839535366165003	0.2743837997722929	0.9892273647704927	0.0	2.3427704682713286	0.8054678821977951	0.3314474181976333	0.4771442735730573
clone3	9.39756758501381	6.476335333751456	5.689384201051223	0.0	0.39872265989269845	0.54828067324299	4.2492966496106535	0.31216893635833665	1.6699345482242713	0.4808000685357042
clone3	9.80650759989016	3.7884163500171004	4.613178920518182	0.0	0.0	0.0	0.0	0.0	0.0	0.0
clone3	4.17246104683215	3.2617800242507538	0.3161859617067222	0.0	0.0	0.0	0.0	0.0	0.0	0.0
clone5	3.4802864726575287	1.9402964505959712	0.0	0.0	0.0	0.0	0.0	0.0	0.0	0.0
clone5	3.158143414608132	0.9151761466398305	0.0	0.0	0.0	0.0	0.0	0.0	0.0	0.0
clone3	9.992974622494655	4.525519558071348	5.168300218083768	0.0	0.1950329888464543	0.0	2.771360010127737	0.18323485512271454	0.0	0.22134654151796512
clone3	3.0568985226145555	4.231791788659383	0.3869599137642206	0.0	0.0	0.0	0.0	0.0	0.0	0.0
clone3	8.364552147353038	4.866599318634222	6.470648798371057	0.0	0.22673757026650596	0.0	0.536978759975171	0.14201435386013272	0.7596997914698158	0.28949473866425274
clone5	0.9493632612506279	0.9282757638076422	0.34335970918305186	0.0	0.0	0.0	0.0	0.0	0.0	0.0
clone0	4.17212560524719	1.4729435208283679	2.4094492933452254	1.7910680511577168	3.743034560027422	2.5484270610288156	2.3327804105787604	1.597211416581666	3.3003405787288482	2.692287913143319
clone3	7.876974970682204	5.308402610410516	2.2384171582043804	0.7614599653152012	0.5490535778658246	0.16777769813442614	4.334381065237373	0.17194655699000302	0.0	0.2856017299437023
clone3	6.721543252860644	4.99699993810762	1.054108114951948	0.0	0.0	0.0	0.0	0.0	0.0	0.0
clone5	2.9937333490768308	0.7061314393522359	0.0	0.0	0.0	0.0	0.0	0.0	0.0	0.0
clone3	12.747305736640039	7.011863229114846	4.784341079977533	0.0	0.5867672113895271	0.43032500740792473	0.8337785287079482	0.25726021675938193	0.7864015259755976	0.34961479688555885
clone5	2.319789841275206	1.899456310481908	0.0	0.0	0.0	0.0	0.0	0.0	0.0	0.0
clone3	12.78109712873779	5.911705081646487	3.7206184008371945	0.21094533608778973	1.825235155445108	0.27887419851168677	2.5215596033827024	0.38107137242210976	0.25481565269215345	0.5826074321354362
clone3	2.262832275578916	3.2965918091633575	1.7210615435526186	0.0	0.0	0.0	0.0	0.0	0.0	0.0
clone3	10.431789224804538	5.259414021396229	4.8635086126036375	0.22059439551676327	0.6362416811525563	0.14581522963917348	1.5068004327127902	0.3486895433732769	1.33235713849681	0.27078091351170125
clone3	11.16754726711676	5.013849712575884	2.298056260776061	0.0	0.0	0.34449574173717085	0.4449863827682692	0.17652780240781438	0.0	0.1865889063723559
clone3	10.39657504318208	9.356233456829225	1.7676001576795874	0.0	0.0	0.0	0.0	0.0	0.0	0.0
clone3	11.685574517703124	7.028500540567338	2.9056257987490475	0.7413221811085183	0.35635543511071166	0.16334060198541653	1.2659258416982546	0.4463978934087572	0.895495008032425	0.5055429569852462
clone5	4.23315534464582	4.313406474405175	0.5613743274499186	0.19096711903859945	0.0	0.0	0.6522136179552442	0.04312260671957314	0.0	0.03906887632906054
clone3	9.034150653307305	6.9135340081295835	4.659091129593007	0.4528341896717979	2.1223656945067315	0.5986563820062648	2.7065030706147954	0.25563812724281787	0.2735050742115477	0.6021780072873807
clone3	2.06308363170854	1.5730711404967885	1.0887889544943563	0.0	0.0	0.0	0.0	0.0	0.0	0.0
clone5	9.334233348888889	5.283994152865802	1.6879732863789045	0.5742111453122222	0.0	0.3795596430223534	2.9416712974442287	0.0648317928184529	0.0	0.2349491822038428
clone3	11.209622636130566	5.053000753809771	4.129303777752422	0.5618790938692751	0.40514503830707743	0.9285200663197839	1.4392472321052638	0.2537577286692733	0.0	0.4885444991698362
clone5	2.6191528505307424	3.6243045985000806	0.14472312910893304	0.0	0.0	0.0	0.0	0.0	0.0	0.0
clone5	5.856073972551411	2.6424320446707066	0.2532376781713495	0.0	0.0	0.0	0.0	0.0	0.0	0.0
clone3	9.940092678589862	5.158049996570928	5.767091376802056	0.3736832038320032	0.40416852375304324	0.4940171036659447	0.6381236612024171	0.4219101675116244	0.902796252816121	0.24846159165169374
clone0	1.5039396905673657	1.3097871910665801	1.150632598154381	1.2525431625751346	0.90315096809926	1.8111281215805182	2.1389171911398788	3.694582879118904	0.28369399753271396	1.5935589098730962
clone3	7.241718813158286	5.062464301398737	1.241833207962682	0.02112220834254768	0.12184198346504095	0.013962003217443515	0.5771126251116744	0.9825461353030928	0.0	0.7108493138680979
clone5	2.411997898510193	1.0752542360911772	0.11994897315185223	0.0	0.0	0.0	0.0	0.0	0.0	0.0
clone3	12.05876701841177	5.597581576143876	4.797472575674558	0.6527975873816511	0.37656172857435305	0.0	0.0	0.0	0.0	0.0
clone3	13.649257898961517	4.596883325876259	3.09317191708524	0.2338285805678751	0.33720595859543373	0.30912633198893485	0.7985991791743354	0.13200306380474852	0.14122896358013334	0.25114770907989536
clone3	6.056443127383092	4.885580598688803	6.626129715817719	0.0	0.0	0.0	9.447966214280196	0.0	0.0	0.020961175081579377
clone5	4.434445168680352	5.996791018061775	0.0	0.0	0.0	0.0	0.0	0.0	0.0	0.0
clone3	10.647247866280708	4.101895789533009	2.9416057701525657	0.0	0.865843527076227	0.13229058125994245	3.4176043472889064	0.09038511563329923	1.4505340826228037	0.3889703005719816
clone5	2.3953598415809423	2.1889449641878556	0.06806946307973523	0.0	0.0	0.0	0.0	0.0	0.0	0.0
clone5	2.671370725848282	3.482108453544658	0.06991979895507873	0.0	0.0	0.0	0.0	0.0	0.0	0.0
clone3	11.343614322082685	7.134977656959269	3.7607962279040996	0.42644654129238996	0.46123632875729326	0.8456570286164291	1.4564509480011159	0.3370381405384731	0.772701988389837	0.588898832686206
clone5	10.047468641060965	2.3473245046129168	0.21149711693826637	0.0	0.0	0.0	0.0	0.0	0.0	0.0
clone3	16.1132377554937	5.97965313174638	3.9175323522437013	0.0	0.5241370459691584	0.0	1.6550732236141414	0.05471449058190804	0.0	0.29742640743216264
clone3	9.507999897613876	7.6595140848497	2.182311171264285	0.24745798352601675	0.7137220466747994	0.16357234556827596	2.958017780180086	0.27939451977212204	0.8967655140736155	0.2278170939405611
clone3	5.810629035304288	1.0494514030647757	1.155853388730706	0.0	0.8100436203896069	0.024753003986554035	0.0639470877119219	0.05919212745161474	0.0	0.019152780566382647
clone3	9.947045939393774	4.72422948285083	3.8567328154250373	0.3422543810088929	0.32904508180396025	0.37705627897538374	1.3637258467656799	0.2576167936588475	0.41343304905890327	0.17504969117239594
clone0	10.974952874710452	0.008196286545602574	0.14400682106999	0.0	0.0	0.0	0.0	0.0	0.0	0.0
clone5	3.8633307260274665	8.990933332823365	0.0	0.0	0.0	0.0	0.0	0.0	0.0	0.0
clone0	1.041481173518563	6.780050657962204	0.08632165986939654	1.5269653246882342	8.342374929448654	0.0	1.4040582740200442	3.0502123300606088	1.135094407547695	2.8475836927510336
clone5	0.8552742252706226	1.5693467580730922	0.0	0.0	0.0	0.0	0.0	0.0	0.0	0.0020414340962970723
clone3	8.082115247333538	6.634019074146371	4.421171212265625	0.2734517408757578	0.7886936334956173	0.1807544942273946	3.2687371811814954	0.24699439228979445	0.33032151894585143	0.33566361476339446
clone5	1.080182525248544	1.2811919568413388	0.0	0.0	0.0	0.0	0.0	0.0	0.0	0.0
clone3	3.627187029972086	3.513224985194092	0.19858402425607136	0.0	0.0	0.0	0.0	0.0	0.0	0.0
clone3	12.755281076634633	4.273420467389019	2.847975463615645	0.704595059640818	1.2701273082762696	0.2328723950204474	2.4064168499543768	0.039776449221218785	1.0639121806141838	0.8288572921250279
clone3	5.628426744737724	6.4251170273791445	0.5560974899540047	0.0	0.0	0.0	0.0	0.0	0.0	0.0
clone3	8.492185895764369	4.432438626203762	0.6974050838748107	0.0	0.0	0.0	0.0	0.0	0.0	0.0
clone3	8.514164019914515	5.976506169076408	4.064740781007118	0.0	0.3323420541056735	0.0	3.1483203051263935	0.3122376808939804	0.8351511471079761	0.18859056796586812
clone3	7.993357131938498	3.679370970030627	3.2122077001415406	0.0	0.0	0.0	0.0	0.0	0.0	0.0
clone3	7.599571265735984	4.1944727987527255	4.157204478953451	0.0	0.37080227707465935	0.6798500731284903	1.3172471596049402	0.5225569934666701	0.6211992398062768	0.28932086795034023
clone3	9.29493257691838	6.654561713961958	2.7190483599306647	0.0	0.1333891875281831	0.48912670985203394	0.6318067220072013	0.1253200732667107	0.4469296280734571	0.5487737162996554
clone3	11.052592514296068	5.775448654264335	2.1140264667575273	0.2876580022901388	0.41483377341777455	1.1408699000685636	0.9824438225384108	0.1948696136530463	0.3474822575606854	0.2942515699330014
clone3	10.454708484551446	4.512689476850011	5.9790113428923215	0.0	0.25505581674731514	0.0	0.6040443850591073	0.11981336056612853	0.6409365149598311	0.07236688939775283
clone3	8.19769377950617	4.23708156918344	4.608470510201912	0.0	0.347814074140093	0.15942554722476124	0.41186110006853405	0.10892458392406583	0.29134373196722135	0.296055462940657
clone3	8.170312622669773	1.9094503263329101	0.4473145571576512	0.0	0.0	0.0	0.0	0.0	0.0	0.0
clone5	15.370445580993804	4.280901498632224	0.0	0.0	0.0	0.0	0.0	0.0	0.0	0.0
clone0	2.8622351517770768	3.876356386510074	3.0990335368466395	1.1032562154133447	2.262775615143663	4.116290316263154	1.3815896763620281	3.3438533075611927	6.900426977869162	2.8012983838630925
clone3	9.09227166133084	5.848889354014579	2.466326548176553	0.5593264630312801	1.2099133626621035	0.3697207105335324	1.43270869577555	0.315756126166837	0.0	0.31468090127148174
clone3	4.228910999664405	5.74544222155145	6.309129028764467	0.0	0.8253569962777487	0.5674712464382601	0.488669760239915	0.0	0.6913538162459795	0.43908417203291994
clone3	4.97344338322189	1.6272523392358775	3.721295329304529	0.0	0.0	0.0	0.0	0.0	0.0	0.0
clone3	9.871357995174082	8.648178465513471	3.2726928876867594	0.0	0.4587128473233628	0.42051516681351914	1.6295428387817956	0.0718273206149729	2.3054233185515622	0.1952256312613238
clone3	11.431456460444466	7.395664274626418	5.143461366955783	0.18417807327200367	0.6640114694182786	0.12174365529888051	2.5161074455436383	0.24953736517767777	0.22248160031780595	0.4898392730873413
clone3	6.646664886976567	2.727881271812417	1.2229962247098474	0.0	0.0	0.0	0.0	0.0	0.0	0.0
clone3	3.1951422515128978	3.020580010557139	0.6355793798656159	0.0	0.0	0.0	0.0	0.0	0.0	0.0
clone3	10.488782798187984	7.037120389923355	4.636520443746124	0.5257472053913715	1.705914017739861	0.5212866988758396	4.0400873697001565	0.35615958526489955	1.5877172230667842	0.40334861017944945
clone3	5.868840197627334	3.799855362817919	0.6201986663966891	0.0	0.0	0.0	0.0	0.0	0.0	0.0
clone5	4.129159860492648	2.115810077876783	0.14161631977284692	0.0	0.0	0.0	0.0	0.0	0.0	0.0
clone3	5.795283334069009	6.444110909795185	5.352289492442746	0.0	0.0	0.5554717206168942	0.956673079870112	0.06325264583063726	0.33836735894158815	0.17191978770068397
clone3	14.483470107383408	5.997353357804654	2.4008829196869566	0.18149493796939384	0.3926028271836273	0.239940148944932	1.5496577464423942	0.28688574293493335	0.0	0.2413516085399127
clone3	9.773327656973436	5.664287634047967	5.554615674557124	0.0	0.2270787342301931	0.0	0.5377867328309868	0.21334205671675666	0.0	0.2899303311088272
clone0	0.0	0.0	4.983747342957451	3.0054118321744827	1.500274750652957	1.986609022600981	0.6579769194393847	3.967533854175513	0.4654419930065439	1.474087691714583
clone3	3.7224195204677284	7.37525492016141	1.5173476474892245	0.0	0.0	0.0	0.0	0.0	0.0	0.0
clone3	10.044899665999433	5.800019444525073	4.395900813026902	0.2718887535285853	0.3920928209129289	0.17972134305228343	0.0	0.06139565726766974	0.3284334770085148	0.1390604327638684
clone3	9.41690577268198	5.573102808110918	3.8315778895419297	0.2896484396157002	0.41770419808853126	0.7658427339144632	0.9892418008288786	0.06540600188853053	1.749433231394649	0.5925752623394734
clone5	0.2888518402273576	3.2212545092688405	0.0	0.0	0.0	0.0	0.0	0.0	0.0	0.0
clone3	7.488488042799783	5.041407795916181	2.819129273316776	0.0	0.0	0.0	0.0	0.0	0.0	0.0
clone5	1.1463717079257794	1.1194333296970878	0.0	0.0	0.0	0.0	0.0	0.0	0.0	0.0
clone5	12.290728918810883	2.6391009437100372	0.0	0.0	0.0	0.0	0.0	0.0	0.0	0.0
clone3	9.57115099418955	6.117221311202152	4.299125414449766	0.0	1.054517555785291	0.0	3.210937875579222	0.1887098301643129	0.25237381772924206	0.27782658711142677
clone3	7.648641172246438	5.051434792880052	1.267893109393689	0.0	0.0	0.0	0.0	0.0	0.0	0.0
clone3	12.41592292505957	5.37473570749267	5.0848451478108325	0.24710739370283943	0.5345331526660674	0.32668120397083306	1.6879011222643392	0.16739921002828395	0.895495008032425	0.2527714784926231
clone3	14.550147120321727	4.3559251599411635	1.948101972225337	0.0	0.0	0.0	0.0	0.0	1.6010463490212437	0.0
clone3	10.267304581425877	5.933281627515383	5.5314394311939425	0.0	0.0	0.3827095155785555	1.4830417536907627	0.2614792639814781	0.3496930713708917	0.38496082291594375
clone5	3.1861251624435747	4.447925339166327	0.0	0.0	0.0	0.0	0.0	0.0	0.0	0.0
clone3	7.061702066562889	3.7476958840278347	3.8044432160894406	0.19910574816048798	0.7178297506154222	0.26322201271241974	1.7000240802866906	0.35968323412977293	0.24051378481845	0.36660520938912977
clone3	5.999848805985406	8.256863408010382	5.350141416392267	0.9799998242569464	0.0	0.0	0.23907228270198919	0.0	0.0	0.0
clone3	9.156180229713701	6.56538727765206	2.2935546156141746	0.0	0.0	0.0	0.0	0.0	0.0	0.0
clone3	5.39534585593318	3.9640118222270653	1.3701000509614996	0.0	0.0	0.0	0.0	0.0	0.0	0.0
clone3	10.219247263726471	7.134820498861096	5.42084813114635	0.9220262663713876	0.33241525720129156	0.7618363980266948	0.7872534419371671	0.2082043038090404	0.2784450337017122	0.33010618854245866
clone3	12.591648716182387	6.853823787908941	5.459043042300043	0.0	0.6301316357803187	0.5776596654766087	2.2384951731073515	0.29600653631306156	0.5278248238019929	0.4693158964455414
clone5	10.925558124883594	3.478963187292529	0.271664722220554	0.0	0.0	0.0	0.0	0.0	0.0	0.0
clone5	1.4831252682849214	2.591743520582581	0.0	0.0	0.0	0.0	0.0	0.0	0.0	0.0
clone3	9.962893281610542	1.3330603643473768	0.9909119900053028	0.0	0.0	0.0	0.0	0.0	0.0	0.0
clone3	6.5635371288810385	2.169998652461525	0.5485807829140756	0.0	0.0	0.0	0.0	0.0	0.0	0.0
clone5	2.8233438804277604	2.32339660039044	0.10400389852346441	0.0	0.0	0.0	0.0	0.0	0.0	0.0
clone3	11.6868288730614	4.698699863186466	3.0380257720819124	0.0	0.0	0.0	0.0	0.0	0.0	0.0
clone3	3.5342027534902343	3.6165930677072042	0.4867099432167842	0.0	0.0	0.0	0.0	0.0	0.0	0.0
clone5	1.9005932807880948	6.6526629881365515	0.0	0.0	0.0	0.0	0.0	0.0	0.0	0.0
clone3	11.214336001561088	4.653502801405721	0.25234860012678034	0.0	0.0	0.0	0.0	0.0	0.0	0.0
clone0	3.966487891329398	2.83626919603316	0.6229072585904873	0.0	0.0	0.0	0.0	0.0	0.0	0.0
clone3	7.478125115658472	5.936908965003171	3.9909947468665044	0.0	0.0	0.0	0.0	0.0	0.0	0.0
clone3	9.974961316801554	5.460955550403489	4.177314863006777	0.0888143776908703	0.12807988353508135	0.0	0.15166471299307213	0.08022129672350363	0.10728511015919318	0.11810518330146282
clone3	7.387288330067969	5.54550023562233	4.152887548030343	0.0	0.15671498106893705	0.2873301970543049	0.37114544407006633	0.2944696384090478	0.7876264504708869	0.2000910675544409
clone3	11.345348024409153	5.017547905255055	3.5262853214414878	0.47982568194934655	1.0379403491704702	0.47575477951048073	1.6387577379159735	0.37922585826749783	0.8694225949145621	0.3926592247285681
clone3	13.707049444808199	6.241249530795641	4.14919445105566	1.4114641014105345	0.8723498657189963	0.3998540169989821	0.6886571534479266	0.3187250855034346	0.0	0.24751149396907718
clone3	27.16811762098271	3.0759071321209546	3.602864179517965	0.17508780530893842	0.5049908876338844	0.11573489198732458	1.7939420912136885	0.11861061644132215	0.8460033147102382	0.10746065364727377
clone5	2.9890787660258114	2.6935159815278626	0.0	0.0	0.0	0.0	0.0	0.0	0.0	0.0
clone3	3.058576277606764	2.916079553688443	2.028045347978402	0.0	0.0	0.0	0.0	0.36076898553913733	0.0	0.0
clone3	4.488101041929925	2.5406585390166607	2.4479326130516013	0.0	0.0	0.0	0.0	0.0	0.2366860986717419	0.0
clone5	2.2890952524826416	4.956544147863457	0.0	0.0	0.0	0.0	0.0	0.0	0.0	0.0
clone5	10.040462625190715	6.1352971972439905	0.0933296315279884	0.0	0.0	0.0	0.0	0.0	0.0	0.0
clone3	6.441728504980189	4.298387577997668	4.9212882223283865	0.0	0.0	0.0	0.0	0.004755149002399807	0.0	0.0
clone3	7.911741436597542	7.640201924994933	4.1659617559178415	0.3149262149658516	0.9083149369207724	0.20816956045989737	2.6889336641549333	0.1422280378111711	1.1412643271192657	0.32214481234314135
clone3	12.391288531893373	5.543761458637401	3.1804924418977034	0.0	1.3652309219251801	0.35758462104328714	1.3856800050638685	0.18323485512271454	1.3069428307115776	0.2766831768974564
clone5	7.558027861749067	3.991802153620297	0.0	0.0	0.0	0.0	0.0	0.0	0.0	0.0
clone3	13.175827497995932	6.060171917260771	4.504745002486833	0.5572416466089057	0.6027017842227889	0.5525139372270279	0.9515789740135087	0.25166334911955357	0.0	0.3135079692646125
clone3	4.804099005004955	4.1254055381744195	0.8908451655526007	0.0	0.0	0.0	0.0	0.0	0.0	0.005636219719982408
clone3	9.7215378602377	6.841868992764101	6.010501208952406	0.711178941441743	1.025596512194267	0.23504840278907202	1.518064316341632	0.5620738001232843	0.8590828766603964	0.30917911304920837
clone0	1.7119659809275625	4.314159501293689	0.988679539702542	0.7473930955088737	6.601654952595996	3.7546640590648592	0.2552585792311626	1.0885671026353607	1.309101311854286	2.0298125598558543
clone3	11.546135027897838	6.062492160200145	4.826531493093543	0.22646609225958128	1.7145894082217665	0.5987859332683307	2.1269983169412527	0.3579708274751841	1.9149498314305156	0.4748969451208247
clone3	8.420741611855222	6.1640660803762355	3.1768348158731783	0.1964888870318297	0.1416790525435471	0.2597624669201048	1.0066083251205609	0.310586405137594	0.23735269489406186	0.2813898039772367
clone3	11.026828895381623	5.041737811240078	4.429107198885001	0.1434937354081345	0.0	0.4742543873633889	0.9801537436979949	0.25922049617250603	0.6933445512166588	0.20549596818631047
clone3	11.482713653965577	5.096765215753818	9.084677354446033	0.5297839076939883	0.6366711389191122	0.2334618459022069	0.904690506174841	0.39877132099774015	0.8532841397271504	0.3974134095706665
clone3	4.739542606733903	3.0183710644269537	7.778036574934361	0.16035853698000688	0.34688138239975413	0.31799606929585	0.2738377740112426	0.7966382877891108	0.3874166267256431	0.09842052204256135
clone3	12.357978616485056	3.8309780147840087	4.389742172410894	0.0	0.28713190024616886	0.7896660381372591	5.100072240860072	0.17984161706488647	0.0	0.22403651684891265
clone5	4.466237842830366	2.6899745090017984	0.2066107870932908	0.0	0.0	0.0	0.0	0.0	0.0	0.0
clone3	6.809082014649522	5.902260066997275	4.655977498442637	1.1518985276076223	0.8305807747352028	0.9517713943426512	0.9835252136474238	0.19508410965046294	0.6957294733108274	0.38294809434263516
clone3	25.13245717273237	6.009754296292548	4.094304775433281	0.0	0.0	0.0	0.0	0.0	0.0	0.0
clone5	1.7649605639105035	1.1272149759866472	0.0	0.0	0.0	0.0	0.0	0.0069151635742621615	0.0	0.0
clone3	4.6928662836827595	3.8641070720392925	3.818894045493791	0.2886896034018	0.8326429063138558	0.0	2.4649176733756817	0.45632639827940025	0.0	0.6792056789675573
clone3	8.744096776329993	5.399918325421139	3.557823416837572	0.26895394817052815	0.9696512899600769	0.17778140565619097	1.3778452684636617	0.4858635514227928	0.6497766399412868	0.4677019427930198
clone5	4.390061650816455	3.727739476814531	0.0	0.0	0.0	0.0	0.0	0.0	0.0	0.0
clone5	3.7157922935542356	2.6176442135991524	0.0	0.0	0.0	0.0	0.0	0.0	0.0	0.0
clone3	13.501651991116844	4.121289305391408	7.021583599259467	0.6568615084534537	1.851472368354811	0.8683848152343087	8.871593851536154	0.3505910987392172	1.6590716358991602	0.3787173016137407
clone3	11.234526014986416	6.178019881548916	2.873285785578039	0.651618812161597	0.9397044008056435	0.1435756432976835	2.2254860687389404	0.3923817099597523	0.0	0.42215145323596764
clone0	1.5583113960041615	3.0559878571816435	0.11070718707447653	6.0507282465308165	3.8198007711170914	2.157458097573799	1.4577088587090483	1.6838114723983604	0.3942667311807268	1.828575631035882
clone3	13.201938131757208	4.697599679803866	6.377760042101758	1.276219283331128	1.1042672690442905	0.337437780199141	2.6152175315083452	0.4034593155519087	0.9249808192725171	0.2610944418088436
clone3	8.322299095331399	5.9295517137826925	3.4251230073396406	0.3883836750163388	0.5600910253085409	0.25672571883772094	1.9896811800304723	0.2192539291364454	2.111201350352934	0.4370146344620095
clone3	13.454643807748631	4.269125277002294	8.694053919744169	0.11598136011653828	1.6307615382927152	1.3799683131273746	9.902833387993844	0.30118438163221756	2.381734201606799	0.39744343990296654
clone3	8.234554898015377	5.647562030110674	3.4650465347820076	0.42862986374422474	0.4635977680812605	0.42499331317319616	3.659769226289922	0.43555334085794534	1.2944301177613897	0.5261456701615853
clone3	7.247013835882253	4.717811725797739	5.405924287298888	0.4903935390494493	0.8840002739537627	0.8103882959328012	2.0935629254889516	0.16610488623940547	0.0	0.4765524137045201
clone3	11.326572272396927	7.768181800853639	3.0330027043632217	0.29478867953000704	0.6376754652227593	0.0	0.5033986797739068	0.19970018435768522	0.3560959022551474	0.3015456933566926
clone3	11.565800500043707	5.845764947308375	6.162522665115293	0.5590276775275239	1.6123560552284866	0.1847616050769869	1.9092578132450522	0.3155874530225171	1.35057740705745	0.7148018238623522
clone3	9.333209128408406	6.7803817546957825	2.4754225020523464	0.6315629525235515	1.0625786435181095	0.6957829907546158	3.5949815192061334	0.237690489663308	0.5086060965623711	0.38762361306563387
clone5	11.320130314613678	7.7459216587725415	0.0	0.0	0.0	0.0	0.0	0.0	0.0	0.0
clone3	11.863492791210394	7.404574275350668	4.235704012781054	0.4116836397842349	0.2968460400656695	0.13606362104804073	1.7575386636480812	0.27888892780085855	0.4973015157379125	0.16844802697344752
clone3	15.017662480437249	5.5518779770679485	2.743458366015654	1.0369597823340517	0.8972445111140688	0.8225296663593806	0.7083096762573797	0.32782068841910933	1.2526163822887173	0.4030768334702521
clone3	10.00407792763076	6.246159806713058	7.608886432178881	0.19910574816048798	0.43069785036925323	0.13161100635620987	2.0400288963440287	0.17984161706488647	0.9620551392738	0.38697216546630364
clone3	10.34190626723485	4.615989210244983	5.143043606935725	0.0	0.1940798955367623	0.35583716533345633	0.9192722804513217	0.1823394173018988	1.6256950270135972	0.1927317510265898
clone3	5.062318559223318	1.3025981726259952	2.6955025734782825	0.0	0.0	0.0	0.0	0.0	0.0	0.0
clone5	2.546922806687336	3.0337486313524713	0.0	0.0	0.0	0.0	0.0	0.0	0.0	0.0
clone3	8.695675725856194	5.295432344022154	4.193329445459947	0.17830973118615182	0.8999963259377274	0.8250523335930605	2.1314461053640454	0.20132210327420413	0.21539281870945193	0.474231853754008
clone3	7.627235275745122	6.373723464954431	4.3348961687537155	0.7373178574435356	1.949368006650129	0.1624583018807513	3.3575675212726526	0.16649498695861495	0.5937719365926601	0.4022497741348084
clone5	20.064664255403006	5.823871709773293	0.0	0.0	0.0	0.0	0.0	0.0	0.0	0.0
clone5	3.1360339710431364	8.052117854188193	0.08911736136806354	0.0	0.0	0.0	0.0	0.0	0.0	0.0
clone3	1.7709584317121616	5.091734552562021	1.112463107916666	0.0	0.0	0.0	0.0	0.0	0.0	0.0
clone3	7.88613588270751	7.283766643525488	4.953834644807655	0.28086414716358693	0.8100726074577904	0.0	1.4388609607064164	0.253689624072207	0.33927548389848994	0.20111139237557196
clone5	7.76167002548192	5.492231860156225	0.9649721814383794	0.0	0.0	0.0	0.0	0.0	0.0	0.0
clone3	13.077440079076775	6.686560075899962	2.937032078693245	0.28546094171618247	0.0	0.18869270305734834	0.0	0.06446041593651414	1.3793130965693108	0.4380062239837393
clone3	4.824009457372691	2.6240206057947404	2.6536272556254232	0.0	0.0	0.0	0.0	0.0	0.0	0.0
clone5	3.016081904566927	4.268416738851153	0.1333245780716631	0.0	1.3735143720885472	0.0	0.0	0.0	0.0	0.0
clone3	7.866957622266754	7.79342811728993	2.608165590865243	0.44362009848729334	0.6397478879583991	0.4398563688479688	2.2726561846511686	0.25043650362787284	0.26793990101860393	0.24958370762142532
clone3	13.040423737146964	5.651861155064058	3.6478236929947276	0.0	0.1988360036487304	0.0	3.296299655436518	0.062269271363178086	0.0	0.3102861482365968
clone3	5.629531600645299	2.2762916237880972	0.5999086026570892	0.0	0.0	0.0	0.0	0.0	0.0	0.0
clone3	11.819538591467095	4.5999901330775845	6.612606121287313	0.2499402465563709	1.2615424974751666	0.49563944309164487	2.9876897999478347	0.28219713974595273	0.30192033747451	0.4857716029832557
clone3	11.00839534837144	5.19309714387291	3.3178724271198807	0.22573335037349543	0.813829415279262	0.4476363995307845	1.156427079290791	0.30583936776090703	0.8180373940934685	0.16163525625353348
clone3	9.566058263364573	4.641623461902869	4.077611462419732	0.6164947348050219	0.8890517040906414	0.20375477154881855	1.5791446066545234	0.27842342836319395	0.37235359440523513	0.5045006003729055
clone3	10.90164727226602	6.027769484815391	5.547482698144441	0.17155734628385655	0.3711062133673435	0.22680244242893083	0.0	0.15495861299885957	0.0	0.3158814722211912
clone3	6.189542547130549	0.7187330358736946	2.5255939776699092	0.0	0.0	0.0	0.0	0.0	0.0	0.0
clone3	5.359714652940022	5.136624289907526	4.302038075745591	0.0	0.0	0.0	0.0	0.0	0.0	0.0
clone0	5.011892379833571	0.27815395517217456	2.1503237248955385	2.6599728342924953	2.3974792967113547	1.4945296613001289	1.5898147286498803	0.16517955983070906	10.282136238465972	4.1494388953670835
clone3	11.14763196937851	4.607693465836327	2.639872409404079	0.23947364126579518	0.4316834289742172	0.5540311379699855	1.431288008281646	0.3244556771028752	0.14463849576725096	0.24496274860783954
clone5	5.136550925259973	5.641011729464828	0.20435308319553297	0.0	0.0	0.0	0.0	0.0	0.0	0.0
clone3	18.702469098448134	3.989966048887646	6.4550068192224295	0.0	0.0	0.0	0.0	0.0	0.0	0.0
clone3	11.078171580066423	5.435053897142181	5.876468604442319	0.2498805664592944	0.9008866211162032	0.33034739704309407	3.413687322249034	0.11285190297194882	0.6036964914067686	0.4089731466728783
clone3	8.946431910780962	5.639971886265608	4.853533496332718	0.5503548842132658	0.793670927001769	0.7275808040055104	0.46990936450101745	0.31069140786650123	0.3324061143848997	0.22518794875966527
clone3	12.21022926690831	4.937185644647542	3.8167882312972132	0.23607033889725354	0.3404388151802084	0.46813497591353875	2.0156387471208763	0.0	0.28516590412943227	0.3622221559044413
clone3	4.048591951962979	4.346145115350838	1.7678371694812107	0.0	0.0	0.0	0.0	0.0	0.0	0.0
clone5	6.164270587566357	4.361896757335259	0.0	0.0	0.0	0.0	0.0	0.0	0.0	0.0
clone5	1.8991504636729	1.8813998159415428	0.0	0.0	0.0	0.0	0.0	0.0	0.0	0.0
clone3	9.955528476695978	6.6738572137727585	4.429750325701712	0.8864135289950236	1.4061339949714127	0.3515572333092863	2.724646420256873	0.44035756955037586	0.8566088111169056	0.2538848205967749
clone3	9.550662631007187	6.586114733898096	5.354046190612629	0.587525158506358	0.5930921218199553	0.0	1.0032928998413255	0.3449421179769134	0.5677702461288001	0.30049607326977845
clone5	1.2098901029626612	1.6017912300793793	0.07763612149969851	0.0	0.0	0.0	0.0	0.0	0.0	0.002701545013037877
clone0	0.8756006177215514	5.928936172123787	3.8854408831645424	4.9223457049695	0.788727982767578	1.7774966035924438	3.813692798513614	4.1579200151821505	0.38539188933584834	4.937267352858404
clone5	6.489342380514175	5.896992852146978	0.6794017920551134	0.0	0.0	0.0	0.0	0.0	0.0	0.0
clone3	3.3786325791813416	5.992820077180077	2.6883174900310696	0.0	0.0	0.0	0.0	0.0	0.0	0.0
clone3	4.929124311003259	8.981330789483758	0.36768900172416985	0.0	0.0	0.0	0.0	0.0	0.0	0.0
clone5	5.529954691033885	2.9977932942880594	0.1864443220863972	0.0	0.0	0.0	0.0	0.0	0.0	0.0
clone3	8.427011971662232	6.802276024741218	3.414696716314943	0.21120076939082238	0.7614355538314146	0.0	1.8032949679085462	0.42922441239341014	0.5102484169549035	0.2592501823813341
clone3	13.505149429134265	4.802689897776109	3.7885853625930466	0.23432597678717532	0.0	0.3097839003171693	2.400893837703586	0.10582708679948985	0.0	0.3835153466784626
clone3	9.282070731828743	5.2544655399372635	5.360499870247819	0.4052274200702904	0.5843815170160168	0.0	1.0379856611020537	0.5032779734861315	0.4895025955491862	0.41451586114859973
clone3	10.726828468007874	7.014582375041432	5.886307226836745	0.500597853303767	0.3609579688337392	0.16545023903569459	0.8548506640504037	0.22608168842215817	0.3023536122950905	0.25603616632773474
clone3	7.968429269256352	8.660792334795405	2.0606093923913953	0.0	0.0	0.0	0.0	0.0	0.0	0.0
clone3	12.791164948453222	12.757812156293571	5.452339864086251	0.20608503590616875	1.0401887429949828	0.13622438940690015	0.7038461257177507	0.32575486289145844	0.4978891110696232	0.3162132369287886
clone3	4.395893521084477	5.6652197254582735	9.581558070330573	0.0	0.0	0.0	0.0	0.0	0.0	0.0
clone5	4.415453968814482	3.436859151890765	0.0	0.0	0.0	0.0	0.0	0.0	0.0	0.0
clone5	6.428647880319024	0.4548972655381814	0.0	0.0	0.0	0.0	0.0	0.0	0.0	0.005855096053253071
clone0	5.550807903251294	6.957825470832415	1.0037905747904199	4.926885798978419	2.004904215227479	1.0963228117223758	5.497893565982676	3.4037371188359478	12.786951862315425	2.035886739653352
clone3	5.320870877028357	2.235960671639167	2.0454330548042243	0.0	0.0	0.0	0.037720899045874896	0.0	0.0	0.0
clone3	3.525931544824688	3.6593081736280904	5.844834669586233	0.13255222448784357	0.0	0.0	0.0	0.0	0.0	0.0
clone3	2.132385732612579	7.910928876071481	0.45447352850133754	0.0	0.0	0.0	0.0	0.0	0.0	0.0
clone3	11.912913360189076	6.130684583395674	6.4628809126587266	0.48856200388960075	0.8806986856290053	0.3229446542522124	3.337190127352697	0.2758075219692587	0.0	0.37482045217656124
clone3	8.068023695488243	7.091192168043001	5.912772982146863	0.0	0.6215672436959899	0.0	1.9627296136160008	0.454196373905224	2.4297043303241113	0.38210691236714345
clone5	4.837427221297803	1.7835682201996401	0.0	0.0	0.0	0.0	0.0	0.0	0.0	0.0
clone3	10.796471511540089	6.75996492184788	3.2539996979326777	0.8855509306803679	0.7981622951628219	0.7316981694607986	0.7561097157594115	0.0999838734179229	0.802289265711301	0.2038160546381707
clone3	10.312998293535925	5.0464594161010465	3.3032096622823124	0.05914098967683102	0.0	0.0	0.0	0.0	0.0	0.006049659290286854
clone3	4.405028453484474	5.971592835942591	1.3835535482012837	0.0	0.0	0.0	0.0	0.0	0.0	0.0
clone3	5.5204432779402905	5.4688457632504095	5.4906474250328605	0.0	0.0	0.7055047928691882	2.2782576659833875	0.3012645140531117	0.0	0.19106095053324357
clone3	11.431765987587875	5.143918596242601	2.9154011698498423	0.7934039517297383	0.5720869096640878	0.13111210185902938	2.709727540860302	0.4031097352936594	0.7188061711556709	0.3652155004831816
clone3	2.949733983214397	6.734892093814511	0.7823501838067785	0.0	0.0	0.0	0.0	0.0	0.0	0.0
clone3	9.11086435862749	1.9962409249152144	0.4493399845794178	0.0	0.0	0.0	0.0	0.0	0.0	0.0
clone3	7.253743426595442	3.546310719311657	3.2793601447185745	0.0	0.0	0.0	0.0	0.0	0.0	0.0
clone5	0.47257838123064105	0.40128117273135316	0.0	0.0	0.0	0.0	0.0	0.0	0.0	0.0
clone3	2.4529850882753226	3.0175444946164576	0.6568545388292728	0.0	0.0	0.0	0.0	0.0	0.0	0.0
clone3	1.1008887240596845	0.9347992540136749	1.485999262065529	0.0	0.0	0.0	0.0	0.0	0.0	0.0
clone3	5.041245962307249	6.233271699322791	7.0372442283553776	0.0	0.0	0.0	0.0	0.0	0.0	0.0
clone3	14.039055087896887	5.542220879236959	4.409457211312309	0.9999998206703535	0.1802634099013215	0.16525261572103178	0.4269147905392664	0.11290582170246576	2.1139472458290527	0.4603146155158304
clone5	6.09371126874763	2.6438345837796526	0.1769582855086746	0.0	0.0	0.0	0.0	0.0	0.0	0.0
clone3	13.661773432661422	6.076526592376277	3.8822959546006484	0.7924026847538049	0.5713649423374042	0.6983820791602615	1.8042052631977477	0.23857837942782514	1.2762649702228908	0.4593206106531146
clone3	12.66201858406011	3.954655035613335	3.4741178028521214	0.5909089849415725	0.6391157260137762	0.19529854585212844	0.5045356615464057	0.2668683058421918	1.0707005530822473	0.4533401516443784
clone3	10.341602281277138	6.272414204066455	4.702073082805584	0.9997132330259122	0.5766775956033104	0.7929852305023757	3.414339536105023	0.27089631427962646	0.241524733092429	0.3476935917859457
clone3	8.541342855780629	7.590058915873301	1.5475828635740998	0.0	0.0	0.0	0.0	0.0	0.0	0.0
clone3	16.91564399865762	4.787868517959542	4.206086019176311	0.5723269413899508	1.6507139925554974	0.37831416429217335	0.488669760239915	0.19385716556461102	0.6913538162459795	0.409811893897392
clone3	10.545231560014322	3.3964540360679245	6.148322636401883	0.0	0.1774236148241081	0.32529858895285163	1.6807574071924467	0.16669072524565776	0.5944699990622023	0.3523823409317569
clone3	8.415937922166265	6.8603881816109	5.357128975926083	0.22779708583620478	0.328507894578551	0.6023051366201471	1.5559994020003214	0.4629531918609811	0.8255161861160907	0.279622258097412
clone3	5.924579565485657	9.502521960574217	4.124821708781549	0.0	0.0	0.0	0.0	0.0	0.0	0.0
clone3	7.276805918516143	4.227712801120255	6.094762386182375	0.0	0.5606111692770666	0.6852376913405042	1.3276859682001254	0.46817609672760935	0.31306103343382197	0.21208265704135884
clone3	11.610456100429975	6.948109194515096	3.9592423609080485	0.4489488684390926	1.4567232313647331	0.2967599525560871	1.9166294650336433	0.35482264988477596	1.0846335933125468	0.39035355199649074
clone3	9.948974105214763	3.6503647304993536	3.6649169816840046	0.0	0.0	0.16481950188425995	0.4257958811525778	0.2815247615240181	0.6024019313823079	0.12753004663048115
clone5	8.036378055217767	9.431463811566118	0.0	0.0	0.0	0.0	0.0	0.0	0.0	0.0
clone3	11.71133610959274	7.065803351855429	2.4522369983463963	0.20854918539886907	1.3533765852176936	0.13785321829578298	3.2051789196445437	0.28255705638492723	1.5115270462404624	0.31999418436117744
clone3	1.9778251382903735	6.012786802945757	1.5300056272010383	0.0	0.0	0.0	0.0	0.0	0.0	0.7757888563219383
clone3	3.414877731332648	10.752980472990933	1.9105010923150696	0.0	0.0	0.0	3.20616189229448	0.0	0.6978418178337144	0.0
clone3	16.228609852945386	6.263737838127131	3.6684132058496943	0.0	0.8998123465858954	0.0	1.2786062341025775	0.3945106591373302	0.3014883026486461	0.2553034131686761
clone3	10.732218963062268	5.569095155909047	2.490668424818283	0.0	1.221854831581893	0.6400624098156271	1.2401563589155928	0.43731091339025824	0.5848440680109984	0.49525200620692056
clone3	10.144090804025044	7.700095967803403	2.7516380272142698	0.312015447922339	0.0	0.0	2.1312645357154074	0.14091346739610067	0.0	0.255333860802924
clone3	10.707141515030882	6.534710226862208	3.993506682508291	0.0	0.48977669873232266	0.5986563820062648	1.5465731832084546	0.20451050179425428	0.0	0.4168924665835712
clone5	1.2948892160656447	1.4425473118618726	0.0	0.0	0.0	0.0	0.0	0.0	0.0	0.0
clone3	2.388615182596555	6.23740877219735	1.4560882610254975	0.0	0.0	0.0	0.0	0.0	0.0	0.0
clone3	2.6137677341992	0.616509006338743	0.19997386715946916	0.0	0.0	0.0	0.0	0.0	0.0	0.0
clone3	0.8344321751896858	1.410337204232908	0.21341017011338398	0.0	0.0	0.0	0.0	0.0	0.0	0.0
clone3	13.990958264710544	6.471308232579043	3.3940107175921814	1.1545673128105967	0.33300204494568925	0.3052724842931328	4.337537167954779	0.15642887344876047	0.0	0.4724127146585432
clone3	6.389983753854567	2.466334663703324	0.8496650632003054	0.0	0.0	0.0	0.0	0.0	0.0	0.0
clone3	6.53982436651686	4.671714981974609	2.1681755135903016	0.0	0.3038995706189818	0.4178901224777924	1.0795803341909196	0.5234455765315886	0.5091181848593529	0.34490123605839995
clone5	1.4224485666543856	1.3839900180503468	0.1326347897915648	0.0	0.0	0.0	0.0	0.0	0.0	0.0
clone3	5.180066986787953	6.9909446249861364	0.74668235787028	0.0	0.0	0.0	0.0	0.0	0.0	0.0
clone3	7.425421334941075	5.445364495308537	3.6926718091096786	0.45678734715474684	0.0	0.4529119048940893	1.5600744768200518	0.5157396002253619	0.2758927221749833	0.35044321630824715
clone0	8.45550985553457	2.393279820964741	13.095372696726757	2.370420569992519	4.47928455614831	4.106288069595108	6.002015814065991	2.0857020217939914	1.8760187930258294	1.2876281383902515
clone3	0.18793446987207107	4.415076312810723	2.056121306275434	0.0	0.0	0.0	0.0	0.0	0.0	0.0
clone3	9.850399697944411	4.925634097767708	2.28602114660073	0.44437359334671966	0.16020862714372222	0.44060347096066177	0.758838774181473	0.6020684963649957	1.0735800025526738	0.27273559526528884
clone3	11.55688911211816	2.872884450237154	2.898616158240986	0.0	0.0	0.0	0.0	0.0	0.0	0.0
clone3	5.987655896381563	3.738974920089111	0.920928607108454	0.0	0.0	0.0	0.0	0.0	0.0	0.0
clone3	8.589616621325261	7.077603700608874	1.5188009451619617	1.162490534557359	0.0	0.0	0.0	0.320838155153773	0.0	0.0
clone3	11.844189571160731	8.14160278700839	3.365789184273035	0.22899339438326582	0.0	0.9082023405797449	1.1731282143527588	0.5170938398758443	0.5532343339193756	0.39821187295571997
clone0	3.1703328524015686	4.348662838923034	5.457498586657333	5.445792605367866	3.9267092828114407	1.4180740900902162	12.540314820986033	3.6705386194261913	5.78097818137151	2.0172391668255605
clone3	4.3875007165689155	6.454579530178414	0.6464918176790067	0.0	0.0	0.0	0.0	0.0	0.0	0.0
clone3	11.032728750328323	7.884932906135109	4.11494290319095	0.7465666576290529	0.13457867555679182	0.49348846043034705	2.8684836487919245	0.2950210796794767	0.0	0.26728769323751783
clone0	1.5103383082194317	0.6360245732580991	1.3556316830277915	3.689247111263534	0.0	1.581814947910794	2.2135056997347244	3.422362583310528	5.901851478946491	2.3382325112398394
clone3	4.814756350318405	4.088361108775638	2.5238108726197273	0.0	0.0	0.0	0.0	0.0	0.0	0.0
clone3	6.866124271484721	6.755677417669118	4.227516605447378	0.0	0.3190624244595906	0.43874045417013047	1.5112603071436526	0.34972160544668623	0.2672601380561889	0.2942142441524601
clone3	8.753845769305318	6.400781724947162	7.255498383079136	0.24681599347441624	0.7118704092895582	0.16314798335099975	3.79329901386234	0.2786696754991283	0.0	0.35346275848650055
clone3	8.390171824832713	3.658454562683829	2.029837377553518	0.9206743216992889	0.11064261493356771	0.40571697912506693	0.26203303712571396	0.1732491824217455	0.926789188420655	0.26683698818293844
clone3	3.4301360891743298	7.563823415187554	1.824821277964299	0.0	0.0	0.0	0.0	0.0	0.0	0.0
clone3	4.203856634044463	2.5374456549432716	0.604506055104255	0.0	0.0	0.0	0.0	0.0	0.0	0.0
clone3	3.2449889499424147	3.595912642832202	0.21313511224691076	0.0	0.0	0.0	0.0	0.0	0.0	0.0
clone3	11.349957295073294	6.929897543239894	3.870410544464945	0.219437997972641	0.3164531909611792	0.07252541931308859	2.623077624739271	0.24775831916886226	0.7952236022263199	0.33670178593507827
clone3	13.0302770931625	9.162462957908563	2.615236127047832	0.0	0.0	0.0	0.0	0.0	0.0	0.0
clone5	10.596093391655776	10.679931211756326	0.0	0.0	0.0	0.0	0.0	0.0	0.0	0.0
clone3	8.474042479875468	3.9975422762963575	4.9165112331002	0.23892689779258558	0.516837420443104	0.6317328305098073	1.2240173378064174	0.21580994047786375	1.15446616712856	0.36660520938912977
clone3	12.579666518167953	5.563432629060131	5.864891931416282	0.2660141871712061	0.7672421289750195	0.1758381925287847	1.3627849363477649	0.06006911154632964	0.9640115299993187	0.19047815149755495
clone3	9.085681299237018	3.949313430117792	2.259160637954141	0.2195761251220153	0.4749785777467049	0.4354264264004862	3.3746512418750148	0.19833141823185965	0.7957241626137894	0.29199189568634837
clone3	11.037996112144887	4.897451966967238	2.967140542462918	0.0	0.14555992165257173	0.0	2.413089736184719	0.27350912595284815	1.4631255243122379	0.3510471179412886
clone5	8.729345954009865	4.802593080086583	0.0	0.0	0.0	0.0	0.0	0.0	0.0	0.0
clone3	10.440859417972584	6.0895457834088935	4.405548118039867	0.21409570628713684	1.2349961274090535	0.14151952729301126	1.0968076799492854	0.1450359358571568	0.7758636168202373	0.21900311199186964
clone3	10.534828014831557	6.3896099540840465	3.8918165713830475	0.40735687517770525	0.0	0.5385344098156785	1.739067062278483	0.2299648548299541	0.24603745679364994	0.39585942033688043
clone3	11.237149882486998	4.572120900477918	5.937515025571573	0.0	0.0	0.6282901447849584	0.8115646290632922	0.4829261951429036	1.435218497962958	0.3403002034474938
clone3	8.12927224861897	3.865579673819795	3.5575740599959094	0.0	0.31731818075985363	0.14544731905135388	1.502998581326635	0.3478097547861282	0.0	0.3601302645639222
clone5	5.506244586470266	3.5812535952336284	0.11652181636377787	0.0	0.0	0.0	0.0	0.0	0.0	0.0
clone3	8.651819594837889	6.90923865356676	7.375819335286042	0.6272726147841309	1.2061260880670237	0.41463383580913427	1.7852800331642045	0.14164548540854793	1.0103020603442743	0.12833013523471634
clone3	15.397528619637733	5.952629732454896	2.988180004298741	0.0	0.7329603048537462	0.16798141073536643	2.169821895577184	0.28692555223805344	0.30697922608202366	0.3899297758922749
clone3	10.040274211899836	4.599675258881523	0.7206451777317073	0.0	0.0	0.0	0.0	0.0	0.0	0.0
clone3	9.930682036801455	8.108129400860417	1.8994389444465014	0.0	0.5590881456015795	0.6833760922778355	1.7654386892540075	0.17508907247957087	2.185473739451819	0.15862986585570643
clone3	3.010922781502834	2.1409506891689283	1.6068970254371573	0.0	0.0	0.0	0.0	0.0	0.0	0.0
clone3	11.571782604367717	4.965810119468792	3.7126856316987134	1.010378771259015	0.18213435526114696	0.8348388238091228	3.0194200319530737	0.6274271622147886	1.5256341455536728	0.31006146601484685
clone3	2.5362610652270865	3.6830007310082515	0.3290311220819516	0.0	0.0	0.0	0.0	0.0	0.0	0.0
clone0	8.89165442960239	2.7324473776869227	4.295493416446359	4.039876072244901	1.7353851127485906	6.647593558994987	11.008615892386256	1.8245024372391392	0.0	3.182886000268466
clone5	1.3787632266662164	1.9326687090835453	0.0	0.0	0.0	0.0	0.0	0.0	0.0	0.0
clone3	11.973967597985174	6.354670398080587	4.4660023921009735	0.7596175748837587	0.9128751921690442	0.6694870064439767	0.8647787627376575	0.34306104740855675	0.9175952961571062	0.31081167522368996
clone3	8.778330036840392	7.021842831080779	4.175671823627972	0.2582674758962302	0.0	0.1707175344047974	1.7641316023666032	0.17495944088592852	0.6239587625892268	0.5812122075803972
clone3	0.30516968111971887	2.0977123942396316	0.6504055042620412	0.0	0.0	0.019500125427305604	0.0	0.0	0.0	0.0
clone3	11.948334426298786	4.058282681730683	4.3574097938039005	0.5390161279070436	0.19432980526575636	0.5344430461562496	1.3806839916539035	0.30429034872941135	0.6511153505051628	0.3032541675400166
clone5	2.604172138756412	3.5302963083150707	0.13632191939847357	0.0	0.0	0.0	0.0	0.0	0.0	0.0031624437560303065
clone0	2.4060155317741203	1.702519575846058	5.706454688079952	7.263880937676933	2.6639765077171482	2.690496901121083	2.5663934607908603	4.1713742234838405	6.278342364736669	2.107409601220376
clone3	13.16181066023211	4.246920871064462	2.618154310149407	0.0	0.5137583890021664	0.0	0.0	0.0	0.0	0.0
clone3	9.09227166133084	4.562133696131372	3.6994898222648294	0.27966323151564004	0.6049566813310517	0.1848603552667662	2.387847826292583	0.3789073514002045	0.0	0.31468090127148174
clone3	4.157753242793666	4.974214536982399	0.5968492018009666	0.0	0.0	0.0	0.0	0.0065496642135050125	0.0	0.0
clone3	6.501978734946048	3.3319928851020353	2.6548265459062796	0.0	0.0	0.0	0.0	0.0	0.0	0.0
clone5	5.041364677624858	3.357475583926758	0.5899005396789172	0.0	0.0	1.5917486851196294	0.0	0.0	0.0	0.0
clone3	6.845582388847518	5.135681186873975	3.8069783043819325	0.0	0.0	0.0	0.0	0.0	0.0	0.0
clone5	4.781262082867377	5.643033559775634	0.17945116458178578	0.0	0.0	0.0	0.0	0.0	0.0	0.0
clone3	11.388742972255182	3.223513331228817	3.905956468290444	0.0	1.3413099128817985	0.3513191718680747	0.9076004637873891	0.42005667693317056	0.642021560693638	0.29901877413861977
clone3	9.14149698582694	4.980830161458953	3.182254943250905	0.3092950531495567	0.6690550913376077	0.2044473029136217	1.584511878112046	0.5587394941882922	0.37361916743188217	0.3954807194533245
clone3	6.530309197035849	4.812720498515257	1.7769511237370246	0.0	0.0	0.0	0.0	0.0	0.0	0.0
clone5	9.333545414824778	6.348211643468597	0.06927737950784925	0.0	0.0	0.0	0.0	0.0	0.0	0.0
clone3	8.529910472266597	4.696642777367101	1.2924647871611645	0.0	0.0	0.0	0.0	0.0	0.0	0.0
clone5	6.391821455229243	3.2041848048204518	0.0	0.0	0.0	0.0	0.0	0.0	0.0	0.00533058067630843
clone3	10.620531317223744	1.310340719726302	2.979366478137092	0.0	0.0	0.0	0.0	0.0	0.0	0.0
clone5	2.732847375537753	3.772861630127801	0.11094274277563394	0.0	0.0	0.0	0.0	0.0	0.0	0.0
clone5	2.083575060057761	5.189738814182973	0.0	0.0	0.0	0.0	0.0	0.0	0.0	0.0
clone3	9.177453011386334	5.828808929137284	3.78474687691666	0.3029381422294181	0.4368693784032026	0.4004906350604944	2.5865759345742787	0.20522091604277967	1.2807907325286458	0.3563642475405117
clone5	0.391076685441212	0.6325247970730649	0.027783278673713073	0.0	0.0	0.0	0.0	0.0	0.0	0.0
clone3	7.697574786583711	4.654604372162715	5.568020478598288	0.23676466342342195	0.34144010581309137	0.6260157913196733	2.4258805156525374	0.4811780460202144	0.2860046273768718	0.4601641859029167
clone5	2.563880097367155	2.7213390758980416	0.1961570690828001	0.0	0.0	0.0	0.0	0.0	0.0	0.0
clone3	13.974512824493429	6.832053701397512	3.7906601629011485	0.859665782309577	0.2066217507795542	1.3259124167189686	2.93603282562547	0.3235376298237416	1.0384505364231438	0.43968532779966824
clone5	5.416551274420456	1.2363882026167978	0.0	0.0	0.0	0.0	0.0	0.0	0.0	0.0
clone3	1.2484182234456414	3.7691420224618626	1.5176089541071436	0.0	0.0	0.0	0.0	0.0	0.0	0.0
clone3	4.763608609236011	5.086805849365676	0.43071797000404444	0.0	0.0	0.0	0.0	0.0	0.0	0.0
clone5	0.8366311888435342	0.7965201530683204	0.07564687128201132	0.0	0.0	0.0	0.0	0.0	0.0	0.0
clone3	8.291619956953696	3.6981325298507643	2.4990506209793284	0.0	0.6129834556027065	0.0	0.0	0.0	0.0	0.0
clone0	1.2212525026932923	0.9909148622238168	5.263530809098736	3.6361667604043513	6.872482003449286	1.2017723522227897	17.310872209966618	2.4010631098125472	4.059624513469449	2.6374730978826486
clone3	10.593909380650972	4.371704043770446	4.332861006233173	0.4019845629954641	0.14492624209608165	0.2214300414238921	0.0	0.22693202767918774	0.7283779818855287	0.32895893820730104
clone3	3.858036883265236	4.808293970002219	0.8664675975125288	0.0	0.0	0.0	0.0	0.0	0.0	0.0
clone3	6.900224216741875	5.981264105819326	12.010217066915155	0.5836585679484244	0.6312738152651409	0.19290224467602873	0.4983450399323394	0.13179692405089838	0.0	0.23881477109118993
clone3	11.390329135161668	6.4479245696783005	5.4817022708937175	0.24863383519399498	0.35855672789115317	0.3286991919259867	0.8491638456628032	0.16843327499876037	1.802053389887061	0.3051994900687837
clone3	13.33775552028696	5.096478542419224	4.974662539497984	0.6769080286749839	1.1388698656594487	0.2982955797361962	0.7706189362644973	0.4076099781341282	0.545123093146086	0.41545428644874216
clone3	10.93714817947152	4.953107544604823	1.8130193979405669	0.49339925145286423	0.7115347796765034	0.32614212607649173	2.9489526620418633	0.3342459474162105	0.2980057644992394	0.5047087276832903
clone3	6.235382264686343	4.74801303385557	6.805435623227457	0.0	0.0	0.0	0.0	0.0	0.0	0.0
clone3	4.984051213125229	1.6928458813945753	3.5081372518115788	0.0	0.0	0.0	0.0	0.0	0.0	0.0
clone3	2.7444769344760833	5.548623136702385	2.4371999892457485	0.0	0.0	0.0	0.0	0.0	0.0	0.0
clone3	8.14770893229371	3.623963626542119	4.823650455383771	0.0	0.0	0.0	0.0	0.0	0.0	0.0
clone3	10.750336909673196	6.334026058157754	5.018840986791583	0.2969214959090722	0.42819272739221553	0.3925365012956385	2.028163215431827	0.26819337190893555	1.076016841826449	0.3189137670554892
clone3	9.685883627832606	5.744157079390352	3.6699449023865833	0.624217007057277	0.9001880511147412	0.0	1.5989251236481083	0.07047774674120513	1.8850886564356897	0.3831150175065644
clone0	4.343120297432079	2.5796535019782345	2.5852623645258674	3.161563588517255	1.3806375446426	2.737379009636246	1.4447690977490804	2.433354301947923	2.850858200936365	3.6644765720672305
clone3	11.856729511198104	5.817021651221942	4.324002614193852	0.267441812504862	0.7713597074847246	0.5303456039419159	0.9133990867351747	0.18117445808070085	1.6153085267132292	0.21885759497393487
clone3	13.976231072719727	7.750306973151476	3.687966348905588	0.38601984962431757	0.41751160116945685	0.2551632052409587	1.3183809023956985	0.17433558452472211	0.699450637959668	0.29615101754415124
clone5	0.1556526405787841	0.7783318214005404	0.05160417543572909	0.0	0.0	0.0	0.0	0.0	0.0	0.0
clone5	5.124999408609407	4.076684568533626	0.17577027279314103	0.0	0.0	0.0	0.0	0.0	0.0	0.0
clone3	10.609930890164735	6.397856251593767	4.588115308613802	0.3121550521495973	0.3376208652558979	0.30950668877326126	1.0661090608187138	0.17622064490921763	0.0	0.17562057159699995
clone5	4.557072767836923	5.581087314118632	0.0	0.0	0.0	0.0	0.0	0.0	0.0	0.0
clone0	1.976313990392669	0.47947154059393415	3.837691957994514	1.2418150271079376	1.4005215318159447	3.893789269778014	6.1986687063987125	2.0060553722902017	5.9233746048466225	4.989917872237902
clone3	1.1609729765985157	4.846941859745876	0.9622556504302641	0.0	0.0	0.0	0.0	0.0	0.0	0.0
clone3	8.371259887647629	5.353164321275363	3.7004787262536736	0.0	0.45383879341234873	0.6934116373378499	1.0748187529254425	0.5685129546670269	0.2534363378119032	0.5365312807820063
clone3	6.900693568663893	5.168830646907324	1.0044070243539927	0.0	0.0	0.0	0.0	0.0	0.0	0.0
clone5	1.0811285106208077	1.788962509321267	0.0	0.0	0.0	0.0	0.0	0.49559924220838736	0.0	0.0
clone3	17.80047206769787	3.1763281617362895	1.1546345481392044	0.0	0.0	0.0	0.0	0.32521340335992355	0.0	0.0
clone0	3.6003290066096922	3.833572358638837	2.7283022576802205	2.8423308466406922	3.9316427904002875	1.878810765534267	12.084805066796687	1.4801420644658538	2.3123238705831453	2.3141179117141006
clone5	4.040757812933747	1.7508670374359512	0.09923329293976173	0.0	0.0	0.0	0.0	0.0	0.0	0.0034530731634987858
clone5	4.458303054493345	2.9346398448273745	0.0515609297805302	0.0	0.0	0.0	0.0	0.0	0.0	0.0
clone3	10.006657342912849	5.481914580519112	3.85263783898003	0.43686070228825924	0.4725000838114789	0.43315432023058176	2.6110326012067593	0.2466206270332507	0.7915719805922188	0.42453051590292046
clone3	8.282004030259689	3.4304927841257924	9.643671832055025	0.13669015312585225	0.2956828502534999	0.09035363759250771	0.4668404684423639	0.0925987009495536	0.3302352280579345	0.15380563382417511
clone3	10.862521842304746	5.70991514178995	3.7041918295310703	0.42002802020129437	0.0	0.416464448770764	2.869059302745124	0.2845417035800853	0.5073812775459656	0.4081729282943793
clone3	8.010713538529759	4.534765943355464	2.213187995989607	0.0	0.0	0.0	0.0	0.0	0.0	0.0
clone3	11.524313400057435	6.736503082645853	3.7376453682474735	0.0	0.7334352507826973	0.448240692958522	1.447485269072873	0.11484459006476308	1.4334980027604753	0.31214595505414966
clone3	6.789899396651278	6.149885029771302	2.025975547331332	0.0	0.0	0.0	0.0	0.5187587110125732	0.0	0.0
clone5	4.889369254476692	3.749938182353878	0.0	0.0	0.0	0.0	0.0	0.0	0.0	0.0
clone3	13.384453405468134	5.051182451402006	4.84080458603549	0.0	0.5936920801313389	0.3628363227947753	1.406030930918465	0.4958025383126375	1.3261373753010999	0.3930453962713775
clone3	7.875905238222005	4.993466946068295	4.700037656995652	0.0	0.6148564952918573	0.2818282539858379	1.8201928225681088	0.19255399048544375	0.5150297221453548	0.30529274719551086
clone5	6.917076812374806	7.728299421865309	0.0	0.0	0.0	0.0	0.0	0.0	0.0	0.0
clone3	6.146893025112081	2.6741986587751687	0.679301777070268	0.0	0.0	0.0	0.0	0.0	0.0	0.0
clone3	5.9965597230603835	4.5614646684619515	3.280306752489443	0.0	0.0	0.0	0.0	0.0	0.0	0.0
clone3	8.850408885115023	4.356614871902972	2.6790643444860507	0.0	0.7510153111191159	0.34423859139499324	1.3339626622523282	0.4703894199019871	0.3145410432957883	0.15981396537689857
clone3	9.03543143336396	5.702759423501679	4.1317994955685355	0.0	2.5843606424144463	0.0	0.0	0.0	0.0	0.0
clone5	4.173957816045031	1.0076757688731162	0.18315129873539712	0.0	0.0	0.0	0.0	0.0	0.0	0.0
clone3	5.792620880978776	2.997589540503789	1.2803013302062385	0.0	0.0	0.0	0.0	0.0	0.0	0.0
clone3	18.295298135269523	7.749943138256819	1.485432793059176	0.0	0.0	0.0	0.0	0.0	0.0	0.0
clone5	7.506649363009137	3.176948411748744	0.0	0.0	0.06976540623584798	0.0	0.0	0.0	0.0	0.0
clone5	3.562572569862411	12.730597444338734	0.0	0.0	0.0	0.0	0.0	0.0	0.0	0.0
clone5	1.632472640028789	1.6172145299851073	0.0	0.0	0.0	0.0	0.0	0.0	0.0	0.0
clone5	1.9322955614134725	2.953391326262305	0.0	0.0	0.0	0.0	0.0	0.0	0.0	0.0
clone5	12.043241246318704	6.272127643766406	0.07985492976911934	0.0	0.0	0.0	0.0	0.0	0.0	0.0
clone3	12.486037109239996	7.454733026283701	3.6867853522193466	0.3960513986368834	0.8567230610095101	0.43632360881054566	1.5780821486541674	0.14905505539501757	1.4352547088497492	0.5401726814261429
clone5	3.849290870958093	2.7067712752871196	0.17946163308981178	0.0	0.0	0.0	0.0	0.0	0.0	0.0
clone3	9.523217173922374	5.309294112994834	4.305371311474464	0.19527893493777287	0.8448396721555496	0.0	1.6673496111190231	0.22048132564215414	0.23589110897663246	0.21973053415896338
clone5	0.4690844368006893	2.1907289502023715	0.0	0.0	0.0	0.0	0.0	0.0	0.19171798339424048	0.0
clone3	5.447865266674673	6.553434563915164	6.095768786840596	0.0	0.3322688832439154	0.15230018701194167	1.1803601804474038	0.15608446817916832	0.5566448494080904	0.2592549389163111
clone0	0.392482722082042	4.406562442372023	3.122914793427514	3.0099816952264487	4.213049135766644	0.0	1.2094173509499158	3.578362861294618	4.384549409799231	0.47995789023823465
clone3	9.570443346226531	6.019677459378195	4.583120225479281	0.0	0.5188512265736409	0.3170971576475998	1.6383821344922018	0.16248811699972093	0.0	0.09814230679956533
clone3	5.649573684538903	1.829081139856211	1.1546056577186434	0.0	0.0	0.0	0.0	0.0	0.0	0.0
clone3	8.309881871880142	4.951706778896506	3.0450111992334383	0.0	0.8536002645327282	0.0	2.5269588704713932	0.26732113667789686	0.35750578422108975	0.5146573131808936
clone3	3.8133633853122593	3.128282534845309	0.9642664239135577	0.0	0.0	0.0	0.0	0.0	0.0	0.0
clone5	2.7144898899947743	3.2845662535658056	0.0674959698632137	0.0	0.0	0.0	0.0	1.980585808997447	0.0	0.0
clone5	8.471684235051411	3.2954517376569097	0.18023442683455218	0.030655881077175057	0.0	0.0	0.052349805583307533	0.006922456127464653	0.0	0.006271712285298995
clone5	2.8008642438112155	3.91098543866415	0.0	0.0	0.0	0.0	0.0	0.0	0.0	0.0
clone3	12.555127884895775	6.949362687063268	5.549939228622684	0.56638993992325	0.6806626680921267	0.37438974350076076	1.6120019061856117	0.2131624434631615	0.22806069872014675	0.3283110697109219
clone3	9.400764185194205	4.779635874112879	1.212040254459328	0.0	0.0	0.0	0.0	0.0	0.0	0.0
clone3	12.576469652470834	4.115893909126986	4.69072119099195	0.0	0.5752853625262504	0.3515870136763603	1.8165848164649239	0.18016153862002096	0.32125551537630836	0.32645099204561895
clone3	6.4132025055040405	4.113516723647273	3.1892940521434077	0.0	0.0	0.0	0.0	0.0	0.0	0.0
clone3	2.9333665541365423	6.375297320126473	1.5629646970730018	0.0	0.0	0.0	0.0	0.0	0.0	0.0
clone3	13.228336141796268	5.899949642620905	2.59151808498783	0.6781362184626263	0.29338360569476357	0.3586041728399373	0.6948154405899569	0.306262162808788	0.49150095373474867	0.40233448847941294
clone3	12.223607821892964	6.53520926287383	3.6022614923015848	0.0	0.0	0.6075065422203504	2.6157279174434556	0.13835590446326745	0.7401290708464715	0.5013991622558589
clone3	4.797791567273899	5.3274806323923745	3.156792824558486	0.0	0.0	0.0	3.582318783614429	0.0	0.0	0.0
clone3	8.067682898677587	4.918324486005067	3.0862071773932116	0.4199437449163423	0.4542030300041724	0.1387936294960351	2.8684836487919245	0.14224230627403342	0.5072794755239861	0.3651340809405377
clone3	8.651243421449848	5.946796708038627	2.868183164754778	1.1150770509659296	1.4070533928951843	0.1842694324475863	0.4760429710168804	0.06294935663912116	1.0102347786407353	0.39922272135928666
clone3	11.321294541357016	4.186058930362195	1.5066450566847667	0.0	0.0	0.0	0.0	0.0	0.0	0.0
clone3	9.574832451177794	5.219446393311501	3.5270939170208133	0.0	0.17302972571587522	0.0	2.8684836487919245	0.32512527148350495	0.28987398601370634	0.34365560559109437
clone3	11.810823483720196	6.137113661039268	2.629942420858504	0.7157185539711787	0.1720238536069604	0.23654876874783054	1.4259041596240265	0.2424264178056933	1.008661024853575	0.21963718004665064
clone3	4.530370932361683	4.177794954298003	2.6647907250040235	0.0	0.0	0.0	0.0	0.0	0.0	0.0
clone5	1.0284374081976877	1.9830700681103561	0.0	0.0	0.0	0.0	0.0	0.0	0.0	0.0
clone3	25.51485686070248	9.874737006750244	4.920058499502149	0.0	0.5081364537689776	0.0	0.6017054926590468	0.23869887355884933	0.0	0.0
clone3	8.325775249406583	5.537914219369906	2.484251397921039	1.126783108836097	0.6093534055291508	0.5586116684319561	2.4052023057838072	0.1908305933969805	0.3402800681038421	0.46104429024657173
clone3	13.40245674395861	4.718722224049251	5.201997572480328	0.0	0.6379899673193251	0.14621590560309428	1.888676086659659	0.1997986766630825	0.2672036467989375	0.3620332991473291
clone0	1.4392859493506496	1.0591905873071874	6.8712844621883	5.064494205792396	4.7051685870399655	1.4807064994313166	9.646327423494409	0.7917382832608089	0.8235442690591358	4.024912363072765
clone5	4.917369642535048	3.7927397328088364	0.0	0.0	0.0	0.0	0.0	0.0	0.0	0.0
clone5	1.8712080230036967	9.579464767733793	0.16183551551504832	0.0	0.0	0.0	0.0	0.0	0.0	0.0
clone3	10.648469721670457	7.233560547698067	3.8833652121506868	0.24018815981903258	0.173188577885456	0.1587669151728802	0.41015958531038993	0.10847458564299325	0.29014010856226147	0.04913872900694325
clone5	2.15872801867291	4.216000930842703	0.21470765734405034	0.0	0.0	2.156480509508283	0.0	0.0	0.0	0.0
clone3	11.184256814149853	6.0037901144625465	5.370154414209196	0.26097252177843516	0.37635044082141234	0.34501119671233865	2.228260989024151	0.2946532229716469	0.31524699576203824	0.5339088336240693
clone3	15.214094958950051	4.9521939118801654	3.7829947299871542	0.772134637726162	0.5567505906396447	0.5103891658201468	4.395143416619206	0.11623801516146623	0.3109051778174553	0.3949165806995545
clone3	6.197318862786885	3.827155228454217	5.977085735374482	0.0	0.0	0.0	0.0	0.0	0.0	0.0
clone0	1.5288314841088828	0.30102699510320713	0.5288973290510708	0.6297170709465034	0.9081197347079037	1.7541949417642095	0.6144813249195802	3.2502279353323935	0.0	1.881841612091678
clone5	0.8064770260942897	2.4231562171412513	0.185105578709067	0.0	0.0	0.0	0.0	0.0	0.0	0.0
clone3	13.707360163615032	5.249118990016879	3.608834962178048	0.545620340110284	0.5901324039470269	0.0	1.3976006099040947	0.30801861942552244	0.0	0.2511570621153892
clone3	5.429909495813631	3.043669326680635	1.3766241123380332	0.0	0.0	0.0	0.0	0.0	0.0	0.0
clone0	4.38122597555654	4.6035807310600845	0.2984643079037521	1.8681694880180904	1.5520366188251857	2.0133909773990193	10.194760984166923	1.2930757435609972	11.57781538766542	1.4581690903721938
clone5	1.8091602528085353	4.69901026449865	0.0	0.0	0.0	0.0	0.0	0.0	0.0	0.0
clone3	5.906947730063585	5.956233019217883	6.609448992559079	0.0	0.720537248839276	0.0	1.7064362026234128	0.11282496291394643	0.6035523767036396	0.511094395519818
clone3	4.15453856400018	1.1598080262869095	3.3962589030973214	0.0	0.0	0.0	0.0	0.0	0.0	0.0
clone3	11.173397063822458	5.433117619497633	5.129118530905887	0.19386806452973784	0.9785250902053579	0.1281488420541384	1.986363816077105	0.17511069642331298	1.8734945579929951	0.47594837113727695
clone5	3.1734692608362076	0.7728963270061889	0.0	0.0	0.0	0.0	0.0	0.0	0.0	0.0
clone3	12.860812911245512	5.232749596077118	2.7981183992955923	0.8158782320671971	0.3921947161366589	0.5393041445490429	1.857656250724916	0.18423483744017216	0.0	0.38947039916391957
clone5	10.833714553956376	4.818653662045497	1.9241501841540867	0.5236426381443708	0.755148995593627	0.3461333246976428	1.3413049636207424	0.4138561905836442	1.5813615874478026	0.29460493684210276
clone3	9.926885874292465	5.166302954240338	6.05138161032048	1.3001343563493426	0.23436669443428879	0.28646752227279804	3.5152956776840263	0.6116365172980143	0.6543847463535425	0.2770698859654878
clone5	1.3172487448437529	3.728391184077661	0.0	0.0	0.0	0.0	0.0	0.0	0.0	0.0
clone3	1.878093376245432	3.959374787226191	2.834141076941465	0.0	0.0	0.0	0.0	0.0	0.0	0.0
clone3	9.052577335597464	4.673539282447326	0.9417153259127323	0.0	0.0	0.0	0.0	0.0	0.0	0.0
clone5	1.9138430235672874	4.032666296791824	0.16920118331411346	0.0	0.0	0.0	0.0	0.0	0.0	0.0
clone0	2.4532245440629326	0.8332440594945136	0.569329505102022	0.49801704267045926	9.97491848888182	0.7681205815129557	0.566962345557541	1.8992917984949051	1.1363360671054434	2.9264059237637787
clone3	14.647036926696277	6.875883527212445	7.461649064788245	1.2087084919514033	1.0458525763644237	0.15979382060712383	2.0640625008054623	0.27294049991136615	0.5840334733221406	0.17309795518396423
clone3	8.261286071459791	6.313426143093045	6.162522665115293	0.5590276775275239	0.20154450690356082	0.1847616050769869	1.9092578132450522	0.25246996241801367	0.0	0.3145128024994351
clone3	13.02908369544294	5.922832933491424	8.63917397464414	0.5343374073686623	0.7705720029072575	0.3532026803207756	4.10609849853876	0.48263851891398696	0.32273179806121355	0.32795114978287226
clone5	4.1572923456378295	2.0376929207360366	0.20170019108481207	0.0	0.0	0.0	0.0	0.0	0.0	0.0
clone3	1.5510955348392979	0.8581001963957782	0.5609904380078511	0.0	0.0	0.0	0.0	0.0	0.0	0.0
clone3	13.859102158046197	5.614892670106296	4.865046886281846	0.36777361178405377	0.5303690977662497	0.36465337343607745	1.2560641807748156	0.08304757857081738	0.0	0.18810177673805287
clone5	9.455022144943452	4.770591719679025	0.8177382547648999	0.2781764519754186	0.0	0.5516327347753102	1.4250919562977427	0.2512619721672098	0.6720576571003579	0.3699184941098183
clone3	12.558979637626058	5.971965869315234	4.49682992201234	0.3399382206696524	0.3676706028164358	0.22470276089272015	1.451246802986332	0.23028606609380622	0.6159527950328603	0.4346626650220313
clone5	4.516403223649476	3.114737122050143	0.06840649556959738	0.0	0.0	0.0	0.2119353440796204	0.0	0.0	0.0
clone5	2.1252429821554895	2.706916027340074	0.13211076674506372	0.0	0.0	0.0	0.0	0.0	0.0	0.0
clone3	10.343450988111211	5.855299787222432	6.969035340122614	0.45156410456592233	0.3256019995024517	0.4477329769632615	3.0844708749900653	0.25492112710168374	0.0	0.18476586173311912
clone3	11.169037160733463	7.225890191458569	5.157635683199922	0.2699251514912368	0.19463054780679181	0.0	1.3828207221026843	0.24380901194042903	0.3260615045152885	0.22088980374851874
clone3	2.5604515771146903	1.0146079982719067	2.1646371003822193	0.0	0.0	0.0	0.0	0.0	0.0	0.0
clone5	2.0742239304754837	3.441598810158944	0.0	0.0	0.0	0.0	0.0	0.0	0.0	0.0
clone3	17.22220220290215	5.280857750517705	4.894070764033759	0.0	0.0	0.0	0.0	0.0	0.0	0.0
clone3	8.362757256115032	5.833030256577273	4.752925939630057	0.2021050236252462	0.7286429450047621	0.2671871183500344	1.725632786015227	0.22818837854698804	0.4882736396314304	0.4341489269938477
clone3	8.10905563149132	7.541430878541105	2.688429363418087	0.26129833017016857	0.0	0.34544192230124293	2.6772514055391303	0.2950210796794767	0.6312811250965161	0.4811178478275321
clone5	3.4416559512425775	4.054526368650635	0.09251567768632124	0.0	0.0	0.0	0.0	0.0	0.0	0.0
clone3	1.0834979583680098	4.037919133711074	1.616474884973726	0.0	0.0	0.0	0.0	0.0	0.0	0.0
clone5	4.817579229247486	3.9721854054241383	0.20832943438547766	0.04724604118878216	0.0	0.0	0.0	0.0	0.0	0.0
clone3	13.433941801973166	6.972605544151694	2.809494658913831	0.0	0.0	0.0	0.0	0.0	0.0	0.0
clone5	6.554153682432655	5.451759783137947	0.0	0.0	0.0	0.0	0.0	0.0	0.0	0.0
clone5	8.736454523499495	5.490068555562434	0.31887341947919706	0.0	0.0	0.0	0.0	0.0	0.0	0.0
clone0	1.2860812911245512	3.7463453629885453	9.486953810945055	5.18535943047152	3.8435082181392577	1.126546435280223	1.7338125006765883	2.7512402391065707	6.35136402237828	3.141727886588951
clone5	0.7486199735235873	1.386931143562774	0.0	0.0	0.0	0.0	0.0	0.0	0.0	0.004710822088612299
clone5	8.478024330833195	6.924711223228061	0.36138279987769834	0.0	0.0	0.0	0.0	0.0	0.0	1.5006438314943247
clone3	12.397473594485968	6.202003509198039	4.301358101825438	0.1950969075934983	0.0	0.5158444812887688	1.9989544890350888	0.26433096736382644	0.23567122539257518	0.49892207840056807
clone5	14.529656491395228	2.211188804470683	0.14847158853405182	0.0	0.0	0.0	0.0	0.0	0.0	0.0
clone3	9.948327648157896	7.533213126684791	1.92752588623155	0.0	0.0	0.0	8.061948781341515	0.0	0.0	0.0
clone3	8.123897867478307	3.4351077968398633	5.616620272974266	0.0	0.0	0.0	0.0	0.0	0.0	0.0
clone3	11.534991228599795	6.646419850160818	5.736366329509556	0.2787692627414824	0.0	0.3685388648951726	1.4281289130506412	0.2517974265564846	0.0	0.19961136067964333
clone3	12.884448318458041	6.97194490358719	6.030544110611229	0.7692966030371416	0.5547042150308247	0.6780175931470119	2.1894943802957227	0.4053377098169139	0.0	0.3410030323060859
clone5	8.964193438891858	8.826804406551506	0.5022991777982779	0.0	0.0	0.0	0.0	0.0	0.0	0.0
clone3	5.0950757731537895	5.626086302953166	0.6256266400442435	0.0	0.0	0.0	0.0	0.0	0.0	0.0
clone3	12.51272117284636	6.886538587127755	1.9754262598250525	0.0	0.0	0.0	0.0	0.0	0.0	0.0
clone3	8.915331010245614	9.420802935530078	4.138032129319539	0.20109527523664966	0.870003036718215	0.26585220961116024	3.090620257259094	0.5903256154308976	0.7287512219479862	0.41140938178949227
clone3	11.78512667893202	4.94975920494217	3.403021365514993	0.2572516746144358	0.9274614476978021	0.8502303950445415	0.4392982579147908	0.29045216915346705	0.9322569712431956	0.3157779384708728
clone3	12.573274411197339	4.436930039956426	1.5158074966373758	0.0	0.0	0.0	0.0	0.0	0.0	0.0
clone3	13.610673290009	4.622900374964501	3.0458725885401527	0.4605059680226733	0.16602478192451747	0.7609982941784807	1.9659684413612424	0.2599690702126082	1.3906935676631171	0.42395533125396395
clone3	9.037592055734411	5.4230333334469165	3.23597263088242	0.4892472240914095	0.529160332290976	0.9701927761686381	1.2532014819055883	0.27619434878828986	0.8864940063154091	0.37534614706039937
clone3	9.984165143530923	5.846806045250905	2.7393867448134936	0.46593936435063443	0.16798366737465087	0.6159817002744782	1.1934986508441912	0.10521455245915441	1.1256816144307864	0.38129553389715365
clone5	3.1637972151676816	2.4936042912238583	0.0	0.0	0.0	0.0	0.0	0.0	0.0	0.0
clone3	13.214334317796414	5.3431938312749905	1.5887157022854974	0.0	0.0	0.0	0.0	0.0	0.0	0.0
clone3	5.950818649573027	7.530001544440534	4.526064631907221	0.0	0.17079733676933723	0.0	0.0	0.0	0.0	0.0
clone3	16.309602499643137	4.924087697261226	3.604794134550684	0.0	0.5305244671996239	0.3242312863408666	0.0	0.05538127134362803	0.5925195467568659	0.35122617670090517
clone5	6.514052723937967	5.531287126357038	1.52444564639522	0.0	0.7478519661515677	0.1713943135302872	2.213906483148376	0.40985708467859905	0.9396485032253022	0.07957040719149594
clone3	10.188104984711797	6.8266714161758975	4.13596573598488	0.14069639853879065	0.7101476790707881	0.27900542460671107	0.7207846113998532	0.285938016053959	0.8497851929320875	0.20148992954863706
clone3	13.144674569906073	8.494826437334586	9.144052496941436	0.0	0.0	0.0	0.0	0.0	0.0	0.0
clone3	2.79976963431462	3.871720909973162	1.0343016367747428	0.0	0.0	0.0	0.0	0.0	0.0	0.0
clone5	0.32452066055019674	0.5727340114174317	0.018986417868674263	0.0	0.0	0.0	0.0	0.0	0.0	0.0
clone5	0.3209198490511045	2.1118993448155194	0.23939079537447244	0.0	0.0	0.0	0.0	0.0	0.0	0.0
clone5	0.3543309243864897	2.266580642246849	0.14096738827959282	0.0	0.0	0.0	0.0	0.0	0.0	0.0
clone5	2.6856950840705167	3.44610127806688	0.08903998015703485	0.0	0.0	0.0	0.0	0.0	0.0	0.0
clone3	14.203342238535399	5.9835062520898905	5.256439665827516	0.4470311030890751	0.805833654257723	0.7387307234175983	1.5267537917106953	0.2523621153601675	0.0	0.3886860870157284
clone3	11.046519661266235	6.476630356315858	3.1391135861485244	0.0	0.38499113971782234	0.0	1.8235360338748663	0.24113457635026617	0.32248480944024827	0.4369335556801056
clone5	5.601795643415037	9.15910244056749	0.0	0.0	0.0	0.0	0.0	0.0	0.0	0.0
clone3	8.091629836898745	4.580571659955015	5.365304232702078	0.4562894320172335	0.9870276440116832	0.15080607137742294	2.337560906732988	0.2575887124735784	0.5511839777657612	0.5134231229814191
clone0	1.9493039190503836	2.335692687925519	2.972800312246869	4.572748224128339	4.882388370758686	1.6857002674542187	2.1023414465579737	0.8141495968869958	0.05311291344925732	0.5127328351810996
clone3	3.2162670091884484	3.6206883712023887	2.181073390196309	0.0	0.0	0.0	0.08446685792869353	0.0	0.0	0.0
clone5	3.616445753941709	1.740141464025022	0.0	0.0	0.0	0.0	0.0	0.0	0.0	0.00834427633811099
clone3	10.800156641111839	6.212445459119265	2.7720939981307087	0.2357512530595911	0.33997865908850267	0.15583407285610248	2.012914297361308	0.053235387434841366	0.0	0.19292402999166636
clone0	5.301463892282521	0.0	12.303316552958874	4.95404743023412	3.3257804625966627	0.7904394622686374	3.50061765562658	1.6201598371820034	5.98434102794114	1.6251275001911862
clone0	3.7804214618022502	0.0	19.883480487669306	4.639355316517782	3.157641946409518	0.6878496348109768	5.182904040595618	2.30084906088276	6.54696538886815	1.6587761728110741
clone3	10.588447989483974	1.413676783537176	0.9935187037932934	0.0	0.09747870221507969	0.17872302012872732	0.0	0.0	0.48991362343590233	0.0
clone3	11.147376880662707	3.8914085853951685	3.3261631222765478	0.2514415695174255	0.7252115654463545	1.1634387664242367	1.2881297308006026	0.056778444215103516	0.3037338906789461	0.3086460004083399
clone3	12.019529165108338	6.690705149226065	4.383373634544182	0.8133418230555893	0.39097545795177807	0.8960459189225893	0.4629702883931008	0.24488278220027027	0.0	0.49919092760343675
clone3	10.237452327883075	3.1989320905878142	2.958130641629495	0.0	0.0	0.0	0.0	0.0	0.0	0.0
clone3	9.590776760169135	6.786525259758931	7.154258870757101	0.608430123448561	0.5849477781759161	0.536238332874604	1.385321948215015	0.04579687690373272	0.24498845988483983	0.5601386571364145
clone3	7.91512222715791	6.287367755512175	6.602659251697573	0.8638763516027117	1.1212223385541336	0.45682512756033616	2.950413262666946	0.2731027230911055	0.20870735562254802	0.3181239855620383
clone3	9.120859396682986	2.542684260976599	8.524597768324025	0.0	0.0	0.0	0.0	0.0	0.0	0.0
clone3	9.062208491562115	5.837591034712825	3.1080332536124	0.0	0.0	0.139775196889925	2.8887699546532533	0.47749421059458635	0.0	0.25956448852283504
clone3	9.290431487281426	5.600072434560227	6.331308189662114	0.0	0.08394511445621668	0.0	0.9940289872051223	0.18402304970105973	0.28126386761725963	0.1548151490534138
clone5	3.325146294563497	1.0859562851051092	0.0	0.0	0.0	0.0	0.0	0.0	0.0	0.0
clone0	3.9200382888602734	2.088550808684152	1.8347672505613326	2.1455060080603077	1.4907697317585786	4.435104979990946	8.126960458123497	0.6958899206410559	3.0629265085688027	2.134829306697352
clone3	7.444436498410833	5.775019622897018	4.113475638828962	0.18657511362658674	0.672653444327805	0.9866249946988611	1.2744270374022957	0.2949158840725309	0.22537715332604266	0.4389589207091095
clone3	8.611671940105463	4.1640292458080035	5.710127729792211	0.2428073810513979	0.8753858861333316	0.16049824812256125	1.2438969697429483	0.21931497431393115	0.8799121482638794	0.24837290288080252
clone3	11.557311555925438	5.929096449499804	3.232949769947452	0.0	0.7048880278813001	0.32309549248399766	2.0867180210151437	0.16556180627505426	0.0	0.19999761072699837
clone3	9.724522379289139	2.397309075024377	3.1200114750766264	0.4245435344144117	0.0	0.2806277685226122	0.0	0.28760067118449595	0.7692538253584829	0.10856868269941775
clone3	14.527933391313484	4.918324486005069	5.09983087674157	0.0	0.9729376380417246	0.38225130746449015	1.9750215286764072	0.1741108011223141	0.6985487859674563	0.2760512241633381
clone3	4.7770337509101894	0.5996313414444535	0.49578264535464206	0.0	0.0	0.01858037736793551	0.0	0.0	0.0	0.0
clone3	9.497130634839552	6.236401620426962	3.400513612113729	0.25706210079379144	0.3707111932433956	0.5097623061225048	1.7558981215400336	0.05804762584703042	0.3105233242460755	0.3944315443685552
clone3	8.202614283531275	4.923319774942855	1.6779568183557976	0.0	0.0	0.0	0.0	0.0	0.0	0.0
clone3	13.256434489118059	6.6570436496598395	3.4025508800503843	0.2893681217562629	1.0432498739761258	0.5738261712220979	2.4707110648380604	0.424727568464315	1.2234181074298924	0.5476016427817167
clone3	4.095765196107437	5.7964051622726815	3.3547778783266673	0.0	0.47021818591489756	0.538828049079482	2.7840244791982696	0.8835465392986852	1.772435593870067	0.5003055981069913
clone3	5.810269916977312	2.1785093771141257	0.5253554330563277	0.0	0.0	0.0	0.0	0.0	0.0	0.0
clone5	12.616988721542638	5.394411524030756	0.0	0.0	0.0	0.0	0.0	0.0	0.0	0.0
clone3	10.261535815474199	3.700849685477487	2.304614640515719	0.0	0.0	0.0	0.0	0.0	0.0	0.0
clone5	2.5314940890401783	2.627253789176021	0.0	0.0	0.0	0.0	0.0	0.0	0.0	0.0
clone5	2.1119354783798885	0.8423126788881431	0.0	0.0	0.0	0.0	0.0	0.0	0.0	0.0
clone3	9.565269375168684	3.2488684754165105	3.044365476917916	1.0356257420401038	0.0	0.684559573882473	2.6527441561564116	0.3507845890498677	1.5637561269245095	0.5031978480185285
clone5	1.6235407410702736	2.4508436024978013	0.0	0.0	0.0	0.0	0.0	0.0	0.0	0.0
clone0	0.3193294967122182	2.191817844707916	1.9056357512444067	1.5666164855262348	5.336455752479334	5.999048704345662	4.796995472138303	3.5010071724280327	3.9806198447941443	3.448193371483303
clone5	3.660740314598899	3.4311850061854527	0.05968822884023192	0.0	0.0	0.0	0.0	0.0	0.0	0.008308010953948458
clone3	8.637725404201662	5.2462509382369635	3.5796268494595687	0.12177098118821561	0.0	0.08049190707566198	1.4556035830092604	0.21997848249779922	1.029669905869259	0.19929945755946174
clone3	5.648224204985169	2.410340097782601	2.4487578825121	0.0	0.0	0.0	0.0	0.0	0.0	0.0
clone3	4.853148145980643	4.322968672317714	2.839384664198213	0.0	0.0	0.0	3.133900129286078	0.0	0.0	0.004940178187347172
clone3	9.407661584279333	2.7441755214251677	0.8580549555443834	0.0	0.0	0.0	0.0	0.0	0.0	0.0
clone5	1.4967604356947783	0.6100542624428105	0.08932091230766	0.0	0.0	0.0	0.0	0.0	0.0	0.0
clone5	4.892073754352111	4.8530710792314995	0.0	0.0	0.0	0.0	0.0	0.0	0.0	0.0
clone0	0.9408647025935085	1.7500104680779378	1.6042054481621175	4.456673979162587	0.06558166468337666	8.35676129564968	2.019107341523188	1.6635896637132044	1.6480190157384496	3.1260533898475837
clone5	3.858564751939303	2.6547473868495035	0.0	0.0	0.0	0.0	0.0	0.0	0.0	0.0
clone3	3.494429050916325	2.515694708358914	1.4355608353985048	0.15421453173173078	0.11119696932610254	0.1359165830451398	0.35112787370023957	0.06964688618427964	0.0	0.08413299627989067
clone3	8.035136886259577	5.614667878081124	3.746141396036963	0.33982783319744275	0.6125853497701996	0.22462979360553306	2.321240867929689	0.5371596667520137	0.20525092596294425	0.4171406571519762
clone3	8.338466340426717	1.2572769018646366	4.960574555889027	0.0	0.0	0.0	0.0	0.0	8.981799137002472	0.0
clone0	2.231505131263264	1.353458013670037	1.7438621210348413	5.231150826908421	2.060957464255985	2.5310007167217194	0.0	3.0444715900961197	4.299575877267769	3.0285878849138164
clone5	0.46356751950692604	1.1371526588458678	0.0	0.0	0.0	0.0	0.0	0.0	0.0	0.0
clone3	13.045046487708232	4.328926670928254	3.1318090751859913	0.0	0.0	0.8048254210683409	1.5593938160535508	0.13747055545274042	0.0	0.09341075143248333
clone5	14.563028797484126	3.8929766922969753	1.6093807556503028	0.5474757061634972	0.39475942131673125	0.0	2.3372551833604094	0.061813205551467645	0.3306671339277461	0.364016054104404
clone3	15.729517284382561	6.346671480209527	6.65728481806006	0.0	0.16329422935445398	0.8981788999024961	0.7734539334331829	0.5113868963931202	0.0	0.09266281856016091
clone5	2.084561146202704	4.064597051636359	0.92147111410081	0.0	0.0	0.0	0.0	0.0	0.0	0.0
clone3	9.728349377630575	7.009034284669061	5.864146615374674	0.0	0.5753584703369666	0.5274475405323973	1.703264690428297	0.4054149758691093	1.204861278122163	0.4285213770442516
clone3	6.5596530692051855	5.232431583125458	1.3345053178690887	0.0	0.0	0.0	0.0	0.0	0.0	0.0
clone0	9.318192444185382	3.825761508414722	8.249448337034691	3.603124560765364	1.4489105728372524	4.396991004647484	2.1298533826095905	3.1449837018787936	2.427337160641424	2.4595051470664226
clone3	6.341696600959808	3.966679865668341	0.7008297936979189	0.0	0.0	0.0	0.0	0.0	0.0	0.0
clone5	7.814403802712064	1.6738087564526638	0.0	0.0	0.0	0.0	0.0	0.0	0.0	0.0
clone3	9.335734767847814	5.467080090605134	6.0835028074610245	0.0	0.6282952821373288	0.0	1.1159858325545604	0.3443345532395557	0.526286616571929	0.2673989703787491
clone3	14.495321492578768	7.619506490035079	5.148958906090527	0.2335415782931321	0.16839603522582727	0.7718672722698494	1.9940474371762655	0.0	0.0	0.1672262994847983
clone0	3.9483331803472734	0.0	2.0862307461797673	3.7571797953501376	2.4081143572584387	5.739726722391643	0.4277322434651434	4.920807558550428	0.0	4.731529560592048
clone5	3.933248833566403	6.065466250576915	0.20234584396572378	0.0	0.0	0.0	0.0	0.0	0.0	0.0
clone3	14.254813197668774	4.87213500387563	5.617648487211881	0.7279998694480173	0.39369528722448616	0.3609117127347334	2.4863517401006874	0.32878175279758026	1.0992525678311071	0.2792575334129371
clone3	14.380741856084216	5.720534235041835	6.571705497013625	0.0	1.5171302012504284	0.6953982904330124	1.7964969220380689	0.2375590699404482	0.6354061085728944	0.4035513488626259
clone3	5.70830942177869	4.494965019790644	1.23740375603905	0.0	0.0	0.0	0.0	0.0	0.0	0.0
clone3	7.175627821883295	3.6301512879159032	6.111481905141296	0.0	0.0	0.0	0.0	0.0	0.0	0.0
clone5	3.819597907024	4.124248130553281	0.14070304218924048	0.0	0.0	0.0	0.0	0.0	0.0	0.0
clone3	10.73620412670693	8.904438292873882	5.214962673792107	0.0	0.36547431410087106	0.11168024691770083	0.0	0.41966915289891327	0.6122733869902034	0.051847943723745175
clone3	8.556997566931068	7.07970777257678	2.946050418155989	0.44541383797894235	0.8029183165002467	0.14721163000813772	0.7606151577771311	0.352028770751825	0.8070698784884699	0.20503053634276083
clone3	6.385031820121608	4.288096666494454	0.6927893963349968	0.0	0.0	0.0	0.0	0.0	0.0	0.0
clone5	2.579991458883747	2.252900915482746	0.0	0.0	0.0	0.0	0.0	0.0	0.0	0.0
clone3	3.391671068155847	2.475767655505062	0.5326365754762314	0.0	0.0	0.0	0.0	0.0	0.0	0.0
clone3	14.362116944439755	4.878130155138757	4.85676377648908	0.3887443582212203	0.5606111692770668	0.3854462013790336	0.0	0.21945754534106687	0.4695915501507331	0.2385929891715287
clone3	8.049037273882185	5.384907906607867	3.638906215312933	0.0	0.17851493585212488	0.3272994792563232	2.536643453793285	0.447242743928575	0.0	0.1772749108094112
clone3	8.48566668080808	5.704311869571036	5.9782387225919535	0.0	0.3450309253986885	0.1581498512593139	2.8599582058485558	0.4862384461383968	0.8670373477405854	0.587372955509607
clone5	2.7859302686211525	1.6983945983682713	0.10657283012629232	0.0	0.0	0.0	0.0	0.0	0.0	0.0
clone3	12.446782716919701	7.156063166886147	5.02921366794922	0.263204178151792	1.328490552547415	0.34796149366611623	2.6967786416459294	0.23773831471153	0.953828309612002	0.5115507298015322
clone3	11.694620554039352	6.277757068838283	6.818465755571632	0.0	0.9838104743767038	1.262642019780358	1.863953390557882	0.3697187246257014	0.0	0.22330893588865897
clone3	6.905542803343127	4.653741008446216	5.560028954415736	0.0	0.0	0.0	0.3799841193275291	0.100494103688395	0.0	0.20485615357742568
clone5	1.4070719248269243	1.3939205508057309	0.09329849617643386	0.0	0.0	0.0	0.0	0.0	0.0	0.0
clone3	8.871010053024508	5.963350888504711	4.779195397649642	0.0	0.7213983115171432	0.16533160836716992	1.2813565821204844	0.0564798959902631	0.30213681955204913	0.3837788759857524
clone3	2.173032265860685	2.9458297598103127	1.3650338623393967	0.0	0.0	0.0	0.0	0.0	0.0	0.0
clone5	1.5610244988443067	1.5382519963332613	0.11500733913139011	0.0	0.0	0.0	0.0	0.0	0.0	0.0
clone3	10.800388361863229	4.512689476850012	4.3479907170963115	0.1740106106304498	0.5018840265027815	0.34506856471977343	2.3772069347487457	0.35364266102583103	0.4203992194897817	0.35599840752120354
clone5	5.840636994505029	6.026021038264322	0.06246357998833611	0.0	0.0	0.0	0.0	0.0	0.0	0.0
clone5	1.2759721673622275	1.0151412965205244	0.03429960212315257	0.0	0.0	0.0	0.0	0.0	0.0	0.0
clone0	0.0	3.3085965353270437	1.1251211731887996	1.1056971359159478	0.33730530609217524	3.2889487801025665	1.3798049801182546	1.9878316059173842	0.3595978206697177	1.4225021055474505
clone3	11.424562773448871	3.893580864768975	9.275836919721254	0.0	0.7963332484439202	0.0	5.388407396946689	0.17813348773048457	0.762334058800406	0.30663737399229485
clone3	7.623846160747139	4.998360602166071	3.7913487363075564	0.0	0.0	0.0	0.0	0.0	0.0	0.0
clone3	13.490855926737911	8.288946436945988	4.909039331530139	0.2226595345386223	0.6421979862527079	0.1471803083847317	4.562719948589027	0.35195387101336717	0.2689660538310156	0.40997382564878
clone5	8.359052770530319	6.749264239756271	0.08751511477086805	0.0	0.0	0.0	0.0	0.0	0.0	0.0
clone3	12.080204826444502	2.512085390269447	1.3894902052509275	0.0	0.0	0.0	0.0	0.0	0.0	0.0
clone3	10.531108277323169	6.292726385246838	5.431101942239313	0.5278687577964817	1.3321761505494383	0.3489268345060474	1.3521301234784635	0.05959946653802291	0.6376496610369601	0.26998416429161637
clone5	4.381676590387513	1.322886918462713	0.29053513853950547	0.0	0.0	0.0	0.0	0.0	0.0	0.0
clone3	13.785250489391114	6.351816241254473	2.550855152923345	0.21693611366739737	0.31284520474582583	0.43019119988074567	2.5931710597805937	0.19594683650353303	0.0	0.35505380146476256
clone3	3.1161937280894714	0.249266346765424	1.0106655945591858	0.0	0.0	0.0	0.0	0.0	0.0	0.0
clone5	2.144742797036337	0.238486363140117	0.15236905965455938	0.0	0.0	0.0	0.0	0.0	0.0	0.0
clone3	9.862002524558562	3.8048094297503057	2.061716762307946	0.0	0.0	0.0	0.0	0.0	0.0	0.0
clone3	12.306467527140102	6.966539192378532	2.9672836406323158	0.5047021038493007	0.5458760312372306	0.5004201466661965	2.1546483158878336	0.2849190798447804	0.6096650364146483	0.4646435930912144
clone3	4.848569496393498	2.1302267818938683	1.259582087514265	0.0	0.0	0.0	0.0	0.005528927372388592	0.0	0.0
clone5	11.845186472900583	2.2842618057214015	0.0	0.0	0.0	0.0	0.0	0.0	0.0	0.0
clone3	8.705628351170413	3.67907870187144	2.234487971255169	0.0	0.0	0.0	0.0	0.0	0.0	0.0
clone5	4.322886799656947	0.6117831995170526	0.0	0.0	0.0	0.0	0.0	0.0	0.0	0.0
clone3	16.18342250946192	1.8674826209841346	3.3430308898611427	0.0	0.0	0.0	0.0	0.0	0.0	0.0
clone3	9.39891265177375	2.0321767839111007	2.2072099411342285	0.0	0.0	0.0	0.0	0.059840943232023505	0.0	0.0
clone3	3.2296085883642784	9.889124545559417	0.4672257758173754	0.0	0.0	0.0	0.0	0.0	0.0	0.0
clone3	4.1100217807173705	6.125817323886552	0.7244270739749337	0.0	0.0	0.0	0.0	0.0	0.0	0.0
clone3	16.443516773814704	4.033671047533485	1.9080559277847666	0.0	0.0	0.0	13.617545360178427	0.0	0.0	0.0
clone5	3.8978357902211624	4.649445849018114	0.09230470818607638	0.0	0.0	0.04151148880270277	0.0	0.014180982046523093	0.0	0.0
clone3	3.341102355014362	3.4674873862986497	3.3230692027281163	0.0	0.0	0.0	0.0	0.0	0.0	0.0
clone3	9.653135516737203	5.919897456757207	4.000430838004622	0.0	0.5887510797245241	0.17990830933894383	1.394329243066868	0.3687571674745292	3.6165266535925897	0.4176152970414534
clone0	1.9093909346289724	1.4352703551970585	0.8094461733667739	1.4615031685970654	0.4429108503159679	0.2660190163085502	1.8808548644172527	2.927173750922655	1.2281405821903195	2.7235056262275337
clone3	11.166157058319659	4.642001652743502	4.858826534516894	0.7083708115962489	0.5107734434884467	0.31216040135750855	1.209656123554176	0.15995840579191845	1.7113814797009568	0.483071846306976
clone5	9.403891806716418	4.11355718481242	1.7005701019488964	0.2892481515565298	0.417126939661101	0.7647843553435478	3.4575614130407915	0.2612624486713773	0.0	0.739695419718255
clone3	5.959677132458843	1.6337206623466893	0.5600797392448514	0.0	0.0	0.0	0.0	0.0	0.0	0.0
clone0	2.301718807689815	0.651487286999418	1.4458708982103494	1.3116087260930909	0.47287020764338505	4.714243153573304	0.0	0.44426486258485504	2.0795041135141186	1.7022474065290658
clone3	8.747334857086955	7.314064818635943	2.23489379907414	0.0	0.0	0.0	0.0	0.0	0.0	0.0
clone3	5.653222877578653	2.016945133875028	5.3864620299274	0.0	0.0	0.0	0.0	0.0	0.0	0.0
clone5	0.9558175232245196	3.533905815983478	0.0	0.0	0.0	0.0	0.0	0.0	0.0	0.0
clone3	1.627498492794824	2.4434658218317145	1.0204937901025033	0.0	0.0	0.0	0.0	0.0	0.0	0.0
clone3	12.329108207382184	7.15831364275472	6.917343511586487	0.8556825938933157	0.6169931593188323	0.2828076244514469	3.2877325876484713	0.09661156370533967	1.0336389640276153	0.4157656790046795
clone5	0.625358977993236	0.9608788291646434	0.0	0.0	0.0	0.0	0.0	0.0	0.0	0.0
clone3	9.306997507987601	4.829528256568668	3.0855880786615386	0.2624121896518367	0.18921329835680334	0.1734572340542224	1.7924426411207313	0.3555344305264707	0.0	0.40264062615957574
clone3	8.936510287765941	3.2119670112686163	0.4232512700424977	0.0	0.0	0.0	0.0	0.0	0.0	0.0
clone3	6.015095659973016	2.8002231272674716	4.801847752813685	0.0	0.0	0.0	0.0	0.0	0.0	0.010956880362500091
clone0	2.0478187931372784	0.0	6.517651089884648	2.8407370435376404	1.3488963926024338	8.060616465562108	22.59861459353135	1.4393997221755823	10.629358946751406	0.7300065067258652
clone3	3.4457304767552084	2.847854746720282	0.41125591298412106	0.0	0.0	0.0	0.0	0.0	0.0	0.0
clone3	7.3836846625794825	7.105681496610806	3.671916106977266	0.0	0.540402936629457	0.0	0.8532181013117064	0.16923744437091964	2.1124333184627386	0.2044377582079272
clone5	7.876804611666889	3.024709725261901	0.04989994021777054	0.0	0.0	0.0	0.0	0.0	0.0	0.0
clone3	9.360890700183237	3.7888454532647238	2.1413843057862034	0.0	0.0	0.0	0.0	0.0	0.0	0.0
clone3	10.170191247282489	3.8988765570820165	1.7925846333953945	0.0	0.0	0.0	0.0	0.0	0.0	0.0
clone3	8.871010053024508	5.3804669670719205	4.621639505419433	0.8575524274773489	0.618341409871837	0.1889504095624799	0.0	0.3872907153618041	0.0	0.2631626578188017
clone0	1.0317521068402287	0.19731828311145466	0.5824283952662876	0.11321671247726557	1.9320363145738244	0.623645374511575	0.19333559104190792	1.363501679470672	0.022793733375509797	1.0384459425567025
clone5	2.199250216975644	3.485911438886414	0.12499314620614148	0.0	0.0	0.0	0.0	0.0	0.0	0.0
clone3	7.740571250386764	3.701900773812237	2.9202316584985404	0.0	0.0	0.0	0.0	0.1631424817557893	0.436361909908793	0.16628210049613962
clone3	13.246897112985124	4.633757186451159	1.118665932518383	0.7610907726047453	0.0	0.0	0.0	0.0	0.0	0.0
clone3	11.814239399230143	4.241104103080205	3.1525660945296337	2.144866393822764	1.4059672700706762	0.7733342083937831	1.664864275384171	0.3962748208327459	0.9421579675839562	0.3590231005308861
clone0	1.625707954353643	0.6310581830369021	7.2531013119809575	2.2316109528619394	3.2408865186998423	0.9972631798046395	6.601863148318859	1.6963069671950544	2.961494378568864	1.208899809258187
clone3	6.353841783624215	4.626991743216177	0.49083866205433646	0.0	0.0	0.0	0.0	0.0	0.0	0.0
clone3	14.295250872719555	6.110561227094771	3.7721474332703444	0.19741554656320032	0.569388895564559	0.39148129564699435	0.6742370545924803	0.31205115898185737	0.7154162156229616	0.40388123426382144
clone3	9.728848673362956	7.731515650998048	5.954669856134631	0.25320585829458625	0.18257503843380882	0.6694870064439767	3.026725669581801	0.2858842061737973	0.9175952961571062	0.4403165399002275
clone3	8.096925406163733	5.968189344110645	6.375468474485769	0.22829402537773233	0.4938368022558454	0.30180953290062784	1.3644695890468568	0.36086020806344365	1.3788617506607477	0.33861397394275206
clone3	4.693513664877915	1.5498817171376622	13.74519976939423	0.17644576164753412	0.12722688144443295	0.23326503099249332	0.6026185510697586	0.0	0.0	0.018049017221653325
clone3	1.907946265674859	1.7170260985559893	3.308720254664964	0.0	0.0	0.0	0.0	0.0	0.0	0.0
clone3	0.9882923117971707	2.8283814401359777	0.38226149751444727	0.0	0.0	0.0	0.0	0.0	0.0	0.0
clone3	15.004611355915383	8.714228604198775	1.3762421649883647	0.0	0.0	0.0	0.0	0.0	0.0	0.0
clone3	5.924419088540417	6.063833717954321	7.6185119422371805	0.0	0.0	0.0	0.0691508460007495	0.0	0.048916165035242556	0.004142271452293692
clone5	2.9671660612687294	3.8559519552603514	0.051324368348246614	0.0	0.0	0.0	0.0	0.0	0.0	0.0
clone5	5.9075306327439865	2.9205839453159363	0.0	0.0	0.0	0.0	0.0	0.0	0.0	0.0
clone5	1.124662189498215	5.266892769027509	0.2033803592771092	0.0	0.0	0.0	0.0	0.0	0.0	0.0
clone3	10.43585039372154	6.702860595902572	5.18976214476151	0.0	0.19584288446585302	0.17953476496450532	2.319056985721995	0.3066595961890226	0.656185026216337	0.13891606688505825
clone0	1.4315484038382618	2.586988249652481	1.150009925999299	1.6020895731364133	0.8328133597712505	2.4874142833321042	0.9543570100384698	1.9939446277097983	4.500642455873588	2.221924110850466
clone5	0.6082816917480985	1.5495333704012146	0.0	0.0	0.0	0.0	0.0	0.0	0.0	0.0
clone3	6.379410029803996	3.929201768813194	5.406636199243144	0.0	0.0	0.0	0.0	0.0	0.0	0.0
clone3	10.881589644013761	3.831178109143128	1.3198606977971312	0.0	0.0	0.0	0.0	0.0	0.0	0.0
clone5	1.2794804449084223	1.8643968811511782	0.0	0.0	0.0	0.0	0.0	0.0	0.0	0.0
clone3	14.776747344597572	4.794535382185783	3.9430953692240838	0.24388250112596713	0.5275571898254009	0.4836267416044551	0.8329365244452896	0.22028607301166236	0.5892055245890343	0.27441993301279066
clone3	12.33854118858523	8.641066389349078	2.699828024467935	0.0	0.0	0.0	0.0	0.0	0.0	0.0
clone3	13.265298806953016	7.4050255961558324	2.198950189010403	0.0	0.0	0.49445850565277977	0.0	0.16891485691441085	1.8072057941469237	0.15303605595657735
clone3	8.652345733222397	5.749809652089604	2.244951092988728	0.2545608884289771	0.5506562640576005	0.6730697634718941	2.1735165570388824	0.28741411435570524	1.230007738268814	0.36455414643219713
clone5	3.656316539845346	3.5217417858786426	0.21710937678997522	0.0	0.0	0.0	0.0	0.0	0.0	0.0
clone5	3.1288933064726465	3.7584590668775966	0.22770772127502248	0.0	0.0	0.0	0.0	0.0	0.0	0.0
clone3	16.494223653733954	6.596917957695183	8.202599145813556	0.24263849115036515	0.3499107970539911	0.0	0.0	0.0	0.0	0.0
clone3	7.913019200757293	4.479462385980905	3.0713403862978197	0.13060025113334892	0.28250940990150947	0.17265629587126896	1.115103777110551	0.029491062626140124	0.1577611946843596	0.18703133607672065
clone3	10.250291649227988	5.22230709301085	4.077986829395929	0.34681021121177297	0.6251720247281953	0.45849043871300016	2.6650518340971536	0.35241209004297386	0.0	0.28380771139453426
clone5	2.588810358828244	2.10790168642791	0.10581524390924649	0.0	0.0	0.0	0.0	0.0	0.0	0.0
clone3	9.313791556720503	5.871561205438845	3.7896224787612893	0.0	0.6196955657105928	0.0	1.4676145468360546	0.2587592497380354	1.384221684101586	0.2930433099962384
clone3	7.480932400329814	7.795998509149195	2.705656389116582	0.0	0.49774580069058827	0.15209926328237447	1.5717373027241595	0.5195951733141179	0.5559104894484491	0.30598798919110304
clone3	11.1747144372783	5.463249423583033	3.031200112746878	0.0	0.1652250128852489	0.0	1.5651984350316346	0.15523005352962174	0.5535977460064696	0.21095653388978167
clone3	13.21200826000416	4.140246302635541	4.45845118032689	0.23947364126579518	0.1726733715896869	0.1055297405657115	0.27262628729174204	0.12617720776222927	1.6392362853621774	0.22863189870065026
clone3	5.383473326468744	3.3637695642856715	1.380698658939571	0.0	0.0	0.0	0.0	0.0	0.0	0.0
clone3	9.721100681757676	7.040596504924616	2.8437153951058916	0.0	1.2555451478318331	0.0	0.9911621260107426	0.26213187445730535	1.168552831397461	0.31665363990867335
clone3	8.984051845192477	2.255780969360498	4.323658852806232	0.0	0.0	0.0	0.0	0.0	0.0	0.0
clone3	9.777005435123874	4.941644606620581	4.167529439275982	0.23628354308681976	0.17037313927453868	1.093301455375406	0.40349182957718877	0.16006675422663863	1.7125406904571325	0.29003943411594285
clone3	8.73078332279228	5.519000547619161	6.078562062752788	0.19693259547074235	0.42599697055716884	0.26034905886648063	1.0088814338713035	0.35575744798383263	0.237888681408689	0.2417359152614811
clone5	1.3681492898900303	0.8967806810632699	0.0	0.0	0.0	0.0	0.0	0.0	0.0	0.0
clone3	12.92521934364131	3.542263681947668	1.8364938862980886	0.0	0.0	0.0	0.0	0.0	0.0	0.0
clone3	10.98375534500904	9.715262767543747	1.911782599518721	0.0	0.0	0.0	0.0	0.0	0.0	0.0
clone5	1.2324213647587556	3.438459775564336	0.0	0.0	0.0	0.0	0.0	0.0	0.0	0.0
clone5	5.176611724108026	3.5859037014458446	0.13549135936690393	0.0	0.0	0.0	0.0	0.0	0.0	0.0
clone3	1.5053172375107289	0.7527249797373837	1.0480347425933068	0.0	0.0	0.0	0.0	0.0	0.0	0.0
clone5	5.546127137646643	3.918111258123403	0.04484709479307181	0.0	0.0	0.0	0.0	0.0	0.0	0.0031211359595785726
clone3	4.521458626673686	3.0517614431323477	3.8052000965569652	0.0	0.0	0.0	0.0	0.0	0.0	0.0
clone3	5.717828346230213	7.639633220809783	0.3179049950607402	0.0	0.0	0.0	0.0	0.0	0.0	0.0
clone3	8.433333628699748	6.820008505652315	5.192457425023656	0.0	1.3716121622769468	0.5388840166774128	2.320261377820526	0.184091315105111	0.9847887195578603	0.333571709607767
clone3	4.9193248590927166	6.091682216264727	3.5166809260331875	0.0	0.0	0.0	5.8621426774864	0.0	0.0	0.0
clone3	9.914955672599698	6.236370982397081	2.8488607413828326	0.0	0.0	0.0	0.0	0.0	0.0	0.015251278122471276
clone3	8.520060812246898	6.6145387074496	2.9053971173545294	0.0	0.8314305740482484	0.21777032879214198	3.3755365588491153	0.1859844835693852	1.1938993732149599	0.43810274668381444
clone5	3.462189999624288	3.170431283832335	0.06751967241178074	0.0	0.0	0.0	0.0	0.01037320068580224	0.0	0.0
clone5	9.11423458309016	2.913313274517761	0.3125876456257231	0.0	0.0	0.0	0.0	0.0	0.0	0.0
clone3	8.82751516289991	4.901048263880791	3.376873012541772	0.22974748898606479	0.8283014641568955	0.1518655212751348	1.5693218996244735	0.3112780041579725	1.3876404533543065	0.5640327787923208
clone3	10.467597435738648	7.19534417648972	5.354279990297811	0.404757227743773	0.2918517245588597	0.1337744052230205	3.455937561781801	0.22849727791844984	0.7334019259364378	0.41403489128457127
clone3	8.534446093781225	6.341008368137599	3.1831434616957903	0.481259973479662	0.3470143177038086	0.31811793488537093	2.054570376175407	0.32602237501484593	0.5813476445186357	0.46767663869645704
clone3	12.293424106337621	5.368491364919454	4.541483884570997	0.7130364381091473	0.6855168147598745	1.256865681414016	3.6528702745347084	0.42936522338998107	0.5742177846948777	0.1945014238321615
clone3	15.612292578769324	3.6100271106628297	0.42426304157020467	0.0	0.0	0.0	0.0	0.0	0.0	0.0
clone3	12.35526225576588	6.786926876829578	1.0012914090034648	0.0	0.0	0.0	0.0	0.0	0.0	0.0
clone5	1.2107860082184585	1.6449863932899327	0.0	0.0	0.0	0.0	0.0	0.0	0.0	0.0
clone3	9.125250858140694	5.288684407963304	3.8897136597119957	0.5880864357018967	0.8480838818172878	0.3887313567902439	3.012754110476037	0.13279678832439498	0.0	0.4210964023553702
clone3	11.169258768613636	6.079595545200709	3.4181459049172815	0.0	0.8384251487188131	0.1921520692800664	0.4964070314437137	0.3282109511434178	0.7023002516698741	0.23788604698139088
clone5	8.585113198578536	5.399918325421139	0.4743764555783429	0.0	0.0	0.0	0.0	0.0	0.0	0.0
clone3	17.82771649706617	8.488640192394008	1.4914340567673983	0.0	0.0	0.0	0.0	0.0	0.0	0.011532936990048037
clone3	5.4355433896884096	2.76359641289259	1.40160890399498	0.0	0.0	0.0	0.0	0.0	0.0	0.0
clone5	3.060932095906556	0.7482354740449743	0.0	0.0	0.0	0.0	0.0	0.0	0.0	0.0
clone3	7.094095195308591	4.976198667232492	4.601612456759404	0.2087155589013811	0.6019805615053305	0.41388957882423555	1.0692453010754102	0.2827824708694784	0.5042442971702328	0.5123991438769487
clone3	7.039049764645786	5.692455840146314	0.9334743248939649	0.0	0.0	0.029986018007206162	0.0	0.0	0.8219735053572587	0.16705335996785867
clone3	11.007208203396958	5.6812464964990514	4.82991100234282	0.4381410141643395	0.6318464591558984	0.4344237697769975	1.8704891283204617	0.2968120805818641	1.0585224643129774	0.5602298573457498
clone3	8.85901171020476	5.60702295806879	0.6118886376055281	0.0	0.0	0.0	0.0	0.0	0.0	0.0
clone3	12.143689419626131	2.0990511502940774	1.8439916768120566	0.0	0.0	0.0	0.0	0.0	0.0	0.0
clone5	9.645609683434133	4.246869237395922	0.5329749331991604	0.0	0.0	0.0	0.0	0.0	0.0	0.0
clone5	3.349661076891794	5.810156622337765	0.0	0.0	0.0	0.0	0.0	0.0	0.0	0.0
clone5	6.349647818817446	4.968808434961768	0.0	0.0	0.0	0.0	0.0	0.0	0.0	0.0
clone3	10.061346181039454	8.306088790407042	3.752640529930874	0.28368116354880046	0.4090987442921832	0.0	1.4532924748148843	0.6405852123156975	0.342678355382427	0.23214686070290244
clone3	7.060645004656362	3.9314202163411522	2.0722237729084636	0.0	0.0	0.0	0.0	1.1673216374773756	0.0	0.0
clone3	6.786919628045376	5.762987000131744	4.500192092489108	0.0	0.2207673007158958	0.4047673782377057	1.0456789427720123	0.13827494723420763	0.0	0.2818719983249365
clone5	1.0472052766639173	1.1559794346508394	0.0	0.0	0.0	0.0	0.0	0.0	0.0	0.0
clone3	9.68641579000105	6.421303486673175	5.070597188768014	0.0	0.7462495142709068	0.9121443209602624	2.9455502113027348	0.15580147342888467	0.0	0.1058665447255242
clone0	0.5455648754990908	0.8493032193528349	0.43409620974714125	0.11075244071663931	1.330974413248195	3.0991613248261314	0.5673823621115576	1.0587225940153853	0.17838084495795298	1.5067710775570158
clone5	4.832852351803978	3.0093997948743514	0.28840606072739566	0.0	0.0	0.0	0.0	0.0	0.0	0.0
clone3	1.4579809116634845	2.4072561840317057	0.18797743676547143	0.0	0.0	0.0	0.0	0.0	0.0	0.0
clone3	8.466310689291637	8.487026627880553	1.7542947732809955	0.2387088987982493	0.5163658534536486	0.4733673239563679	1.6305340448881105	0.32341955039679854	0.5767064110427798	0.5371970495245825
clone3	8.670233455063613	3.999202385215085	4.152025237492961	0.21729647266020036	0.3133648811656694	0.43090580320280675	1.113205136958494	0.049068082396856484	0.2624876355908998	0.5779208367280468
clone5	1.1050904941004727	2.03312873651333	0.0	0.0	0.0	0.0	0.0	0.0	0.0	0.0
clone5	3.6204608200798085	9.54879811089784	0.3273563516281515	0.0	0.0	0.0	0.0	0.0	0.0	0.0
clone3	9.72179196494417	5.503386296235845	2.603278433387195	0.5060443966786871	0.9122130486544147	0.16725035043719513	0.8641515054145885	0.342812212026007	0.30564324298979045	0.36235060347745707
clone3	9.927583840371332	6.6424113043743835	2.7443498583633334	0.0	0.0	0.0	0.0	0.0	0.0	0.0
clone5	3.0596707842111734	4.293512121313199	0.17144544344333904	0.0	0.0	0.0	0.0	0.0	0.0	0.0
clone3	13.517078043091843	6.976687535675056	5.140399368577404	0.5380461760059254	0.19398011152877423	0.7113084312681122	0.9187996468881074	0.06074855650983568	0.0	0.22015161160231544
clone3	0.6665008796268641	1.4584015437044318	0.1784740274244466	0.0	0.0	0.0	0.0	0.0	0.0	0.0
clone3	14.40389907892817	1.1391435016894358	4.213575283420838	0.0	0.0	0.0	0.0	0.0	0.0	0.0
clone5	6.562710838429886	2.50485747146185	0.09889832554573244	0.0	0.0	0.0	0.0	0.0	0.0	0.0
clone3	3.5185896657847184	5.748351865034703	0.6753611235916076	0.0	0.0	0.0	0.0	0.0	0.0	0.0
clone5	1.2620351763543411	4.244510253907408	0.0	0.0	0.0	0.0	0.0	0.0	0.0	0.0
clone3	4.803982266070381	5.3343548009503	2.940340563369705	0.7501790769401612	0.18030648359544366	0.33058420521301746	1.708067204967617	0.056466400196717045	0.3020646243741394	0.23021230353037825
clone5	4.629017762816327	1.8462118716854399	0.0	0.0	0.0	0.0	0.0	0.0	0.0	0.0
clone3	13.076234714776636	2.526990322828775	0.5381651375168617	0.0	0.0	0.0	0.0	0.0	0.0	0.0
clone3	9.192405265814529	6.566582677748629	6.5305646357745974	1.184828544955024	0.6407438158904034	0.3915921026935969	2.023283683212419	0.06688703221716977	1.4312374220274817	0.27269699696423233
clone3	8.655854958454885	6.183298667506905	2.869712047038763	0.2789178604295109	0.8044590979178377	0.0	2.3814836263291164	0.12596582346655694	0.6738488555467875	0.4279666356941334
clone3	2.242948154571824	2.811490159927066	6.692526427321726	0.0	0.0	0.0	0.0	0.0	0.0	0.0
clone3	5.739339115796281	2.301353006749859	1.4270904504834796	0.0	0.0	0.0	0.0	0.0	0.0	0.0
clone3	2.927295542152671	5.736135575553378	5.599030493639986	0.3047465964855926	0.0	0.0	0.0	0.0	0.0	0.0
clone3	10.29588379814989	6.02935095391806	4.237370956509028	0.48048659886663225	0.0	0.794016815206886	0.8205074899896094	0.2712487199532379	1.1608268622642546	0.3932000776551915
clone5	1.5345074881114595	5.620778231248424	0.0	0.0	0.0	0.0	0.0	0.0	0.0	0.0
clone3	16.047729893650924	4.048492228610985	3.4698074829974663	1.1803516944862675	0.3404388151802084	0.3120899839423591	2.8218942459692267	0.2665372037257623	0.0	0.41051844335836685
clone3	14.322162771280354	5.961470118773167	3.351731956882753	0.0	0.4110673509244226	0.2512247864202793	0.9735238677305441	0.42911183007674014	0.9182062487784808	0.33045728334985286
clone5	1.3583774726194753	3.1655548873034522	0.09006972081468463	0.0	0.0	0.0	0.0	0.0	0.0	0.0
clone5	3.9474742495301074	5.332607300350082	0.0	0.0	0.0	0.0	0.0	0.0	0.0	0.0
clone3	2.570737364029266	1.2127188786658847	1.9176466151703826	0.0	0.0	0.0	0.0	0.0	0.0	0.0
clone0	2.9605412827514197	1.2045716945264866	1.4722810789306313	0.3756280733422559	2.392491002266534	1.4483824317592944	11.01146968529128	3.8028174813027733	1.7393653038485752	2.4655274969804952
clone3	17.50421503115658	5.171760785472567	1.3744530296778188	0.10390188764212917	0.0	0.0	0.0	1.0792639696058377	0.0	0.0
clone3	9.57593035651562	1.5929590413366042	0.5012760818682669	0.0	0.0	0.0	0.0	0.0	0.0	0.0
clone5	6.378798313567243	2.610331735354278	0.0	0.0	0.0	0.0	0.0	0.0	0.0	0.0
clone3	10.530375633890797	6.6805604957828875	4.333878348568518	0.4914298249971941	0.7086946549395932	0.16242015717497982	2.5175843811186227	0.33291178890339634	0.5936325207822368	0.578098282755904
clone3	10.836104302586381	7.5654945135066285	3.832041913438174	0.0	0.0	0.0	0.0	0.0	0.0	0.005556065871263086
clone3	9.667004032106894	7.208231309137016	8.684360478953707	0.0	0.0	0.0	0.0	0.0	0.0	0.0
clone3	9.427902693699897	2.263467969147227	1.4232972007738518	0.0	0.0	0.0	0.0	0.0	0.0	0.0
clone5	3.3639878110292285	4.565131339066087	0.1833332130170175	0.0	0.0	0.0	0.0	0.0	0.0	0.0
clone3	6.946560448175326	0.9437668869520573	0.8290880782712717	0.0	0.0	0.0	0.0	0.0	0.0	0.0
clone3	8.859491020722231	8.024397419879946	2.8197353936072904	0.0	0.6916431107671235	0.4755367434062139	1.228505027404241	0.05415029441412943	0.5793494285086037	0.22076958988877932
clone3	11.557833975384632	4.959824330993057	4.449852431666664	0.0	0.181914810474188	1.3341320142878283	1.292477323913237	0.5697007830840426	0.609518058344153	0.23226578839793466
clone3	5.847686260133684	4.217235239890599	5.5771053561014385	1.1383246689610496	0.0	0.0	0.0	0.0	0.0	0.0
clone5	9.948540496692269	5.1166471333579056	0.3620065091110325	0.0	0.0	0.0	0.0	0.0	0.0	0.0
clone3	9.552081157580286	5.756174144409996	6.129371018978987	0.20850763345916018	0.15034521495256659	0.27565150404791355	0.7121200690166842	0.2825007589040775	0.7556129426215024	0.2986017326126245
clone3	4.429623329930129	5.316945385311053	0.5711112077913031	0.0	0.0	0.0	0.0	0.0	0.0	0.0
clone3	6.52316835067181	4.431221993465002	2.5951841694158544	1.589083568581698	5.729073481206669	0.0	11.45747965269108	1.036630505382956	2.7727055658975965	0.4334687544118477
clone5	2.2685129973580356	2.74189180630365	0.0	0.0	0.0	0.0	0.0	0.0	0.0	0.0
clone5	2.4448033577328157	0.8501548242069286	0.0	0.0	0.0	0.0	0.0	0.0	0.0	0.0
clone3	5.4653323449493225	7.385336312090603	1.2274463748847968	0.0	0.0	0.0	0.0	0.0	0.0	0.0
clone3	0.3435015664735624	4.977970995919304	0.8882836632653413	0.0	0.0	0.0	0.0	0.0	0.0	0.0
clone5	7.188768230603608	5.316569383657301	0.23064412313881796	0.0	0.0	0.0	0.0	0.0	0.0	0.0
clone3	3.957134458291716	5.188768124843886	0.9638635972090508	0.0	0.0	0.0	0.0	0.0	0.0	0.0
clone5	13.622735601174817	7.594106456074106	0.0	0.0	0.0	0.0	0.0	0.0	0.0	0.0
clone5	3.76523154478593	1.5103659754027272	0.0	0.01687331407638582	0.0	0.0	0.0	0.0	0.0	0.0
clone3	10.993400290116512	5.399565518714742	3.2159014367818877	0.6563870869735678	0.31552692195146637	0.4338788099988955	0.3736285413333408	0.39525299573198547	0.7928959563071963	0.33571624861475813
clone3	9.13462202758554	6.734321219299248	4.014443336132247	0.14374997422136332	0.5182573034662993	0.47510127019796633	2.7002360501608598	0.06492084747891781	0.5209369998650165	0.4264303452070262
clone3	15.392217024079716	6.305709365897016	4.028720946078515	0.0	0.5929145891935031	0.0	0.9361264081704395	0.24757662108251527	0.6622003420669321	0.1401895248056913
clone5	0.6557187842176267	2.1498336589770584	0.0	0.40673796677431895	0.0	0.0	0.0	0.02504895959542727	0.0	0.0
clone3	13.081097505411485	6.849669076935796	2.9273611577320766	0.0	0.1595649468908716	0.5851109743355796	1.1336849100427377	0.29982476399652463	2.138533225638864	0.3395497604407673
clone3	11.283569439404994	5.260285244259498	4.291020073769549	0.22457077517843882	0.971565622978882	0.0	2.6844328739016277	0.15213211469308638	0.813824325969382	0.781042171419588
clone5	13.590853946622264	6.62008687202726	1.2574417798592088	0.21387692874137032	0.0	0.14137491302028185	1.0956868873067869	0.2414795471318831	0.0	0.35004691156059964
clone3	1.6454385102866262	7.197664057898184	0.24796325399999627	0.0	0.0	0.0	0.0	0.0	0.0	0.0
clone3	1.1818177107710885	4.269873271519189	0.5531477684843215	0.0	0.0	0.0	0.0	0.0	0.0	0.0
clone3	5.235900722276702	6.303144571419197	0.5932755170530124	0.0	0.0	0.0	0.0	0.0	0.0	0.0
clone5	14.35754544833012	4.281518878649306	0.7650028136005189	0.0	0.0	0.0	0.0	0.0	0.0	0.0
clone3	12.852868788265743	6.980883294489225	7.946498229086673	0.0	1.016957727556512	0.0	3.2112584244337268	0.37155956733217116	0.0	0.4568566266152048
clone3	9.883133643770915	5.5947198268718195	4.325107931835517	0.0	0.9644461066550765	0.353654115239386	2.740897719627867	0.12081384704665686	0.32314428757816294	0.2189135401669241
clone5	4.179642730222497	3.49818348188004	0.17879929757493557	0.0	0.0	0.0	0.0	0.0	0.0	0.0
clone5	7.6577268864956105	7.4219505372875645	0.11539992926797037	0.0	0.0	0.0	0.0	0.0	0.0	0.0
clone3	3.5253440070747666	1.890619274524324	1.1072578216288733	0.0	0.4526590484984594	0.0	0.6432148697770974	0.05670351165525155	0.1516665210564815	0.14127605669560703
clone3	9.525922150315285	7.0337045407785395	4.943221180116048	0.28026240287400245	0.6062527856295649	0.9262820693736462	0.47859274590181283	0.12657305025348733	0.3385485948060454	0.45869832304928077
clone3	10.27719798363419	7.097709631717575	4.0886912738245	0.2781764519754186	0.4011603582386665	0.18387757825843673	1.90012260839699	0.1256309860836049	0.33602882855017896	0.3699184941098183
clone3	6.858149678834913	6.810225431120618	3.353724086310194	0.0	0.0	0.0	0.0	0.008732885618006683	0.0	0.0
clone3	12.207620398408052	6.819654329888623	3.834230969371276	0.6521602486486445	0.6269901402965782	0.2873898834267715	1.4848901646841455	0.4908846797325733	0.2625966873713696	0.2890804683924255
clone3	8.673047333065671	5.293275616641628	3.7739781284575673	0.9170170104552445	0.2644874286179221	0.7273895367068759	3.131905561159077	0.28990241741374445	0.2215458207160486	0.469018231430187
clone3	2.8303674095484492	4.486260841553672	6.193199937533143	0.0	0.0	0.0	0.0	0.0	0.0	0.0
clone3	10.184279215112777	7.291275540554483	3.5750509174033165	0.0	1.0230638072687435	0.40194506066719293	1.7306462455910994	0.36616213027040223	0.4896922149935206	0.2902735029987919
clone3	9.551288230019185	6.758582798576188	2.77075645920984	0.26930000317332087	0.5825393467680895	0.534030455024374	0.0	0.1824332615722549	0.6506126881141396	0.27547277699852263
clone3	11.218657796772263	3.1165685922200304	1.2397896216115878	0.0	0.0	0.0	0.0	0.0	0.0	0.0
clone3	11.433066184652091	6.579986110034874	4.5485430967356635	0.25788561171304214	0.37189878454752673	0.0	0.4403808066035902	0.0	1.246072403159954	0.21103739998349116
clone3	10.144285935229679	7.224504566620225	6.183907635853314	0.0	0.1596662365313017	0.43911179606955497	1.89067426279874	0.1500075443228486	0.0	0.27181224157839834
clone3	16.491249731274237	6.016206397336057	4.738425010371114	0.0	0.3576221013492568	0.16392119654223677	1.6939007708031937	0.39198653880635687	1.797356094321005	0.35513793743667355
clone3	3.5732734578957324	2.699979505165886	0.15452118231262324	0.0	0.0	0.0	0.0	0.0	0.0	0.0
clone3	2.810429430091885	2.020087030346215	0.4413569232336224	0.0	0.0	0.0	0.0	0.0	0.0	0.0
clone3	3.028814634894776	2.171794413326693	4.016622684979179	0.0	0.0	0.0	0.0	0.0	0.0	0.0
clone3	8.596285813690505	4.171072433340455	4.478513030529524	0.0	0.19973071303518578	0.18309884844050797	2.838113255474911	0.0625494666022395	0.6692114626817223	0.4816909103778825
clone3	12.9626214418584	5.095819316117009	5.013811222579482	0.24365536957660652	0.8784431127438088	0.16105877751064937	2.912562792172663	0.2751011464764387	0.29432839418062245	0.598176788684289
clone5	9.706959280550292	5.494989696892431	1.1585480722165027	0.7882248147111661	0.9472541223285611	0.1736749810214007	4.486731893540972	0.23732049693523558	0.0	0.45689888511364296
clone3	8.512914234370308	4.1306190440787	3.2255112077856394	0.5486237548264875	0.5933808391981115	0.5439691607404239	1.4052938242705393	0.12388565390472389	0.9940816144213159	0.5892590154584911
clone3	10.091437210944685	6.030006674522075	3.903266123070306	0.1896863897646411	0.5470963450041195	0.5015388431453609	1.9435185570390094	0.12850020925680306	0.22913548178462453	0.27164801449750997
clone3	5.486949137809379	4.415525930772925	4.494275112382109	0.0	0.0	0.0	0.0	0.0	0.0	0.007447126588168346
clone3	9.833122083916008	6.334189438893614	3.7096738060382686	0.0	0.4963270996581441	0.45499722609618876	1.175443091337888	0.36267993724245245	0.5543260043875349	0.2816453965576651
clone5	8.023474779595656	7.016966469765969	0.0	0.0	0.0	0.0	0.0	0.0	0.0	0.0
clone3	11.168845107683723	5.584914925490108	4.8137105305166346	0.0	0.726608217474176	0.16652562576028865	1.7208139751539424	0.1706633737288836	0.9129565139666154	0.4896306455683418
clone3	11.046519661266233	5.732190085474954	4.394759020607934	0.24916662198369638	0.17966253186831707	0.49410532100588495	0.4254917412374688	0.4501178758538301	2.708872399298086	0.3313412797240801
clone5	7.187139715581666	0.4972673419187196	0.23827826973243468	0.0	0.0	0.0	0.0	0.0	0.0	0.0
clone3	12.314434425260862	3.825575755768168	5.078426135680172	0.2032433117753981	1.7585922715407227	2.686919593739518	5.553125851846553	0.3212630013134251	0.7365355135011303	0.7484470695471998
clone3	7.282504956570318	6.101353374426329	4.635647111584937	0.0	0.5685308976055241	0.5211885096313724	1.346442127102934	0.31158093685493043	0.0	0.3024544767610451
clone5	4.144745286623301	2.377995698197636	0.1114155291701072	0.0	0.0	0.0	0.0	0.0	0.0	0.0
clone3	11.386795623784577	7.564094833097201	3.466939873507386	0.0	0.3401574607874974	0.0	0.8055891719897982	0.035508923339332955	0.5698604596569977	0.27345278127838313
clone5	5.516692339752458	2.6477026765636547	0.07952053234827984	0.0	0.0	0.0	0.0	0.0	0.0	0.0
clone3	4.108862821071846	3.5164910515654153	0.5078130264816034	0.0	0.0	0.0	0.0	0.0	0.0	0.0
clone3	5.998594919087603	4.032429917980398	1.9887394355882368	0.0	0.0	0.0	0.0	0.0	0.0	0.0
clone3	7.793589035523006	4.023389273994194	2.4863379454803844	0.09950554457844679	0.09566513059452085	0.043849478584402336	0.2832026422613181	0.044939029157223705	0.20033286631260078	0.04410742527467074
clone5	0.9402007767017387	5.738169820760911	0.058445385561698336	0.0	0.0	0.0	0.0	0.0	0.0	0.0
clone3	11.805440859368495	5.8475499137044995	4.193472347908334	0.28530529234774404	0.8228818253510707	0.0	2.923225703158183	0.3865516109431748	1.7232012718181207	0.3502139186748939
clone3	10.786756943045942	5.670089109513616	4.904473996692793	0.6256475561966073	0.3007503522705986	0.413559654887349	0.7122619821432321	0.14127852819246361	0.0	0.34132712998525594
clone3	6.6369748927267	5.552786792688209	2.8151974792786705	0.0	0.0	0.0	0.0	0.7456985952138241	0.0	0.0
clone3	11.637637770230313	5.611934349416039	3.0008806021430994	0.29166661436218644	0.8412292462061669	0.19279471834120374	1.4942017668874323	0.5927555639379453	0.3523245409715087	0.387857685295746
clone0	2.7017876880161995	6.922767453192042	8.250191253018542	1.186762284496473	2.0814796654986316	0.0	8.708841903894985	1.8541650324809138	5.2693505872064605	1.154906974035379
clone5	0.44005342417279675	1.198836126715018	0.0	0.0	0.0	0.0	0.0	0.0	0.0	0.0
clone3	11.700309263725918	4.415600326626979	0.606102000635502	0.0	0.0	0.0	0.0	0.0	0.0	0.0
clone3	10.911892417158436	5.802718519088297	3.288786951491933	0.22375450338497435	0.3226780559533598	0.29580818875699766	1.1462894889014557	0.10105276237898689	0.0	0.22888330370242865
clone3	2.9908063890144514	3.4989876462816576	0.5288291399588385	0.0	0.0	0.0	0.0	0.0	0.0	0.0
clone3	4.129146283223385	2.560073798760974	0.24445593865623738	0.0	0.0	0.0	0.0	0.0	0.0	0.0
clone3	3.0762088965202343	1.4511698688981933	0.6119210942366172	0.0	0.10006400130578594	0.13759729135557067	0.2369798850546836	0.07834235672432727	0.3352713043378261	0.09227114274241721
clone3	6.649951636469182	4.696158168816028	0.9259683178955487	0.0	0.0	0.0	0.6915887434974338	0.00508066487838108	0.0	0.016110703646185526
clone3	3.6221785447329196	4.502120041211768	2.0362681816462422	0.0	0.0	0.0	0.0	0.0	0.0	0.0
clone3	8.911478046063516	6.095652100061984	5.908919691573693	0.25126045914322326	0.18117230104368112	0.0	2.5744038125292232	0.3971628316357325	0.6070302295345851	0.5397414511342483
clone0	2.1573140046868797	1.805294747046499	2.0523801830835207	4.633338567455199	4.164666404662227	0.0	0.0	0.8169442888722628	0.0	2.726859708847821
clone3	7.662901026283785	4.7322257216697405	6.235806718430176	0.0	0.33990208731843774	0.0	1.2074765629711952	0.26611698741358203	0.2847163182445436	0.1205503616459751
clone3	7.8602935327942705	5.895739923884602	2.7362540280786374	0.26594658509060354	1.342332512561251	0.3515870136763603	2.7248772246973862	0.3002692310333683	0.6425110307526167	0.5440849867426983
clone5	9.293233867483037	3.5930041230643823	0.15732893417677418	0.0	0.0	0.0	0.0	0.0	0.0	0.0
clone3	6.831149089548161	5.043950980462275	4.135648012479138	0.6029382440934463	0.43475089332452377	0.0	1.7160220023020638	0.6807525009312295	0.7283313537578875	0.4728482017010554
clone3	12.474595998552235	6.584571761185333	4.359309689070439	0.4562894320172335	0.16450460733528055	0.15080607137742294	1.5583739378219919	0.20607096997886276	1.9291439221801645	0.3033863908526568
clone3	11.965907955951295	5.034545871809873	3.8598887257535175	0.2188414496720044	0.15779645208007775	0.5786260555485061	1.4948266944352733	0.5435865188322604	0.0	0.26862916221236105
clone0	1.0649284447739447	6.5307973568950235	1.0591806361832434	1.120963838763684	0.9237430865761981	0.2646317710054472	0.27346064471268083	0.9040240429351982	4.062272304991773	3.046834297221487
clone3	7.874587574497842	6.766161981565437	4.195760112418923	0.7612291779098199	0.2744435838686786	0.12579513537156556	1.624900266591534	0.25784166374605655	2.068969644853966	0.3114710926106591
clone3	9.538253897222651	6.5166230429203695	2.9441707602966805	0.44512965220396633	0.6419248267519623	0.8827062306357791	1.1401947978715667	0.35180416711246826	0.5377032977480958	0.3642661714729932
clone3	3.0945309526450213	4.734529006051065	2.9946440787226205	0.0	0.0	0.0	0.0	0.0	0.0	0.0
clone3	12.518528125771612	4.144500434787906	0.629290450057828	0.0	0.0	0.0	0.0	0.0	0.0	0.003128250179474748
clone3	11.1429958155131	8.983996211772578	4.7018164194277015	0.0	0.49426810077309935	0.6041462440246629	0.39018893301252605	0.3095788884147522	0.5520263986924775	0.4207154979365209
clone3	12.225397253575279	7.353186706843546	5.471735539492093	0.2068181447295504	0.7456350136827389	0.9569628746754295	1.7658748154124198	0.18680781408953429	1.2491506452626218	0.3173381061510649
clone3	12.346110209650497	6.069377737561717	3.2314404563293633	0.21985290175032035	0.31705152682644194	0.0	0.3754338893271784	0.049645353954466565	0.0	0.24738149843653043
clone3	7.898709021616926	5.9361179469166485	1.8962943995226202	0.9215391091330793	0.797375097407818	0.1218294204664035	5.035759952651974	0.3329508768203746	1.781106661508663	0.5655973290328947
clone3	11.991421958445315	4.0944673013339425	3.4076285329021516	0.12879997690234155	0.557230252686965	0.8513814761947558	1.7595720006866404	0.40718355538777246	0.622346069172073	0.22397886269632492
clone3	12.411819844119364	5.420194331515789	4.585222092127058	0.23996785423790987	0.34605945143175043	0.3172425817052231	1.2293501351965392	0.43350036197800657	0.5797479720274127	0.22092146073713206
clone3	12.151171627392856	4.68997370629769	3.845414143031942	0.1868749664877723	0.1347468989012378	0.12352633025147124	1.2764752237124064	0.12659565258388975	0.0	0.2867376459150693
clone3	8.280185095327331	7.989733741563357	2.9947250566323236	0.0	0.0	0.3366986855236014	1.7396595893865847	0.3450648111315563	0.3076516069617361	0.31262707561438563
clone3	4.1371678731366535	3.5873486070534635	1.7635020273777058	0.0	0.0	0.0	0.0	0.0	0.0	0.0
clone3	8.380118363719212	5.929851812560298	5.304019507630265	0.25775857446589284	0.5575733747637427	0.5111434355233293	1.7606554809826298	0.2910244886985971	0.3113646435974811	0.2900334809255874
clone3	10.071142230918841	5.617308735883591	6.7760601639329385	0.40088098537886413	0.1445283726962137	0.39747985984001477	1.3691364207602903	0.27157083105527	1.4527566975741506	0.3690628194884631
clone3	8.265977631948008	3.875018640468667	5.138351953274685	0.1747953586656965	0.5041474086166239	0.11554158166164005	0.0	0.07894166855629223	1.689180495080372	0.16092174549434324
clone3	12.163583447236975	6.787287790686994	3.8022072425484366	0.0	0.5087073936046731	0.4663465951066779	1.6063508433234779	0.21241517736922322	0.5681530125868645	0.3127266010878958
clone3	10.247976071295183	6.196792567758796	4.169726179191263	0.0	1.5909874810025673	0.8334306619376375	0.5382726846980028	0.21353483568366946	0.380765196688486	0.6126282234008711
clone5	3.3489835322632353	2.0989415710576926	0.0	0.0	0.0	0.0	0.0	0.0	0.0	0.0
clone3	5.222049451371955	7.422130586443566	0.3350880089781665	0.0	0.0	0.0	0.0	0.0	0.0	0.0
clone5	2.0326860959189554	2.4419954417034253	0.0	0.0	0.0	0.0	0.0	0.0	0.0	0.0
clone3	1.338663009328818	2.5007419381493827	0.5769563605449275	0.0	1.2192459892500485	0.0	0.0	0.0	0.0	0.0
clone5	1.5416444018346371	5.51182639145164	0.0	0.0	0.0	0.0	0.0	0.0	0.0	0.0
clone0	4.412738704653013	1.2274639699662375	0.7567106101307507	0.05148323964832612	3.6750962144362793	0.8507741543368906	3.340801982658535	2.0112144475045075	0.12438042534616751	4.571175773647428
clone5	4.261919642360873	4.3994836091227505	0.24934802953803878	0.0	0.0	0.0	0.0	0.0	0.0	0.0
clone5	5.6272171871092596	5.806294286693622	0.20352163768486345	0.0	0.0	0.0	0.0	0.0	0.0	0.0
clone3	12.334604821959424	6.772993346256461	1.962884871223834	0.16693249518767345	0.6018365240444503	0.0	1.7103831359362283	0.4523436940308072	0.8065978325128559	0.40982123263662806
clone5	6.035471120654789	5.675039842166452	0.0	0.0	0.0	0.0	0.0	0.0	0.0	0.0
clone3	11.638930773040892	4.538339203890683	2.3476029713789024	0.1652281162567536	0.2382767119141935	0.3276525995828721	0.4702555952837664	0.11193131747851942	1.2640739227993103	0.24788925478825005
clone3	3.606606232689535	7.554124315491926	2.869712047038763	0.0	0.0	0.0	5.001115615291145	0.0	0.0	0.0
clone3	4.773933551641315	2.531422715288323	1.1419641875212083	0.04089167756844033	0.029485098227841976	0.02702983156487336	0.41897436226884244	0.05540291141526902	0.14818776801411848	0.08784085432846764
clone3	12.915381284993387	7.075391367259447	4.765330026386566	0.28192344082207027	0.8131278381971248	0.27953156630182074	1.2035730827029696	0.25464642761127243	1.0216652368042352	0.6056096831826895
clone3	11.778245776762644	2.171059553445752	2.7478865579467593	0.0	0.0	0.0	0.0	0.0	0.0	0.0
clone3	10.444183171482331	4.59847346890619	6.540474280294449	0.5235116619967608	0.3774800569519418	0.6920934961563171	0.4469898232109477	0.2364300998731974	0.632386419712743	0.2945312487638531
clone3	5.3593520808759445	7.093257121850731	8.183329589818072	0.0	0.0	0.0	0.0	0.0	0.0	0.0
clone5	1.7987935476327686	1.1137380614935875	0.33545340009002117	0.0	0.0	0.0	0.0	0.0	0.0	0.0
clone3	9.802749724426416	5.257151510645617	4.6183455929658015	0.17456210380842782	0.2517373257204109	0.5769369886640858	0.5961852587814408	0.394181626060485	0.21086579699846092	0.3214140084319042
clone3	12.452877441862697	5.8110084079480995	2.6779815577153894	0.0	0.16421820105482737	0.30108702912219326	0.777830386592979	0.2571402446390216	1.1004487077308147	0.46593567417465026
clone5	4.657312081389365	3.443522373828882	0.28360254266107376	0.0	0.0	0.0	0.0	0.0	0.0	0.0
clone3	4.838239759582248	1.196287058985878	0.33187075922459136	0.0	0.0	0.0	0.0	0.0	0.0	0.0
clone3	3.4893882935952	2.8282698726250364	0.7887624517782559	0.0	0.0	0.0	0.0	0.0	0.0	0.0
clone3	10.167194713105738	6.766628730479255	3.826282729385017	0.3718904805726812	0.4022295489589188	0.2458235427889975	0.9525934505316467	0.29392025475529954	0.44923257036452496	0.15216591491346962
clone3	14.474911957753669	6.611123681571161	7.852792123613412	0.8904486809883216	0.48154603308674654	0.5885960003473635	1.1404373409045114	0.050268429020051235	0.806726517553142	0.3643436584271462
clone5	2.4915932313179505	2.8751687446382337	0.1429699148481327	0.0	0.0	0.0	0.0	0.0	0.0	0.0
clone5	2.656393175112053	6.015005402313215	0.0	0.0	0.0	0.0	0.0	0.0	0.0	0.0
clone3	11.499391448022326	4.398421214373504	3.091168925266834	0.0	0.6065776799412635	0.13901677037946927	3.232232278692991	0.23745165275649197	0.0	0.365721113225008
clone3	8.647787992044396	6.200847497360351	5.447371386214867	0.3901210856781081	0.0	0.1289370828347137	0.9992909486658168	0.22023474820434372	1.1781364892877664	0.6185480625145204
clone3	10.742244269399022	5.032594539931414	3.6842291190725196	0.2506586376841976	0.7229534216497551	0.16568801183430876	0.42803959597541774	0.11320329811892735	0.3027881324564726	0.28204453474440355
clone3	14.029447407716415	7.147707130251091	3.7209934253710957	0.6328997957856213	0.0	0.20917673099735076	3.242331986448205	0.4287485058783081	0.0	0.3884441045356851
clone5	6.062594539682824	12.635852180901832	0.18272340902979056	0.0	0.0	0.0	0.0	0.0	0.0	0.012716645419532656
clone5	0.37528909616726436	1.6692226554111356	0.053323360507965635	0.0	0.0	0.0	0.0	0.0	0.0	0.0
clone3	6.355153351666477	4.69248753890782	4.397114617724572	0.3739502634738342	0.8089147405898858	0.4943701621641873	1.9157391243852449	0.2955481854141193	0.0	0.4207739619645828
clone5	6.841914537170486	4.72249241046016	0.4775428926460034	0.0	0.0	0.0	0.0	0.0	0.0	0.0
clone3	2.1370512472279217	3.9485166829723632	0.2952106665923493	0.0	0.0	0.0	0.0	0.0	0.0	0.0
clone3	7.312940284648216	4.435462635994213	3.80991268393167	0.47129016542739255	1.0194766500971832	0.467291679402098	1.6096062267033275	0.10642282586050927	1.1386088295480958	0.21694179019919677
clone3	2.964797992000523	3.5664629510307546	7.003390243719809	0.25077877122730047	0.0	0.1657674213774836	0.8564894863155376	0.11325755323424914	0.0	0.05130540193703613
clone3	4.100470738404152	2.3212258142554356	0.6892967318901084	0.0	0.0	0.0	0.0	0.0	0.0	0.0
clone3	5.341715357091416	2.8287900832042525	0.6855334405405134	0.0	0.0	0.0	0.0	0.0	0.0	0.0
clone3	2.9686545058565548	4.245520752518418	27.81689761983098	0.0	0.0	0.0	0.0	0.0	0.0	0.0
clone3	13.843679552299005	3.490044338635859	5.630222570162378	0.0	0.0	0.0	0.0	0.0	0.0	0.0
clone5	7.850318541001385	2.9236633666474154	0.8218892103728436	0.838765545550247	0.8063934104696038	0.0	1.4323259256190508	0.3788061204754381	0.0	0.8293916412255278
clone3	12.728500021212122	3.814648185223975	3.351123436193414	0.25332844646127445	0.7306537243736932	0.5023583510589971	1.7303948808495462	0.22881809230042197	0.6120263631110013	0.41461620388913434
clone5	1.1530486332501144	1.0878776378545614	0.0	0.0	0.0	0.0	0.0	0.0	0.0	0.0
clone3	7.175560851767881	1.0662740359985468	1.6057871377931783	5.2197531527961445	0.0	0.0	0.0	0.0	0.0	0.0
clone3	13.535370427658052	7.662205938437503	5.3849260317526575	0.7850711270304013	0.7547713266786015	0.6919204295156178	0.8937560956225902	0.29546372195956594	1.2644565671475603	0.32122647004238825
clone3	4.906597341610928	5.158333370878863	6.042046697013476	0.0	0.0	0.0	0.0	0.0	0.0	0.0
clone3	11.491345956350779	5.770661159874116	4.424254047591879	0.752516643574922	0.36173664134560485	0.0	0.428347390507519	0.3398541008963482	0.3030058612190253	0.3335650467020941
clone3	6.599453834457714	5.027280861758573	3.768127021594401	0.0	0.0	0.0	0.0	0.0	0.0	0.713413756785063
clone3	9.924770401590651	6.609752801124214	3.774283417094394	0.0	0.0	0.0	0.0	0.0	0.0	0.0
clone5	1.9719639816095285	0.8651359424219306	0.0	0.0	0.0	0.0	0.0	0.0	0.0	0.0
clone3	15.614483454467633	7.3979977398140315	3.7137450020501634	0.0	0.9937435915455641	0.15183218819320432	0.7844887239672383	0.5186828025093521	1.1098687032535322	0.23496207449873985
clone0	3.50041266230488	0.9218470335424789	4.510838508201537	3.4397234423587753	2.7178519523301157	2.3145383876436907	3.5876370246050158	2.6371602640290677	7.066129126390325	2.665262010788788
clone3	6.785905835358047	2.520078815649264	1.4360169825226647	0.0	0.0	0.0	0.0	0.0	0.0	0.0033313226221953663
clone0	3.1127395221280225	0.9985139144348429	0.2063959285089268	4.282890879048844	0.6581398349553916	3.1094987662094606	0.5994851771879802	2.36232612134625	3.901406295757502	1.9894327914277337
clone3	15.94018704765345	3.2947804704173107	1.4602508443058844	0.0	0.0	0.0	0.0	0.0	0.0	0.0
clone3	9.95237641557842	3.429340967858039	2.582259077581606	0.2928091248829113	0.6333933692055946	0.3870998597695798	1.5000548236127886	0.3305986077549816	1.4148186379471441	0.08985622927388853
clone5	1.1677522955240478	2.2806229975880337	0.058072475448815525	0.0	0.0	0.0	0.0	0.0	0.0	0.0
clone3	5.656636052423122	4.8685776888674805	4.59273887123585	0.0	0.0	0.0	0.0	0.00881991135084764	0.0	0.0
clone3	3.2727161464002976	2.237155222382501	0.5527446961435413	0.0	0.0	0.0	0.0	0.0	0.0	0.0
clone3	7.616916674354997	6.204846387413685	2.4020846349649947	0.0	0.0	0.0	0.0	0.0	0.0	0.0
clone3	5.2057653504672565	9.634159693585795	3.584539335814343	0.0	0.0	0.0	0.0	0.0	0.0	0.0
clone0	3.607260534714385	2.9779540185122046	2.890164834726612	0.5424386742679926	4.009056367464585	0.0	16.904984820967726	0.8727340569473803	4.996278841087999	3.13502798730173
clone3	11.653965752618959	5.438204406216196	3.759264335346909	0.6394092539703818	0.922096904904601	0.4226562827341583	2.1837865334387403	0.14438608034007788	0.257462414054129	0.2834283859146917
clone3	10.665605190188089	3.9622191656652896	5.304019507630265	0.9021550106306251	0.4878767029182749	0.44725050608291317	1.1554301593948508	0.30557571313352694	0.544888126295592	0.27685014088351523
clone3	6.8549683909723464	2.33131588786173	1.955541673259552	0.0	0.0	0.0	0.06140484875089746	0.0	0.0	0.0
clone3	7.714864955048311	4.470049474163653	2.5276505899382444	0.0	0.0	0.0	0.0	0.0	0.0	0.0
clone3	11.668407303252783	4.826980096247574	3.5709011194724942	0.0	1.094867431582896	0.0	0.0	0.20572711969523574	0.733685695302248	0.12425852715220648
clone3	5.680588574090651	1.9916661646726055	2.1506178912638947	0.0	0.0	0.0	0.0	0.0	0.0	0.0
clone3	9.518011422907664	5.573822740931042	2.9379225201432493	0.4441849797672007	0.16014062687753222	0.1468054858676229	2.6548084024578915	0.35105755385458953	0.8048432425758321	0.31805647198275944
clone3	12.390910787762682	5.773342601720716	2.1488056678952425	0.0	0.0	0.0	0.0	0.0	0.0	0.0
clone3	7.980509951375657	5.686030496739196	0.43792751548817455	0.0	0.0	0.0	0.0	0.0	0.0	0.0
clone3	11.366500991704989	4.541954648554616	5.985080378259832	0.0	0.0	0.29906936852928623	2.7041628172031094	0.20433366608150527	0.8198057412488803	0.3471099907316014
clone3	11.582965771900327	5.287882088118519	5.946037814787251	0.2528388046222578	0.364620745999967	0.0	0.8635251573797387	0.11418791245385881	0.9162651266048126	0.23277083601706522
clone3	2.715562339907415	5.681127569817664	1.174306720015862	0.0	0.0	0.0	0.0	0.0	1.3511445083086482	0.0
clone3	8.322041717904607	3.042524048629593	7.242484036203659	0.2346412135272478	0.507566794067443	0.0	1.6027491598182684	0.0	0.2834395634542093	0.36002933119380903
clone3	6.234430188572412	2.7880947723213443	5.084640163325312	0.0	0.0	0.0	0.0	0.0	0.0	0.0
clone3	11.24984477792351	6.8990979536411885	1.35625760583073	0.0	0.0	0.0	0.0	0.0	0.0	0.0
clone3	1.0608296004874398	3.928418202980955	0.43962663119148765	0.0	0.0	0.0	0.0	0.0	0.0	0.0
clone3	8.795107876630663	5.382488524493712	3.5463395109424614	0.4825544784805679	1.2758083265164848	0.21264907759244975	1.6480774483836789	0.10896643935901976	0.7772151570893164	0.6581538342553083
clone3	9.539645107543981	6.557477042056458	5.150713339274367	0.5533132599567456	0.9309267601213471	0.4876612262306937	3.7794825094057862	0.4581301961677598	0.22279528604261079	0.39619724074271123
clone3	10.179783784737182	6.223661790347646	5.669910268820137	0.2755397083547986	0.5960368355820946	1.092807976948245	4.234751927007984	0.12444017104963709	0.0	0.2536699553119097
clone5	2.955813529722179	8.013984511046182	0.0	0.0	0.0	0.0	0.0	0.0	0.0	0.0
clone3	10.965295251992217	6.20731814068812	5.251090741535215	1.0992645087516018	0.3963144085330524	0.9082818400843474	3.754338893271784	0.1241133848861664	0.6639393135534524	0.2811153391324209
clone5	5.231092936014085	3.567779601063257	0.25074018374973944	0.0	0.0	0.0	0.0	0.0	0.0	0.0
clone3	8.809528639004688	6.171369559411944	4.161940684568893	0.44709476459620834	1.0745978835758072	0.4925572838281394	3.0539424321231032	0.20191844331238465	0.5400770947048306	0.41160858314211035
clone5	0.9058913675515252	0.636596576438565	0.0	0.0	0.0	0.0	0.0	0.0	0.0	0.0
clone3	6.08996489748215	6.41609470795192	2.692042279086024	0.9157731895266025	0.1650804274440892	0.6053357684605023	2.34574313699064	0.2584903574964568	0.8296699538432115	0.23419103290664164
clone5	4.480481175984373	2.2343991905104077	0.42440936944547886	0.0	0.0	0.0	0.0	0.0	0.0	0.0
clone3	10.048090364709395	1.9908349258612779	0.999385714331143	0.0	0.0	0.0	0.0	0.0	0.0	0.0
clone5	8.920146799026613	1.1020919367816346	0.0	0.0	0.0	0.0	0.0	0.0	0.0	0.0
clone3	2.2866549771596345	2.8206162676941564	0.30885732958527523	0.0	0.0	0.0	0.0	0.0	0.0	0.0
clone5	1.9508469977116913	4.345378662044405	0.1687232662987744	0.0	0.0	0.0	0.0	0.0	0.0	0.0
clone3	12.431774538402513	6.802891478231018	5.35802613712918	0.5608251941755225	0.0	0.0	2.3942461323651782	0.12664088147012903	0.0	0.028684008880392783
clone3	3.0076093982444045	6.89541058335483	4.7862019672120635	1.0175999730956096	0.0	0.0	0.0	0.0	0.0	0.0
clone3	10.272529532868107	5.439980929238947	5.6029175428791955	0.6727018292253214	0.16168472977221593	0.7411050454341538	0.7658304320537258	0.20253857709300263	0.0	0.1834989863151933
clone3	7.612664300158862	4.955850466577591	2.082183390270803	0.0	0.0	0.17025534073547602	0.0	0.0	0.0	0.0
clone3	5.2757711337413395	5.024986944737709	3.1650356016832557	0.0	0.0	0.0	0.0	0.0	0.0	0.0
clone5	0.43102362111964126	0.6876283194936649	0.07794495070501556	0.0	0.0	0.017526792576473067	0.18111536568332515	0.005987429938767124	0.0	0.0189860405389526
clone3	7.68964481508126	3.0369857487589114	0.5335912316880587	0.0	0.0	0.0	0.0	0.0	0.0	0.0
clone3	12.529287629055423	6.528484849863843	4.5315136283197255	0.0	0.6946995340148516	0.2547403606732605	2.3033432503004208	0.17404668372179033	0.9310553879622709	0.3350816165361149
clone3	8.293816554374148	13.313295916202081	4.294026959600758	0.0	0.0	0.0	0.0	0.0	0.0	0.0
clone3	12.076234280740051	6.6225755280078005	3.753454507595844	0.5107368532608711	0.7365374659316074	0.8440061608202039	0.4360823116635845	0.5189865698900311	0.9254322496381944	0.33958842724283467
clone3	7.040270497316872	8.74576111813395	5.057196141569575	0.5293372849426025	0.0	0.34989754648874005	1.807855653209276	0.05976527183188185	0.6394235978784893	0.24366173249231995
clone5	1.4107299909484814	0.6189125316710598	0.0	0.0	0.0	0.0	0.0	0.0	0.0	0.0
clone3	2.092615695156654	0.6317887391701967	3.168233203105414	0.0	0.0	0.0	0.0	0.0	0.0	0.0
clone3	12.334672669070658	7.102893805283998	4.230378595194656	0.5756324600283416	0.4150619548112936	0.1902495735446202	3.4404447723821736	0.06499226755315204	0.0	0.08832402734457581
clone3	5.119961292328657	5.072106932689061	0.45265128775803626	0.0	0.0	0.0	0.0	0.0	0.0	0.0
clone3	9.890899285555879	5.799084284321188	6.675456255605929	0.4780720933446893	0.0	0.15800535619192302	0.0	0.26988566105900047	1.4437419518110706	0.4401272226014769
clone3	9.309743907157802	1.2400308194177085	2.7233811211274377	0.0	0.0	0.0	0.0	0.0	0.22382090173614969	0.1326736982987573
clone3	18.67205255149137	5.285009106603695	6.4999454274008075	0.0	0.9110566059123837	1.2527874121489384	2.157639979713093	0.21398601100808404	1.1447091334190522	0.29080546039077365
clone5	1.9227546322172033	4.470409938658308	0.0	0.0	0.0	0.0	0.0	0.0	0.0	0.0
clone3	9.58496181872198	6.015703271888172	2.486929114329469	0.28199941049084476	0.4066734755305479	0.7456183771578969	1.9262358536215238	0.25471504696659747	0.0	0.4326949116476389
clone3	12.287842528990815	6.657881704891764	4.888608218156384	0.23757089950772417	0.34260278494752866	0.1570368784127671	1.21707058787562	0.42917027890717063	0.28697853643717897	0.2187147537513355
clone5	1.308977050482964	5.137570414452422	0.2603824044486136	0.0	0.0	0.0	0.0	0.0	0.0	0.0
clone5	6.88037271692404	3.005508734459203	0.16165126363197402	0.0	0.0	0.0	0.0	0.0	0.0	0.0
clone3	10.474389160881927	7.150185677064739	3.983297518678506	0.4169321961480179	0.7515763285328005	0.13779829669486834	1.4239564248584615	0.564888967705006	0.7554624221150039	0.2985422501957694
clone0	5.985535568755773	3.58085690906135	8.388641487196391	2.485419794427688	3.916116936884283	1.2473785207255927	4.6372368157032495	4.219669491940181	0.5003854544157963	4.802291224192216
clone3	11.150674311427924	3.641687847374801	2.985901164861186	0.2902107078013103	0.0	0.5754970460967047	1.4867431890161142	0.32766484307163174	1.7528292470961917	0.2671765086729432
clone5	4.808015029267582	6.304480019717048	0.0	0.0	0.0	0.0	0.0	0.0	0.0	0.0
clone5	1.8316635113643094	2.944004475337664	0.1951904306771427	2.9215763975246665	1.5959194489381408	0.1755629921090239	0.37795890892884587	2.6389043438662005	0.10694475301432031	1.535024595702854
clone3	11.692504995569566	5.943576203424115	4.746692353688557	0.6458878644230982	0.8150097881389481	0.10673467819908022	1.9301739226016947	0.25523579598253754	0.5851599072700694	0.21472510026865244
clone3	3.364073731522967	3.5139986681396267	8.285126804957986	0.0	0.0	0.0	0.0	0.0	0.0	0.0
clone3	12.336463348721875	5.334632918013475	2.7266397646138305	1.8550849764352317	0.33440400347747923	0.6131153994311891	1.9799083904247385	0.41889986230580256	1.1204435657042087	0.4981216804728881
clone3	9.934011716486268	5.623521275120271	2.8229697769447615	0.24007795648807637	0.5193273460749703	0.4760822088150303	1.2299141866465033	0.21684963048704828	0.29000698623669957	0.5893941976139072
clone3	9.330393680707527	5.8477299103158735	8.285744759818881	0.0	0.48777157973298757	0.0	1.1551811979297795	0.3564281822371958	0.2723853594065445	0.16146111786067252
clone5	2.6055331213695188	2.1395025664779794	0.0	0.0	0.0	0.0	0.0	0.0	0.0	0.0
clone5	1.3493193653297906	2.8098143190333085	0.0	0.0	0.0	0.0	0.0	0.0	0.0	0.0
clone3	3.6752511056885497	2.515248552449937	0.6547010919928111	0.0	0.0	0.0	0.0	0.0	0.0	0.0
clone5	1.4964107052604059	1.5216418896101545	0.1653704476647911	0.0	0.0	0.0	0.0	0.0	0.0	0.0
clone3	6.550925182752194	3.883322218449814	2.3357694602815506	0.0	0.0	0.0	0.0	0.0	0.0	0.0
clone3	6.471458943188158	2.9119436173579367	1.1552746352456478	0.0	0.0	0.0	0.0	0.0	0.0	0.0
clone0	8.859570117435458	0.0	0.0	0.0	0.0	0.0	0.0	0.0	0.0	0.0
clone3	7.4402675381724475	6.355371013230433	5.417937452381774	0.0	0.0	0.8319986504910092	0.0	0.0	0.0	0.06437637869341763
clone3	12.553429333208978	6.4154469338307365	4.161891293473128	0.0	0.6805705829510095	0.31194924437801086	2.014729778125557	0.372983809191167	0.0	0.3379215549002847
clone5	3.0232166835525147	8.012489881501415	0.27335447968949295	0.0	0.0	0.0	0.0	0.0	0.0	0.0
clone3	9.285266693259143	3.2121678931280604	5.335864854907565	0.0	0.0	0.0	0.0	0.0	0.0	0.0
clone3	2.973509603045057	2.7420963099112794	0.9063185352305017	0.0	0.0	0.0	0.0	0.0	0.0	0.0
clone3	4.158013471803596	1.31610325072168	0.8004331260430756	0.0	0.0	0.0	0.0	0.0	0.0	0.0
clone3	4.58164295134662	5.423005775842916	5.385443992395933	0.0	0.20322721083946454	0.18630418782877434	0.9625991452719467	0.06364446130440636	0.0	0.6342773673891111
clone3	4.708948153514624	4.078486360509775	2.8101193420853363	0.0	0.0	0.0	0.0	0.0	0.0	0.0
clone3	10.496904932346798	8.276591377940047	2.7032788351718398	0.0	0.0	0.0	0.0	0.0	0.0	0.0
clone5	2.3189332343279534	14.104101978279207	0.0	0.0	0.0	0.0	0.0	0.0	0.0	0.003732912129637894
clone3	7.040735017671669	6.498380036437813	4.262533491880221	0.8285825909196557	0.44808945002786926	0.27385093009035594	3.183608040137831	0.046775907526377836	0.7506772286257563	0.4025981198913088
clone5	9.039721964949475	4.077509878712196	0.10746133000252278	0.0	0.0	0.0	0.0	0.0	0.0	0.0
clone3	2.932559514234999	0.9337982076477875	0.2734435703616681	0.0	0.0	0.0	0.0	0.0	0.0	0.0
clone5	1.7521076254018677	3.9431945242187143	0.0	0.0	0.0	0.0	0.0	0.0	0.0	0.0
clone3	5.232561944810322	3.743750940992016	2.023902180543127	0.0	0.0	0.0	0.0	0.0	0.0	0.0
clone3	7.826008642196168	4.496329273308561	0.5227904424061551	0.0	0.0	0.026123393104540746	0.0	0.0	0.0	0.0
clone3	2.9475249550983276	1.5547921726962224	19.18875982315168	0.09066099041250324	0.326857244150971	0.0	0.15481809869161994	0.10236155454529186	0.10951576306036327	0.04636954047545087
clone3	9.612492690499831	6.141136469739236	4.916885425293906	0.0	0.1340050850376366	0.12284628829839087	1.2694479227116813	0.16786495103765642	0.22449661747571897	0.22812726934816388
clone3	5.6987602940203965	6.716421609920899	0.5575083933355479	0.0	0.0	0.0	0.0	0.0	0.0	0.0
clone5	0.6531730274043063	1.3794637845250735	0.04997289334674389	0.0	0.0	0.0	0.0	0.0	0.0	0.003477866183938463
clone3	1.64688100020061	3.9621856786328475	4.549978279633133	0.0	0.0	0.0	0.0	0.0	0.0	0.0
clone0	1.1877581497070582	0.014616852414413833	0.5136292974965028	0.9784617739767822	0.3023672356550967	0.2540896231171947	0.23869707325573436	0.46556921242770194	0.2110629533852762	1.226089803705803
clone3	9.822593347350354	6.023819439281437	5.698920042602031	0.18463299441276024	0.1331303164867558	0.12204436298663357	2.207031967604373	0.33353829897425663	0.0	0.11331904143432521
clone3	8.782601233944758	5.55663050331356	4.624516757947217	0.0	0.8822579650790917	0.6932494899698404	1.1939637970251338	0.11841250283443837	0.422295123770093	0.35760387887631834
clone3	1.8081046701827437	1.551827367524737	0.5801115056431366	0.0	0.0	0.0	0.0	0.0	0.0	0.0
clone5	3.3293487314760455	2.3473121362869813	0.0	0.0	0.0	0.0	0.0	0.0	0.0	0.0
clone5	0.7811884435617247	4.473236759555511	0.0	0.0	0.0	0.0	0.0	0.0	0.0	0.0
clone5	16.88174890148111	5.771922062542001	0.0513474982378414	0.0	0.0	0.0	0.0	0.0	0.0	0.0
clone5	10.073689112671138	6.500953652293828	1.6030908360737641	0.272668007381846	0.19660829438429697	0.36047287618980667	0.9312482090658516	0.18471486567737952	0.9881243770237937	0.44626876974101465
clone5	2.990418485558324	1.1880933923351253	0.0	0.0	0.0	0.0	0.0	0.0	0.0	0.0
clone5	3.196016230422544	1.9616880995706374	0.1428658948788164	0.024299907405645405	0.0	0.0	0.0	0.0	0.0	0.0
clone3	9.139133533235961	6.7094483800774585	2.5565080175281607	0.0	0.13935044023027365	0.6387326402661486	0.9900638854279052	0.34912189816917577	0.46690321440656457	0.2767649300060503
clone3	11.2997908351577	8.271558564898925	3.487903984609471	0.2636683830515306	0.38023816268426897	0.1742875911837337	3.1517906758331025	0.5953940156796695	1.2740140619861662	0.21576965712597812
clone5	1.2254459212181241	1.00340166458033	0.0	0.0	0.0	0.0	0.0	0.0	0.0	0.0
clone5	4.048462703081866	5.7294617703462185	0.0	0.0	0.0	0.0	0.0	0.0	0.0	0.0
clone3	15.252516687104004	5.407315105354845	3.830856886861867	0.41701526691832036	1.2027617196205327	0.0	0.0	0.0	0.0	0.0
clone5	7.090921813427442	7.000169507200459	0.5160475253453735	0.0	0.0	0.0	0.0	0.0	0.0	0.0
clone3	8.794406975481543	5.439368550129026	3.2396075341465393	0.44081710713206607	0.31785283649828633	0.14569238614326854	3.0110620272912705	0.24885413313317273	0.0	0.2254606595232222
clone0	4.744597195635169	0.43485317442370597	2.06736655169577	1.4371217291331386	2.381151919809164	2.950916803903664	0.6787976354000234	0.683561040102347	4.284595837798969	1.091599815293716
clone3	9.966556886210315	6.3621929522791465	4.850926932112144	0.1434937354081345	0.3104000961937194	0.4742543873633889	2.450384359244987	0.2916230581940693	0.1733361378041647	0.2348525350700691
clone0	0.7904233841634358	4.418557988960439	3.292033190648652	6.318110989639298	0.0	4.4194055224931414	2.226339153959348	2.1891214374299834	5.249585014877832	1.35071857054599
clone3	2.614886989140273	4.040368733312975	0.767441356815422	0.0	0.0	0.0	0.0	0.0	0.0	0.0
clone3	11.18470911754478	5.561475205539352	2.104605082191055	0.4091086052898847	0.8849679052153228	0.6760627926194674	0.6986181834235219	0.2309537576458765	0.7412864267039329	0.33478880732330224
clone0	13.788749820342051	3.31148401035465	1.1636398573964593	2.375067119740843	8.114230202936314	2.4670556393031324	0.6759676425149456	0.0	5.464780948906402	1.7989923416754374
clone3	9.647838336318475	5.259243466088599	2.8431897545522675	0.48359510736207245	0.6973961495812677	0.31966148309068343	1.6516315279088436	0.32760427655720076	0.8762526245418946	0.2968079144407372
clone5	6.593179867102682	10.263873534343645	0.20492481444348215	0.0	0.0	0.0	0.0	0.0	0.0	0.0
clone3	9.072356394754587	7.153364462989145	5.478486522651834	0.21925409854002198	0.9485639646095937	0.7246463957764918	1.4976453494216377	0.09902027438644913	0.794557167194075	0.5606993564929075
clone3	8.654536874861394	4.949218484032738	2.283708719023081	0.4780720933446893	0.5170735270764721	0.23700803428788453	0.40819216838679057	0.4588056238003008	0.28874839036221406	0.08558029328362052
clone0	1.3138648301524254	4.356324060788275	0.1866819172538111	3.9373134513353087	2.701643024271435	1.0494378442384837	1.192895105599312	0.559267158693317	5.4465666705145885	0.8055125566819353
clone3	8.933642344798109	5.478659913646853	3.2908978545416705	0.671694359647962	3.1481303722753893	0.073999513201566	4.205759188098215	0.8594997950353945	2.1636978228596893	0.7672512105786193
clone3	10.154872334347884	2.790148781922991	1.0839091754862618	0.0	0.0	0.0	0.0	0.0	0.0	0.0
clone3	3.852920945904963	3.1836891885017944	0.6798932021755424	0.0	0.0	0.0	0.0	0.0	0.0	0.0
clone3	9.633694011481197	4.9012604363769166	7.8836751079349074	0.0	0.0	0.0	0.0	0.0	0.0	0.0
clone3	12.929045519938612	3.659486450358755	3.297246853617956	0.0	0.0	0.0	0.0	0.35459446811636136	0.0	0.0
clone3	7.783009192839955	5.629716806814002	4.01385260036885	0.5851816285171622	0.5625965583201729	0.0	0.9992909486658168	0.13214084892260625	0.2356272978575533	0.47887591936608037
clone3	5.715416060244795	10.487244207956774	2.940293724759992	0.0	0.0	0.0	0.0	0.0	0.0	0.0
clone5	6.761032752191079	2.052340180246428	0.09745711570758264	0.0	0.0	0.0	0.0	0.0	0.0	0.0
clone3	5.2876988121231205	3.465927422565386	7.473541973141079	2.8248150413843574	1.493685256850144	0.0	0.6431762869164547	1.2332273996535117	0.0	0.15411008982058794
clone3	10.950054891979745	1.601328446647154	2.722738359475059	0.0	0.17809361195348872	0.0	0.0	0.0	0.0	0.0
clone3	13.441691254486646	4.240227466238712	0.9184906392592219	0.0	0.0	0.0	0.0	0.0	0.0	0.0
clone3	7.08212636755078	6.119159073694425	1.8536582998466824	0.7566882229439804	0.3637419300298539	0.16672630740135916	2.584331617060548	0.6834761672400891	1.2187423022470703	0.46441961449729235
clone3	5.634430980541937	4.575219725827447	0.8268226073532218	0.0	0.0	0.0	0.0	0.0	0.0	0.0
clone0	8.763922212887351	4.431442152955247	10.668779830731165	4.447801805606081	4.988828841584154	2.633789468246593	5.27453532421525	3.208390160228446	1.1939581032491589	2.1516537025898654
clone3	8.682601953365024	3.5434540427961836	3.0124670137343847	0.1366366121336369	0.3940893766010872	0.27095473929034036	3.033274457705418	0.3393955781506553	0.8252646905638942	0.23760650991090743
clone5	5.4341917640915645	7.0039137987001965	0.0	0.0	0.0	0.0	0.0	0.0	0.0	0.0
clone3	10.813313284360596	7.673782345315323	0.25978139794169514	0.0	0.0	0.0	0.0	0.0	0.0	0.0
clone5	4.9229601037020965	3.0210140129911562	0.08229225354908792	0.0	0.0	0.0	0.0	0.0	0.0	0.0
clone3	12.809970089118977	6.4824603102441305	3.8608575733252435	0.26267565570570406	0.18940327154792466	0.34726277580734893	1.345681711745007	0.05931523213435262	0.6346086611474767	0.2149572713687267
clone3	13.37042725571129	5.9469407226829505	6.015880503714031	0.2154178288043485	0.6213113494005202	0.4271803928004769	2.2071617701079074	0.29186317598591294	0.5204365800764815	0.2423910935689347
clone5	4.609429854215982	3.9417708703235492	0.29263091962954724	0.0	0.0	0.0	0.0	0.0	0.0	0.0
clone3	11.061333947803469	6.359523279289074	4.1256119549739205	0.23390697638165509	0.33731901378941964	0.3092299729138306	0.7988669258817027	0.47537035391357785	1.4127631347851735	0.40675642811972285
clone5	4.178782108702688	0.8999401300461576	0.0	0.0	0.0	0.0	0.0	0.0	0.0	0.0
clone5	5.000272179233676	7.872584808762212	0.0	3.8065524351550843	0.0	0.0	0.0	0.0	0.0	0.0
clone3	12.137911723829012	6.264846378987989	4.260846695880269	0.0	0.5225641508635263	0.3193663201330743	1.237579856784882	0.3273017795336023	0.2918145090041028	0.14826692678895556
clone3	1.7171550340899628	4.49577863495203	1.1741722574143336	0.0	0.0	0.0	0.0	0.0	0.0	0.0
clone5	2.946911476427783	3.1123324084529105	0.04374635696404473	0.0	0.0	0.0	0.0	0.0	0.0	0.0
clone5	11.058206541357318	5.621147331274553	0.11222980972695464	0.0	0.0	0.0	0.0	0.0	0.0	0.0
clone3	10.548093275710674	6.660123556337398	4.438568265829105	0.8235832730835715	0.19794927435648788	0.5443972581911639	1.8751996990528532	0.06199157524219853	0.331621315059227	0.5335586835495519
clone3	6.477217352238278	4.074080780190344	3.374515801623563	0.0	0.0	0.0	0.0	1.0682893343958073	0.0	0.0
clone5	3.490328901374877	2.7115142100275715	0.14772299228934233	0.0	0.0	0.0	0.0	0.0	0.0	0.0
clone3	6.680400659081091	7.208850873250951	5.39852957445089	0.28253234674177236	0.0	0.9337843539528065	1.9298761481613056	0.25519641989553005	0.0	0.31790926904910494
clone3	8.912666877179587	4.578188491668752	2.954853983973318	0.0	0.4831905873086009	0.44295461007998227	1.144332110905466	0.40352082787323085	0.8094816134508688	0.34273870162740405
clone5	3.754870909075226	2.195506614368054	0.0	0.0	0.0	0.0	0.0	0.0	0.0	0.0
clone3	8.915954024292454	6.309014245019605	3.627749191539568	0.2742399927493514	0.5932253410746319	0.5438266111699992	0.9366170404598372	0.43348616188753303	0.0	0.44884159807809604
clone3	9.055384055287085	5.611046244597331	3.042739470669363	0.0	0.0	0.0	0.0	0.0	0.0	0.0
clone3	8.599087161464732	7.1769391380470315	4.166687694189158	0.0	0.8606588352973275	0.4931190828402045	2.2930692641540236	0.606446239922825	1.8023103122409085	0.5494374053462406
clone3	12.611724791659716	7.920207040536704	3.1359136742360385	0.5333842060813073	0.9614967301821252	0.17628630209180401	0.45541929490248956	0.24088877148140755	0.3221560787476487	0.3000856097242316
clone5	1.2926848490107956	0.8885814015553966	0.0	0.0	0.0	0.0	0.0	0.0	0.0	0.0
clone3	8.611172452144201	7.616684866094503	5.0852875390713	0.0	0.3939008006857135	0.48146681705810956	1.8657372331971835	0.32895338064835333	0.0	0.13038821089113994
clone3	11.02028089722522	5.104182137711155	2.9893092020978167	0.4519541405016303	0.16294161819195246	0.29874646918947917	2.701243185571493	0.1020565255120971	0.27297353768209315	0.11557840762429916
clone3	12.311829185204047	0.8061821088930599	2.1018185667712608	0.0	0.0	0.0	0.0	0.0	0.0	0.0
clone5	5.96941549524528	3.102731335862135	0.10794902499914216	0.0	0.0	0.0	0.0	0.0	0.0	0.0
clone0	3.2425649721033096	2.996307819267641	0.8536933223307223	3.9366359491997422	0.7910646753452047	2.7727913302624283	11.902013679410205	1.5447126166296032	6.860160327115691	1.7559792688500546
clone5	8.892263071838656	3.355866827058561	1.1055335341730548	0.0	0.0	0.0	0.0	0.0	0.0	0.0
clone3	7.763208005011409	4.625953809822469	4.4702304436831035	0.8294582396286857	0.0	0.36552044882865997	1.888576288715846	0.187301361815002	2.003921457869126	0.28282356972688477
clone3	11.942183417585117	5.2054482938367155	3.5633181248172434	0.0	0.6992271510550718	0.4273343316807654	1.6559678577890677	0.14598417595259355	1.5618723743700673	0.4629133887205443
clone3	8.4611639958635	4.523662581960893	6.077858219989696	0.31808504934088905	0.9174256946467256	0.6307727502202788	0.5431809462605985	0.0718273206149729	0.0	0.3253760521022063
clone3	10.347228915854114	6.45820134086169	4.485986648244503	0.7181333417955224	1.0356255053654921	0.35602030334958257	3.372399801882151	0.2837850735568409	0.4337417920760931	0.47748614679743917
clone3	6.19143486671493	4.647795236644303	3.2128786573635026	0.0	0.0	0.0	11.50938495879942	0.0	0.0	0.0
clone3	10.435763023486167	1.9771257606725858	1.422987384230366	0.0	0.0	0.0	0.0	0.0	0.0	0.0
clone3	6.758215518631281	2.282253160273049	0.6953523057831786	0.0	0.0	0.0	0.0	0.0	0.0	0.0
clone3	7.363047843340921	6.483758394881661	3.5260365973842527	0.18453532222386262	0.3991796687605	0.3659394019087845	2.2058644317371865	0.20835115925168474	0.0	0.26427122129831815
clone3	6.920053976969744	3.512113211114251	1.424007706106567	0.0	0.0	0.0	0.0	0.0	0.0	0.0
clone3	10.32155340985944	4.747359368999887	2.5664610520791604	0.29101774536471775	0.6295183263461611	0.0	1.490877625025614	0.591436864129407	1.0546221799269522	0.5358389823551908
clone5	6.977703149446268	4.0846503293842344	0.0	0.0	0.0	0.0	0.0	0.0	0.0	0.0
clone3	7.145240682602143	3.355877476006403	1.6400019700176844	0.0	0.0	0.0	0.0	0.0	0.0	0.0
clone3	8.17179790001201	5.589694186868817	4.402499679384874	0.23040506656352377	0.9968066497317463	0.0	0.7869067869649358	0.26014078029861387	1.113289698816181	0.353529462158606
clone3	9.614451195397196	6.082930485159679	4.2187758014612635	0.5740536545976549	0.4139235512051189	0.3794555399935486	1.63381359773027	0.4753027487759863	0.9245861788303334	0.4697694838908431
clone0	3.402200473152257	0.38518872916657326	3.595327398957405	5.093646824767768	2.8012829800449826	2.149524591863908	2.7519773831720795	2.4628682620106104	3.1981554152765344	2.0105672085722666
clone5	5.636726401043737	6.671842427337558	0.5096639023236503	0.0	0.0	0.0	0.5921356239885252	0.0391504116672069	0.0	0.08867521632010096
clone3	7.507343459112975	1.8657721587923561	3.4602353169598343	0.0	0.0	0.0	0.0	0.0	0.0	0.0
clone3	9.806445354529442	5.0372975771414055	3.2511721265652875	0.4915452382956904	0.0	0.3249166037615026	2.098479700795408	0.11099665797240997	0.8906579048889901	0.3268279414845318
clone3	8.67638517455777	5.2110818958863225	0.6314308937655078	0.0	0.0	0.0	0.0	0.0	0.0	0.0
clone3	7.78446016397956	5.793976962540273	6.595415756132339	0.585290722780495	0.28135072104658154	0.2579222406443844	0.9994772445175444	0.22027580613652198	2.1210410285331767	0.4190945458564772
clone3	8.376129730514204	6.1641105943035175	6.387039197669953	0.18893298651950258	0.54492336800645	0.1248867032692253	1.6131660166071213	0.04266327583016082	0.22822539321281335	0.23191634838409653
clone5	5.902234222241039	7.53568713908297	0.0	0.0	0.0	0.0	0.0	0.0	0.0	0.002939203238286315
clone3	3.8451626170691275	7.997719963775052	1.3327485445806693	0.0	0.0	0.0	0.0	0.0	0.0	0.0
clone3	11.923368634110108	5.10627332999963	6.290433433224686	0.0	0.0	0.0	0.0	0.0	0.0	0.0
clone3	12.85903064781546	6.308759900563042	5.968492018009666	0.2900498371207109	0.6274245846842559	0.3834520229535693	1.4859190519933778	0.19648992640515037	0.35037152245171105	0.26702840639540826
clone3	10.694660694687762	5.04509605175918	3.54564589885594	0.4386000889905804	0.3162542472116227	0.0	1.1234693922028725	0.19808204930700823	0.5298157808071138	0.4486534834099995
clone3	0.49901995823860884	1.497191868638373	5.459592213655753	0.0	0.0	0.0	0.0	0.0	0.0	0.0
clone5	1.572167670472714	7.585096794067703	0.07107645936938113	0.0	0.0	0.0	0.0	0.0	0.0	0.0
clone5	2.6231346512872835	0.791959525987586	0.0	0.0	0.0	0.0	0.0	0.0	0.0	0.0
clone3	8.427070617200473	2.9609755079218787	2.0231416009938816	0.0	0.0	0.0	0.0	0.0	0.0	0.0
clone5	1.5761085690403642	1.7348636364970886	0.69671188187647	0.0	0.0	0.0	0.0	0.0	0.0	0.0
clone3	7.364346440844155	4.3177535708772385	1.6741939126125465	0.0	0.0	0.0	0.0	0.0	0.0	0.0
clone0	4.844964763713261	0.7370938207997101	0.5421166555026234	1.5572913873981027	0.11819903412389283	1.0293860854289272	2.0294836341918745	1.8415595660960569	0.3465297294423721	0.3521339511237694
clone3	2.984338730805955	3.7729872522667343	1.4134434106564515	0.0	0.0	0.0	0.0	0.0	0.0	0.0
clone3	8.63169908415222	5.700681218197503	3.577129435378551	0.0	0.7019373338110994	0.0	0.831193168929009	0.10991250456895853	0.29398615186180777	0.3734257714242763
clone3	15.280606988552472	4.896318559893189	2.5808148610952633	0.1950969075934983	0.28135072104658154	0.1289611203221922	1.3326363260233922	0.0881103224546088	0.7070136761777256	0.2793963639043181
clone3	10.020192651173039	6.207430561554563	3.0086369823232797	0.12793396238771698	0.5534835945087518	0.42282851430821455	2.184676422001674	0.28888983474726265	0.3090807953559348	0.4318591439698844
clone3	2.800432200099686	3.5228668059779444	0.46421954042168245	0.0	0.0	0.0	0.0	0.0	0.0	0.0
clone3	3.796417258287202	1.5222826349796799	1.2586422016060907	0.0	0.0	0.0	0.12185920990094572	0.0	0.0	0.0
clone3	4.701945903358209	5.2024399690274725	3.826282729385017	0.5784963031130596	1.0428173491527526	0.19119608883588696	2.9636240683206783	0.2612624486713773	1.0482093308505582	0.5621685189858739
clone3	12.168748708861214	7.347816822596137	2.6895710040440237	0.5489595098784009	0.5277724314369169	0.4838240597364847	0.9374359048071528	0.12396147131837428	0.6631266583349047	0.37436167561330963
clone3	11.424875942478172	5.806034160695372	3.615567360809079	0.3514102794934603	0.38007855969455934	0.6968577394978902	0.9001336366004209	0.23805764085620634	0.21224655020244682	0.3594651482257417
clone3	11.704183293975323	5.631754501003281	4.26837089539368	0.0	0.3807177769157073	0.3490148584299894	1.8032949679085462	0.059614501721306966	0.0	0.2700522733138897
clone5	3.076134729006185	2.3587537886121015	0.0	0.0	0.0	0.0	0.0	0.0	0.0	0.0
clone3	7.851178692777242	8.265407763862353	7.3031970576209275	0.955533064583204	0.0	0.0	0.0	0.0	0.0	0.0
clone3	12.160613097188811	5.013328018811662	2.6293430037825245	0.7155554272352307	0.5159539376731158	0.11824742724927163	1.2219250004768336	0.1615807759475288	0.43218477025838403	0.3842774605084006
clone3	9.61086012139348	4.967494441687907	6.649729942016869	0.0	0.8155445921069244	0.3738165087318233	0.9657202449053602	0.19155246000264317	0.3415672664160425	0.28924269424919175
clone3	12.10209092530689	5.823217505080516	3.8785152646874645	0.4549603566348686	0.5248814077711029	0.601467219727188	2.3307520822502856	0.34930023841365393	0.21983139779250035	0.4746965288429632
clone5	1.0161890776688447	1.8426043171901947	0.0	0.0	0.0	0.0	0.0	0.0	0.0	0.0
clone3	11.484005588445095	6.500953652293828	5.076454314233587	0.2878162300141708	0.6225929322169405	0.3804991470892404	1.9659684413612424	0.2599690702126082	1.7383669595788966	0.500502821619263
clone3	7.370014005592615	3.9258955841255823	1.4114117740230903	0.0	0.0	0.0	0.0	0.0	0.0	0.0
clone3	9.839953887024004	5.013248670146418	6.19833456777153	0.6658535391292841	0.3200774692882002	0.29342415669490524	1.5160681342077365	0.10023833926755497	0.0	0.2951502385665189
clone3	9.454663116192933	6.499061089367396	4.92571243940045	0.30465787840801306	0.0	0.8055283253662171	1.5607557320501042	0.06879530853661159	0.7360351982566365	0.4051334424573905
clone3	3.658769577071938	3.895062908620116	2.878629231365719	0.0	0.0	0.0	0.0	0.0	0.0	0.0
clone3	11.345348024409153	6.221759402516269	2.82102825715319	0.9596513638986931	0.17299005819507837	0.3171698530069872	1.6387577379159735	0.32505073565785536	0.2898075316381874	0.24541201545535507
clone5	1.2007086588332863	5.296045187667078	0.09951899956086807	0.0	0.0	0.0	0.0	0.0	0.0	0.0
clone3	6.242931048753287	5.595573024782173	3.4495753693939823	0.2346938354634503	0.0	0.0	0.40077715030216843	0.0	0.0	0.0
clone0	2.159621987997347	2.107819517765932	3.703389168422923	1.6629505372437192	8.793229517549838	1.0992279015010298	1.5489563074855608	0.9330945517170216	1.9479219192076247	0.8505339716072745
clone3	14.20965272131059	5.027443007852678	1.4650017464629506	0.0	0.0	0.0	0.0	0.0	0.0	0.0
clone5	9.326746553403252	6.648581592428563	1.374282472381306	0.0	1.0112789374763436	0.4635341407694253	1.995829029704455	0.0	0.8470898724631047	0.28692978639703165
clone3	8.41639593239332	5.856263463948439	4.185484781531366	0.23730154474637752	0.34221434641584203	0.0	3.241841837999762	0.214341845644681	0.8599594918406621	0.2912890371200704
clone3	9.299292368438502	2.5176678022478236	2.814943686402467	0.0	0.9863825279044859	0.36169801276247787	1.4016198534881326	0.30890442460556966	0.3304942360799407	0.3918123126752319
clone3	11.335299921162518	5.668149670287298	3.7580397195523503	0.7670411524540863	0.18435930462910624	0.3380148787726553	0.4366150288779304	0.4041493265973188	0.9265627556846617	0.26154097518110403
clone3	12.551211196613094	6.817041550135124	4.386083251538956	0.0	0.16551494491049173	0.1517322766852904	0.7839724997575648	0.20733659558961245	0.0	0.3052496983639255
clone5	3.4749286378948963	3.430455183503398	0.2528907202081619	0.0	0.0	0.0	0.0	0.0	0.0	0.0
clone3	11.169037160733463	4.854894972386226	2.7771884447999584	0.0	0.38926109561358363	0.17842338132789243	2.3047012035044743	0.24380901194042903	0.0	0.22088980374851874
clone3	11.405584353888655	5.739164764876715	7.14253378110276	0.0	0.41222760658122465	0.0	1.464407522423411	0.5163876204824055	0.0	0.2631626578188017
clone5	1.8452137115861595	4.494741836295615	0.0	0.0	0.0	0.0	0.0	0.0	0.0	0.0
clone3	6.44807171904174	1.6204042212201555	0.6593080399540407	0.0	0.0	0.0	0.0	0.0	0.0	0.0
clone3	9.074891457666148	8.66899785320551	4.136875850694509	0.25586792477543396	0.0	0.3382628114465716	1.747741137601339	0.2311118677978101	2.1635655674915437	0.3140793774326432
clone3	7.858360911346222	5.668276762873685	3.214623141329002	0.0	0.0	0.0	0.0	0.0	0.0	0.0
clone3	7.417327350490517	7.471496175735447	2.8207297988102833	0.0	0.0	0.0	0.0	0.3000150886456972	0.0	0.0
clone3	8.677288243479245	5.258028579633046	3.6466705955732026	0.0	0.0	0.0	0.0	0.0	0.0	0.0
clone3	12.619911185719584	6.602765488259524	4.183932302012994	0.0	0.18659313398786642	0.0	1.3257161077131816	0.8765277626975551	0.0	0.07941299787954442
clone5	0.9226223435497428	3.1710167244750793	0.0	0.0	0.0	0.0	0.0	0.0	0.0	0.0
clone3	7.419608482041289	6.0309827133101885	4.352049466834035	0.0	0.0	0.0	0.0	0.0	0.9330597512651791	0.0
clone5	2.595244877851514	3.009937283675008	0.12591401909076433	0.0	0.0	0.0	0.0	0.0	0.0	0.0
clone3	12.12317287100031	5.83336159968043	5.225020523586648	0.2734517408757578	0.39434681674780864	0.1807544942273946	1.8678498178179976	0.43224018650714024	0.33032151894585143	0.27971967896949546
clone5	1.3538191589529671	3.0655211853244313	0.06411962387814318	0.0	0.03145536011700912	0.0	0.07449519834913373	0.0	0.0	0.004462408651533031
clone5	3.0722221721602034	3.9379257236331413	0.0	0.0	0.0	0.0	0.0	0.0	0.0	0.0
clone3	6.0573036158083795	3.3281128213033297	5.0795732478419025	0.7233314116414811	4.462242746810057	0.05312552410784418	9.607140152355106	1.669663881709546	2.330033858546852	0.7727962358738064
clone3	5.1281448859050345	3.9915967435793807	2.6252400644875986	0.0	0.0	0.0	0.0	0.0	0.0	0.0
clone5	5.5206740348322585	2.8434063434716803	0.0	0.0	0.0	0.0	0.0	0.0	0.0	0.0
clone5	5.15813352493544	1.8864881994551745	0.0	0.0	0.0	0.36293150546077596	0.0	0.0	0.0	0.0
clone3	6.620424412008065	4.39838983257044	0.640178345947407	0.0	0.0	0.0	0.0	0.9835205385354812	0.0	0.0
clone5	5.743376636291716	1.9125026712736994	0.04800317252481905	0.0	0.0	0.0	0.0	0.0	0.0	0.0
clone5	6.901273946592292	4.135041050042047	0.0	0.0	0.0	0.0	0.0	0.0	0.0	0.0
clone5	3.545335702095582	1.7428956340971145	0.18558948566756475	0.0	0.0	0.0	0.0	0.0	0.0	0.9041277123448132
clone5	3.968747731977884	1.021208658208406	0.0	0.0	0.0	0.0	0.0	0.0	0.0	0.0
clone3	11.808396283291227	4.511183175860533	1.7969974716050294	0.0	0.0	0.0	0.0	0.0	0.0	0.0
clone3	3.0906372854339828	3.688017354848557	1.3972527203640612	0.0	0.0	0.0	0.0	0.0	0.0	0.0
clone3	8.589828663504068	5.835115031163533	6.834772971396475	0.23250384633004328	0.167647774682722	0.1536875026456874	1.9851869731141625	0.26251042526467544	0.0	0.1426999170961465
clone3	4.991834308847731	6.012373865180291	0.9507239142170861	0.0	0.0	0.0	0.0	0.0	0.0	0.0
clone3	10.267304581425877	5.812194247362006	3.829458067749652	0.2894881915163278	0.6262096546447566	0.0	0.9886945024605086	0.2614792639814781	0.0	0.38496082291594375
clone3	3.8401475439910207	4.649645151412985	9.548552155411084	0.0	0.0	0.0	0.0	0.0	0.0	0.0
clone5	8.419902764031818	3.0641161547811575	0.3418145904917282	0.0	0.0	0.0	0.0	0.0	0.0	0.0
clone3	2.2444342067943763	2.3753694861107264	1.1646887863801947	0.0	0.0	0.0	0.0	0.0	0.0	0.0
clone3	14.65780078033249	2.9143695366162934	2.2177868769447615	0.0	0.0	0.0	0.0	0.0	0.0	0.0
clone3	0.700519139020356	10.24434339188282	4.644921205534582	0.0	0.0	0.0	0.0	0.0	0.0	0.0
clone3	17.009904573801652	8.319015587776324	1.2659799647841783	0.0	0.0	0.0	0.0	0.0	0.0	0.0
clone0	3.0648670392316046	2.4398203463739763	4.667747396013257	0.9073510480362512	3.084316209444324	8.311079778608928	2.877543701191032	0.11708026745439316	3.209869237210423	4.189929507741844
clone5	15.998407785282131	8.420957023769839	1.116635685816898	0.0	0.0	0.0	0.0	0.0	0.22942657949288084	0.0
clone3	8.860229311640627	6.535565211090763	5.6078956252549155	0.18168399519644526	0.2620078589746291	0.24019008660008295	1.2410175786092839	0.2871845822504906	0.21946882864683562	0.26018786388589626
clone5	4.580563502635388	2.9171254448649093	0.5694800656100618	0.0	0.0	0.0	0.0	0.0	0.0	0.0
clone3	6.176308101754211	3.6933081273578394	3.2877879949423745	0.0	0.0	0.0	0.0	0.0	0.0	0.0
clone3	11.896251942902097	6.299848882570264	3.05343058503777	0.25967737278697883	0.3744826966982291	0.68659796467319	5.3212862923991135	0.4104672937376739	0.9410474836271263	0.2656295809965903
clone3	3.1873717077025403	4.270251776183845	2.9588237429209774	0.0	0.0	0.0	0.0	0.0	0.0	0.0
clone3	7.435157464313811	5.524247875206414	5.238144265347999	0.41927075814564296	0.6046335207106825	0.41571361142322055	1.073957519950342	0.2840287077202654	0.25323326382327194	0.3216608207380586
clone3	13.024149777206047	7.253893951241923	2.9250637328143	0.5685953883898532	0.8199756955685213	0.3758475682739685	2.9129018960022317	0.12839548210989452	0.6868462119020774	0.31989566219991433
clone5	1.3252037297148866	2.025489929712113	0.0	0.0	0.0	0.0	0.0	0.0	0.0	0.0
clone3	5.132748751387911	3.5219219893750466	3.8674586573790024	0.0	0.0	0.0	0.0	0.0	0.0	0.0
clone3	4.644826213728986	5.096949522785402	1.7768293794621302	0.0	0.0	0.0	0.0	0.0	0.0	0.0
clone3	10.71585887317955	5.216859148542516	1.0658021460731546	0.0	0.0	0.0	0.0	0.0	0.0	0.0
clone3	5.156786349385388	2.3903537116780056	2.2299796895753783	0.0	0.0	0.0	0.0	0.19413821301867465	0.0	0.0
clone3	1.292376203431136	4.781516797204355	0.734514729165058	0.0	0.0	0.0	0.0	0.0	0.0	0.0
clone5	3.549955490421679	2.260784177162684	0.12609982433290515	0.0	0.0	0.0	0.0	0.0	0.0	0.0
clone3	10.808960098658357	4.353774874305024	4.134853917238647	0.0	1.2170687642692448	0.18595361543232233	2.4019695069857114	0.12704940044261334	1.3592908096836274	0.4316480691194592
clone3	11.336461416385777	5.899895984276119	2.9097482283523797	0.0	0.3568610233373997	0.16357234556827596	3.803165717374396	0.22351561581769763	0.597843676049077	0.5821992400703229
clone5	3.554232331024427	3.273774104738805	0.0	0.0	0.0	0.0	0.0	0.0	0.0	0.0
clone5	0.8561297345976929	1.3812367204109672	0.0	0.0	0.0	0.0	0.0	0.0	0.0	0.0
clone3	13.625663018301962	6.856283962869522	4.893821229507121	0.7683552219761564	0.36935028577921286	0.3385939546785311	1.3120890698952785	0.2313381153433782	0.0	0.4453813654937935
clone3	12.051160586063029	6.193669777208474	0.9462723206476634	0.0	0.0	0.0	0.0	0.0	0.0	0.0
clone3	4.057784464593647	3.5159106767425787	1.4825693081568931	0.0	0.0	0.0	0.0	0.0	0.0	0.0
clone3	28.585109346015223	12.549055761349788	7.252761491950098	0.0	0.4269611281668796	0.0	0.0	0.5348439490530233	0.0	0.04038050590027382
clone3	8.232700306506644	5.825537386937065	3.2753061638813454	0.0	1.0042356053326216	0.3682445831292196	1.9026513848255193	0.3144954549151728	0.672952064416169	0.25643824601400933
clone5	6.2176366042587246	1.9534486228940648	0.24736310975158235	0.0	0.0	0.0	0.0	0.0	0.0	0.0
clone5	8.629586578257909	5.099361197384208	0.1505791147540653	0.0	0.0	0.0	0.0	0.0	0.0	0.0
clone5	2.8703276687834185	4.482364203565579	0.0	0.0	0.0	0.0	0.0	0.0	0.0	0.0
clone3	2.9365342495758813	3.366755951482378	0.7394138479571094	0.0	0.0	0.0	0.0	0.0	0.0	0.0
clone5	2.599324329959321	1.45938435482844	0.1271456471396228	0.0	0.0	0.0	0.0	0.0	0.0	0.0
clone3	6.3132172433537885	2.281510268748597	0.3363826338852844	0.0	0.0	0.0	0.0	0.0	0.0	0.0
clone3	11.360279769176831	6.109368295177207	3.766321393762921	0.0	0.36953116251074036	0.3387597695437018	2.6254632417199346	0.6364913646072157	0.3095348807555763	0.3669642742367195
clone5	1.9700799395888824	4.790453745170311	0.0	0.0	0.0	0.0	0.0	0.0	0.0	0.0
clone5	2.4895057496020763	2.30881787187675	0.15804695590774157	0.0	0.0	0.0	0.0	0.0	0.0	0.0
clone3	9.157337789555429	5.183855762678975	5.357595462252792	0.0	0.3942438003379999	0.24094303358002056	3.734723747538911	0.45270476019781763	1.7612545496423175	0.26100349982284266
clone0	3.2812047268943565	7.321245555699653	3.899240616763349	1.585955298088666	1.8712784372926226	1.8488786121624374	0.4431717132915332	1.8687730338442592	0.3831573069288964	4.551310942398565
clone3	11.786499117115197	4.565183658490064	3.084969228264695	0.0	0.7567013977606617	0.2774759123177854	1.4336665168049492	0.09479016639521091	0.5070759939854687	0.23616845819452165
clone3	6.454356144202258	4.312790373551436	1.2595260017326875	0.0	0.0	0.0	0.0	0.0	0.0	0.0
clone3	2.1324258271096572	2.0411638473056533	0.4241832688863956	0.0	0.0	0.0	0.0	0.0	0.0	0.0
clone0	1.447622069925488	5.480278953984236	1.8897489499484184	1.5305970460590959	0.3973113967485161	9.186606857524733	3.7637834947115953	3.801893659766965	0.0	0.7891030751678969
clone3	8.73254687448949	2.049696996922096	4.2367873769805175	0.0	0.2078453749750535	0.19053779077489022	0.24611834639820535	0.0	0.17410004861668824	0.04422891659893646
clone3	12.151750282168198	7.681500500274548	2.8201046622549604	0.0	0.19763819639783442	1.2682640507746656	1.872252816340879	0.43325908689440173	1.6555008551673303	0.3925306694559357
clone5	7.597136546193352	7.619621242895721	0.0	0.0	0.0	0.0	0.0	0.0	0.0	0.0
clone3	4.644778520678224	3.269834835790258	1.579387675544488	0.0	0.0	0.0	0.0	0.0	0.0	0.0
clone3	8.885488757307437	5.822866332208536	1.2625043603297443	0.0	0.0	0.0	0.0	0.0	0.0	0.0
clone5	3.9388808620376006	4.481363875707275	0.15363220707279035	0.0	0.0	0.0	0.0	0.0	0.0	0.0
clone3	9.719442003144572	6.031099859198383	2.9744561899207675	0.2529610375468999	1.2767895665768727	0.1672099225062217	3.023799176306885	0.22848623139788332	1.8334161754978582	0.33638708601429457
clone3	10.488272878997037	8.618634682323474	6.73010569771506	0.0	0.6603217097763568	0.15133394211512557	0.39095718949844	0.31018842899574817	0.0	0.23419103290664164
clone3	10.563077237436469	7.529901287453243	6.614929464360538	0.7942067890196242	0.7635543980237103	0.8749651522998216	0.9041564954198679	0.11956078159537607	0.6395853544172897	0.3520448709438746
clone3	7.099237086003425	7.085761998078818	5.946037814787251	0.0	0.5469311189999505	0.16712912524963494	1.2952877360696078	0.45675164981543526	0.6108434177365418	0.31036111468942024
clone3	10.472235764503159	3.9202634446117286	7.055805767031087	0.4571864623554063	0.1648280108883643	0.45330763395035323	2.732515769414938	0.2580951123015081	1.3806689089184943	0.32736611969916174
clone5	3.601027615148743	1.3286633756995814	0.0	0.0	0.0	0.0	0.0	0.0	0.0	0.0
clone3	11.129994620923158	1.3782458414812693	6.849514216627604	0.0	0.0	0.0	0.0	0.0	0.0	0.0
clone0	2.0236860096073306	5.795305486800261	5.268704287108384	7.048357278144051	0.9874075184080237	2.9285386381444134	0.41266951003287594	5.975326495357824	5.011217590716802	0.0
clone5	2.1548308783714347	0.9016084021718869	0.0	0.06339733521121493	0.0	0.0	0.0	0.014315859018795712	0.0	0.012970100095913963
clone0	0.8147337298060344	0.37735420625383714	0.1473338752119518	0.8019155650049999	0.795058330681633	1.7558723572143997	0.0	1.1657147575093805	0.12108625028790931	1.4047581222607994
clone5	3.728880732705449	7.38805656357759	0.0	2.5964107584840574	0.0	0.0	0.0	0.0	0.0	0.0
clone5	7.653038708480845	4.935044122581274	0.26475591156465883	0.0	0.0	0.0	0.0	2.0845964279344407	0.0	0.0
clone3	2.7850458514185146	4.598358452436644	0.6925034849010776	0.0	0.0	0.0	0.0	0.0	0.0	0.0
clone5	1.9364470698652634	1.7245078006298618	0.0	0.0	0.0	0.0	0.0	0.0	0.0	0.0
clone3	9.118589343026374	4.288364927383955	4.883508527072496	0.18985845651878175	0.41069446689782213	0.2509968974630766	0.810533977321013	0.192925159960935	0.11467166663695334	0.26218391426196475
clone3	8.9813114958698	5.377529229170161	3.7792767990485916	0.7012507118594091	0.3370929791587812	0.1545113802564751	0.399165805940891	0.0	0.28236329082103495	0.19128652426468776
clone5	2.5428460804708517	4.100319147973932	0.07664004271114983	0.0	0.0	0.0	0.0	2.437297466786995	1.5746642414122738	0.0
clone5	1.5261495570588024	1.0243793661183478	0.0	0.0	0.0	0.0	0.0	0.0	0.0	0.0
clone3	2.2510598557309818	1.1076583069632966	0.6544506334432721	0.0	0.0	0.0	0.0	0.0	0.0	0.0
clone5	0.2597434922031026	1.5333919183058178	0.0	0.0	0.0	0.0	0.0	0.0	0.03033112080727898	0.0
clone3	6.539165972842592	3.3315669456998394	3.2519358503441373	0.4424946352353171	0.6381248489191812	0.14624681805671016	0.7556301535718263	0.2997613760971596	0.5345202761123778	0.27158237921765555
clone3	8.622220110669032	3.3279083572310015	3.5082338861923446	0.0	1.912272260129072	0.3506069180984485	0.9057604222997309	0.17965931436132349	2.5628797830831695	0.2441557248541898
clone3	7.502516714238917	5.679832555642536	2.157693364492761	0.0	0.0	0.0	0.0	0.0	0.0	0.0
clone0	3.54029854764092	2.6808348533243227	1.9206492330519869	2.240099491255494	1.2787254765511686	3.0642873695394104	8.341338273635003	2.2903340008438287	5.900524768756879	3.4117085582061764
clone5	7.243437046217081	4.805868839518046	0.0	0.0	0.0	0.0	0.0	0.0	0.0	0.0
clone0	2.991320604598206	2.558839440301111	0.8594951018167246	3.8234465526834134	1.167632702277651	2.8544059807947963	4.9160618974696595	2.3869887355884933	3.3688677449541347	2.802178000225668
clone0	3.645593287772658	2.014588993594039	3.3669226374416734	0.5286242527352374	9.359755406643764	2.4071584365106813	7.823488490172014	1.6446468944314048	1.7028327368321579	2.2651045557834064
clone5	7.312808552001479	7.658427526203277	0.0	0.0	0.0	0.0	0.0	0.0	0.0	0.0
clone3	3.2890742651403344	2.7646457749451367	0.7434822562495296	0.0	0.0	0.0	0.0	0.0	0.0	0.0
clone5	4.68429934031707	6.252830598878181	0.05751872175651697	0.0	0.0	0.0	0.0	0.0	0.0	0.0
clone3	8.996764257721347	4.653909047238898	3.0855880786615386	0.0	0.0	0.0	0.0	0.0948091814737255	0.0	0.04294833345702141
clone3	4.323663738334095	3.1119137513895794	0.8600654685269938	0.0	0.0	0.0	0.0	0.0	0.0	0.0
clone3	5.1781716754077305	4.631452415603246	1.0300446375227865	0.0	0.0	0.0	0.0	0.0	0.0	0.0
clone3	11.894124192599307	5.871904121639033	4.676947982939941	0.748703138852817	0.9447466351150997	0.6186258714078332	1.9177950061141504	0.4226647913132907	1.3566164761285353	0.4020789025172856
clone3	12.244010830392536	6.3980152875193825	3.7470539761578	0.2124441356742844	0.4595509341333324	0.14042782164194864	2.9022579183067303	0.43175131210096374	1.0265046309425687	0.4998214750827031
clone5	1.2018491298847642	4.409688505283306	0.0	0.0	0.0	0.0	0.0	0.0	0.0	0.0
clone3	9.618029128188057	5.444647436576917	3.62852717764112	0.0	1.2945874052703097	0.4450444667005612	1.149731061460885	0.20271231809844376	0.8133007418008407	0.5968832832258788
clone3	3.2949594484982225	1.3189881919400595	1.5449540918588234	0.0	0.0	0.0	0.0	0.0	0.0	0.0
clone0	1.4440793879892364	0.6267312140719855	0.7660187535920203	0.8468935234256614	4.509457971196804	1.3779829669486834	0.5562329784603366	0.7061112096312575	0.07869400230364625	2.365680777220941
clone3	10.490963701693781	5.529232159003592	2.518633824675892	0.4895905554767368	1.235573903375093	0.0	0.8360539476946757	0.27638816938393074	0.0	0.35056891134099705
clone5	12.760313605341265	12.786044112166271	0.27791477786306495	0.0	0.0	0.0	0.0	0.0	0.0	0.0
clone5	7.282633558358996	2.963125120773574	0.0	0.0	0.0	0.0	0.0	0.0	0.0	0.0
clone5	1.4405872215788293	2.6623631560133734	0.08428304971028915	0.0	0.0	0.0	0.0	0.0	0.0	0.0
clone3	14.684195320112215	8.48257077191405	3.0537600445311934	0.0	0.0	0.0	7.018685520110514	0.0	0.0	0.0
clone3	8.998328661233161	5.263637415394874	5.369856832783163	0.811869520815768	0.0	0.40249075799548434	1.7329958428989225	0.22916202950277426	0.49035704150728215	0.12457182444719846
clone3	11.832987742207264	6.199683063024296	2.337130366939318	0.0	0.5732665983208729	0.0	1.454633150529658	0.07694113897002197	0.0	0.5983296221829534
clone0	4.756190077528033	4.251190151386705	3.983595097993595	1.4115946535172181	0.651414812860198	2.9112064882832978	5.495992384388154	4.220310449794935	3.1375019336498102	1.0049896125306412
clone3	7.57692953460793	5.970111303390951	2.647795755265638	0.0	0.0	0.0	0.0	0.0	0.0	0.028349767251489907
clone5	10.022695887783021	2.7758543562477387	0.3215677332152147	0.0	0.0	0.0	0.0	0.0	0.0	0.0
clone3	2.6337070037078893	3.1905452370726337	0.6286780615311077	0.0	0.0	0.0	0.0	0.0	0.0	0.0
clone5	1.8047996334537675	1.494672348768224	0.0	0.0	0.0	0.0	0.0	0.0	0.0	0.0
clone3	7.199938398669806	13.029710544910529	5.356711662275516	0.0	0.0	0.0	0.0	0.0	0.0	0.0
clone3	8.585233549507949	4.749540198824476	3.493184687084278	1.32033789090528	0.38081384498961995	0.349102926776805	0.45093750017597006	0.41740681144658737	0.6379714625313013	0.4051806250629292
clone5	1.5995174515760515	5.7294209025423	0.0	0.0	0.0	0.0	0.0	0.00842797121235639	0.0	0.0
clone3	8.90966797407691	3.3947664023722117	3.4082997057672877	0.23188562205440397	0.33440400347747923	0.15327884985779727	1.9799083904247385	0.10472496557645064	0.28011089142605217	0.47440160045036955
clone3	5.258756880398773	8.103830389522283	2.760474873622628	0.0	0.0	0.0	0.0	0.0	0.0	0.0
clone3	4.819485809130217	3.3421079168662073	1.138449904056825	0.0	0.0	0.0	0.0	0.0	0.0	0.0
clone5	2.7392685394840357	6.047597673910179	0.23352717467805317	0.0	0.0	0.0	0.0	0.0	0.0	0.0
clone3	11.293192922831178	3.5670735212819062	10.255522955276213	0.0	0.0	0.07320853523211333	0.0	0.0	0.13378563371846472	0.022658211692586704
clone3	5.965489141509496	4.746039558221739	1.2026941648348444	0.0	0.0	0.0	0.0	0.0	0.0	0.0
clone0	4.92908018118383	6.474103034382192	4.737224126926616	4.422252465804323	3.7831818055640474	2.8240656507856774	1.151954434807071	2.640356255008501	7.469673927300982	0.02683501819192742
clone3	8.171568226096888	5.659252514250913	1.2969356300276365	0.0	0.0	0.0	0.0	0.0	0.0	0.0
clone5	11.52129844326908	9.69948080105374	1.175293720888464	0.0	0.0	0.0	0.0	0.1805630447551181	0.0	0.0
clone3	1.1591600893770937	7.108683860472035	5.188066551498435	0.0	0.0	0.0	0.0	0.0	0.0	0.0
clone3	9.008812150935569	4.2498143616937005	3.982305908641494	0.0	0.0	0.29848865130884106	0.7711177187475163	0.203936901681347	1.6364277708812602	0.5773933179159972
clone5	8.232700306506644	5.942048134675807	1.6376530819406727	0.0	0.8033884842660971	0.1841222915646098	0.0	0.3144954549151728	1.0094280966242535	0.3419176613520124
clone3	10.401921804282694	7.3207127597545	2.7961564392161007	0.0	0.8230314130306473	0.25149880000299546	2.274033301650897	0.4725378536731265	0.22980193655803918	0.3891973137306886
clone5	1.7059766778314083	3.2021650479598716	0.17860725234704794	0.0	0.0	0.0	0.0	0.0	0.29357651021964076	0.0
clone3	10.974012791039723	4.814496099658678	2.1829564054820323	0.0	1.0708996045370685	0.613577656030015	1.902145091215933	0.3772941215911562	1.7940613134728025	0.2278844516053771
clone3	13.247221501635304	5.908372672610372	1.5970571392215722	0.0	0.0	0.0	0.0	0.0	0.0	0.0
clone3	2.679490763922506	2.491929431010035	5.520416326781551	0.0	0.0	0.0	0.0	0.0	0.0	0.0
clone5	5.921845591606641	2.6560400920888636	0.0	0.0	0.0	0.0	0.0	0.0	0.0	0.0
clone3	11.164856853725071	4.689245562576794	2.149276651904206	0.24371211279262342	0.17572953745853095	0.16109628537686052	0.8323545939438142	0.0550330425764464	1.1775877531492998	0.3490177214678068
clone3	9.686580955667583	6.617961457410708	4.651040864142306	0.22602587739341792	0.48893043229822797	0.0	1.5439009185290447	0.3572749878537421	0.8190974857488812	0.5317755045912301
clone5	3.076004944461856	2.5248681625099283	0.0	0.0	0.0	0.0	0.0	0.0	0.0	0.0070973096294918705
clone3	7.656003725630064	6.689387091490751	3.3107310745001657	0.0	0.4872466426045621	0.7444548530006877	1.1539379981902944	0.10172702747449885	0.5441844395203502	0.3456157591744271
clone3	4.801971902328774	6.09940895160684	2.131462072146834	0.0	0.0	0.0	0.0	0.0	0.0	0.0
clone3	9.7199454707438	5.895365377164324	3.7979398943525355	0.4698091188918181	0.5081364537689776	0.3105487988364709	0.0	0.21217677649675493	0.0	0.19223114907587138
clone5	0.3219621002992199	0.7472609422256107	0.0	0.04357329443025877	0.12567475269133227	0.0	0.0	0.0	0.0	0.0
clone3	8.667799645041718	2.704279682038199	2.938982849269684	0.0	0.0	0.0	0.0	0.0	0.0	0.0
clone3	9.268777873382103	6.898755255730528	4.438657834354295	0.46459481124596	1.0049935189970236	0.15355104315388216	1.5867394567790183	0.10491093665849538	0.28060831365277994	0.2851464270143198
clone3	9.00444106304089	6.371628518987643	2.61212023301539	0.7616446960200327	0.18306225954559238	0.5034552033538858	2.1677162945140336	0.11465884756101932	0.6133626652138638	0.44149157190869487
clone3	7.193605361214148	6.744599636742761	1.7886947100373887	0.0	0.0	0.0	0.0	0.0	0.0	0.0
clone3	6.119520835076465	8.393987031157797	2.8091499421499573	0.0	0.0	0.0	0.0	0.0	0.7695660225278651	0.0
clone5	10.128438837098642	1.4535846926630607	0.0	0.0	0.0	0.0	0.0	0.0	0.0	0.0
clone3	11.594170575549084	4.657837651075175	2.2319211471043925	0.0	1.0949203876859954	0.3345815958443719	1.728720980118374	0.28574593086246775	0.6114343182615591	0.2588844525795064
clone3	7.009467133404369	5.936087198272769	0.9481422884302262	0.0	0.0	0.0	0.0	0.008568544357056484	0.0	0.0
clone3	2.5173034080633507	2.388994649320539	1.4727744707131147	0.0	0.0	0.0	0.0	0.0	0.0	0.010249781802147251
clone5	1.8093050850294	1.107835475036932	0.036725298025756914	0.0	0.0	0.0	0.0	0.0	0.0	0.0
clone3	12.434564016608586	3.028429792897287	4.3142267872460085	0.5870417795427403	0.7054811460797791	1.1641224840452786	0.0	0.0	0.709128900339813	0.12009953755604999
clone3	6.070423888621072	8.468251589315082	3.0188297945297498	0.0	0.0	0.0	1.3361235986522386	0.0	0.0	0.6202823094187668
clone3	8.140730968384533	3.5842856029023635	4.04839623188039	0.0	0.0	0.0	0.0	0.8983928944881974	0.0	0.0
clone3	9.190093074582755	4.872087132717362	2.805018334172019	0.0	0.0	0.0	0.0	0.0	0.0	0.0
clone3	13.300951822918668	5.019669642050684	2.2048602862752578	0.0	0.13520563229652963	0.0	0.0	0.0	0.0	0.03836184237291736
clone3	8.297551594161545	1.209869760238947	1.150385657200724	0.10208758290230464	0.04907375760718835	0.022493657510104344	0.05811027584942506	0.03842094833402608	0.0	0.03829011584423909
clone3	11.574165438614852	5.203052493889579	6.0944269931388915	0.46070870012393783	1.1626851060815588	0.7613333143388058	1.9668339348419206	0.5201670368110518	1.1130446427521665	0.4477054152962561
clone5	7.708154606632029	2.472644940131473	0.7666550874959844	0.0	0.0	0.0	0.0	0.0	0.0	0.0
clone5	4.94175195027722	0.28939290127559986	0.0	0.0	0.0	0.0	0.0	0.0	0.0	0.0
clone3	2.583657440717158	3.8026990304024486	0.4496996867764874	0.0	0.0	0.0	0.0	0.0	0.0	0.0
clone3	1.035545175821782	3.056662921903093	1.618502222052855	0.0	0.07218123530198314	0.0	0.17094560103284573	0.0	0.0	0.030719931454455486
clone0	4.22871827711053	3.710428999741508	3.855403142081882	0.5723008589517522	1.306755689111945	2.2067320538931203	2.687561196532524	2.832339502735159	2.7652892377649874	1.0049690814918166
clone3	5.858002850671488	10.349281527494517	1.6646814471999751	0.0	0.0	0.0	0.0	0.0	0.0	0.0
clone3	10.686662653544827	8.534239748544334	3.0368522353657985	0.2582674758962302	0.5586742106467905	0.3414350688095948	1.3230987017749523	0.2332792545145714	1.2479175251784536	0.3434435772065984
clone5	12.69247766371612	7.308935015144366	0.8706187390478433	0.44424783316747907	1.3880818225569709	0.2936525184979082	2.7816214016090366	0.4012654051052964	1.0732761734872847	0.34839685669412696
clone3	3.309110415271794	3.6996618659571667	0.43883332469249375	0.0	0.0	0.0	0.0	0.008427370094620764	0.0	0.0
clone3	4.855211880199633	7.847620687228675	2.0332659051061164	0.0	0.0	0.0	0.0	0.0	0.0	0.0
clone3	4.625904014321187	5.78863253422133	1.9372363440966962	0.0	0.0	0.0	0.0	0.0	0.0	0.016852758366124983
clone3	12.683264783301853	5.145551615074193	4.625429805724589	0.0	0.20628284140156689	0.0	2.931217025474088	0.0646013900555661	0.0	0.3511713104700685
clone5	2.23789239276522	4.263414713762568	0.12841232702485963	0.0	0.0	0.0	0.0	0.0	0.0	0.0
clone5	1.2171515446066998	2.916827832798955	0.0	0.0	0.0	0.0	0.0	0.0	0.0	0.0
clone5	2.2774931620454404	6.580601670082868	0.18876672482208712	0.0	0.0	0.0	0.0	0.0	0.0	0.0
clone3	9.995498025074813	5.987300467782212	2.774385673613907	0.3145948631689539	0.7939393411887153	0.5198763335399362	2.148883587190584	0.2841567831934596	0.7600423586386734	0.41834762508376266
clone3	5.868252534180262	3.469587254667741	3.8910529516102033	0.0	0.0	0.0	0.0	0.0	0.0	0.0
clone3	14.727390149255827	4.491135856493573	1.2697870865604621	0.0	0.0	0.0	0.0	0.0	0.0	0.0
clone3	8.528562973771725	4.827914109424094	3.2314404563293633	0.5496322543758009	0.5944716127995786	0.363312736033739	1.877169446635892	0.1241133848861664	0.0	0.2811153391324209
clone5	2.8012529004212	2.7959358320270953	0.0	0.0	0.0	0.0	0.0	0.0	0.0	0.0
clone3	9.264253709528392	3.2340340519997386	5.528550684870205	0.0	0.4520263381670917	0.27625696861351395	1.4273684610202628	0.18874751183966518	0.0	0.27788206366636115
clone0	2.680264735835828	5.241460032036912	1.938762448038792	6.347919138926062	12.542692275224718	3.2696428993614575	0.0	0.9680335600133576	0.995856666933806	0.607177242964949
clone3	9.757178249698882	5.9295517137826925	4.281403759174551	0.3883836750163388	1.9603185885798935	0.3850885782565814	4.310975890066023	0.0	1.407467566901956	0.7747077610917441
clone3	12.644254547059658	8.691561160979953	4.491431741909998	0.2037180868856385	0.8813501660661068	0.4039794331759231	2.087286719716608	0.5520230908855616	0.738256055872556	0.5626465779295112
clone3	11.482229253473951	6.838487054091193	3.8067518198614736	0.0	0.23343623630222174	0.3209964962451225	2.764215488317663	0.36552495718988526	0.19553603294752875	0.2649310964061894
clone3	7.340915975439921	4.74524802393918	0.2367987361645369	0.0	0.0	0.0	0.0	0.0	0.0	0.0
clone3	2.912630335959627	4.0954164887719	2.336217583859017	0.0	0.0	0.0	0.0	0.0	0.0	0.0
clone5	0.860887555361473	0.6802423553845207	0.0	0.0	0.0	0.0	0.0	0.0	0.0	0.0
clone3	10.197560214811485	6.96706720050286	3.147678698252613	0.9517961003469985	1.029444248085855	0.1572868234216096	4.876030868205645	0.42985336029697285	0.8623059024595998	0.7058692389966236
clone3	5.098102660692268	2.8297526657856884	0.5268141646417595	0.0	0.0	0.0	0.0	0.0	0.0	0.004582957493861885
clone5	1.9438320168140684	0.733586189466149	0.0	0.0	0.0	0.0	0.0	0.0	0.0	0.0
clone3	9.466779910235548	3.557285245656225	1.1363756834289644	0.0	0.0	0.0	0.0	0.0	0.0	0.0
clone0	5.8139577164559135	4.123053807734234	5.083584754896395	5.015036694640044	1.9950957847725208	4.915333442048134	5.684707474022863	0.8395778771709672	11.071543255276543	2.914364506003944
clone5	4.170395809639629	3.157965998683789	0.0	0.0	0.0	0.0	0.0	0.0	0.0	0.0
clone3	15.70063708200277	7.204615302295995	4.495484923402978	0.0	0.6964306726782943	0.10640631432214105	1.099563336838867	0.2544505758749155	1.166719384407728	0.3128635135657425
clone3	3.8745005189075314	3.0573368426517993	8.99170631683752	0.0	0.0	0.0	0.0	0.0	0.0	0.0
clone5	10.496203260565032	7.6109798135132305	0.05381212066935267	0.0	0.0	0.0	0.0	0.0	0.0	0.0
clone3	13.8850130416347	1.6506282033297672	1.3810070544198032	0.0	0.0	0.3726418294531724	0.0	0.0	0.0	0.0
clone5	10.221451452142263	3.672035246102924	0.14218576975529457	0.0	0.0	0.0	0.0	0.0	0.0	0.0
clone5	11.04114248148629	6.6053824064033675	0.24958066805334692	0.0	0.0	0.0	0.0	0.0	0.0	0.0
clone5	1.984435042947786	2.748230166255433	0.2819606172426153	0.0	0.0	0.0	0.0	0.0	0.0	0.0
clone3	3.745106092954789	3.6285612866060766	2.5071391050364267	0.0	0.0	0.0	0.0	0.0	0.0	0.0
clone3	9.019957729772003	5.45422887724263	4.077851689323374	0.27743897463720174	0.20004841830512507	0.18339009793431574	0.9475425838798351	0.06264896204222185	1.3405519119891551	0.31217813694535645
clone3	10.055349496601254	7.020391214744123	2.3335846555026962	0.22680966890583548	0.4906258997704368	0.8995415466947192	1.1619410358890567	0.35851391282245904	0.0	0.2784101980276356
clone5	1.3566377351637537	2.780072604128413	0.05397261859057429	0.0	0.34420766483069976	0.0	0.0	0.0	0.0	0.003756227276101824
clone0	5.147017588694558	3.183881804658228	1.9816402261584973	4.072748746257747	4.415132701128111	2.82209491411381	2.6380533637300796	1.7378672081586093	0.8143048706892093	3.1719842219216
clone5	5.347015207354974	4.808323783498077	0.22158980871753609	0.0	0.0	0.0	0.0	0.0	0.0	0.0
clone5	1.957975557163555	2.2982704887312457	0.0	0.0	0.0	0.0	0.0	0.0	0.0	0.0
clone3	10.925908977745664	4.7793352262849504	4.93951720363769	0.6721257625764452	0.8077313571472188	0.44428224110998016	1.9129365373553513	0.4047302673059487	1.8944515459302964	0.38960142569206596
clone3	4.304564847760628	5.411508122651182	0.27800854128339664	0.0	0.0	0.0	0.0	0.0	0.0	0.0
clone3	4.599587554402154	1.822638773238282	0.7842448966074661	0.0	0.0	0.0	0.0	0.0	0.0	0.0
clone3	7.706200445572564	6.428777665420736	4.034003821696241	1.3722787992807826	0.39579472008755934	0.7256726455895506	2.81206186183693	0.12395063457815937	0.9946030314758247	0.22459736929793
clone3	11.134573687879566	5.515251499991797	3.5596531023180744	0.2690922633920095	0.19402999070376234	1.4229826678492958	2.297589757260696	0.3038208856046038	0.6501108012372194	0.3853643856988332
clone5	4.476158473450862	2.5338979985785883	1.483999669283914	0.25241191807320906	0.0	0.0	0.4310336018324576	0.11399512051290923	0.30490604269314364	0.20655807263217732
clone3	3.3632257965038552	4.580090033641829	0.31557294678363157	0.0	0.0	0.0	0.0	0.0	0.0	0.0
clone5	5.458280303213904	3.9358995025400225	0.12925761825317453	0.0	0.0	0.0	0.0	3.495032918394446	0.0	0.0
clone3	8.22152834330391	5.51144084120042	6.025271181023747	0.2928091248829113	0.6333933692055946	0.1935499298847899	1.0000365490751926	0.26447888620398524	0.0	0.3893769935201836
clone3	15.283184848998932	5.355766052054461	3.257291979979998	0.7387057498810764	0.17754885502280748	0.3255282114862301	3.7843736044179583	0.2780139821450127	0.8923344374158402	0.3274431470214439
clone3	6.693496815981882	3.521639539803619	2.7412698203802224	0.4262945414049696	0.0	0.0	0.0	0.0	0.0	0.0
clone3	2.604809737257197	2.9491012076815766	2.2206433934736918	0.0	0.3631292751910163	0.16644548830804598	0.0	0.05686041502003389	0.0	0.2060610609078458
clone5	7.889928826850469	5.2026095420723015	0.0	0.0	0.0	0.0	0.0	0.0	0.0	0.0
clone3	2.830237914768308	5.687677618532466	9.219000827875453	0.0	0.0	0.0	0.0	0.0	0.0	0.0
clone3	8.688273890883554	5.492129009372326	6.913104077360796	0.19597374762762637	0.0	0.0	2.3425949798467385	0.0442531619519215	0.23673042191119348	0.26060550090657986
clone3	2.026238379793169	7.502186457477137	1.1982876932960729	0.0	0.0	0.0	0.0	0.0	0.0	0.0
clone3	12.185988738073066	6.689297104174994	4.040072165554094	0.4997611329185888	0.540531972669722	0.16517369852154704	2.9869764069679046	0.22570380594389763	0.9055447371101528	0.3067298600046587
clone3	6.5933750702015415	6.303656432655288	1.3115576423415434	0.0	0.0	0.0	0.0	0.0	0.0	0.0
clone5	3.1299371780822747	7.255292331839776	0.1073463366049813	0.0	0.0	0.0	0.0	0.0	0.0	0.0
clone5	1.1345556104301024	1.9588866286054962	0.11284319985421296	0.0	0.0	0.0	0.0	0.0	0.0	0.0
clone3	11.596975164464308	6.141362118228873	3.720768401579044	0.25314460869170896	0.36506174835361965	0.0	1.2968543637136205	0.40014107251156894	0.611582222063751	0.33663119855857193
clone5	4.270722999705932	1.6943887886548807	0.0	0.0	0.0	0.0	0.0	0.0	0.0	0.0
clone3	12.001014472000808	6.2592958582029805	4.224624483582045	0.0	0.0	0.0	0.0	0.0	0.0	0.0
clone5	13.860111319889402	9.124811852155077	0.0	0.0	0.0	0.0	0.0	0.0	0.0	0.0
clone3	6.640956532806324	5.404084929067297	5.366654198541626	0.28086414716358693	0.8100726074577904	0.3713083464349109	1.4388609607064164	0.3805344361083105	1.0178264516954696	0.258571790197164
clone3	3.694352404172096	4.8606122204187745	0.40378160792061135	0.0	0.0	0.0	0.0	0.0	0.0	0.0
clone5	5.66333086436114	7.011124661729803	0.21057060915332856	0.0	0.0	0.0	0.0	0.0	0.0	0.0
clone5	1.2105301182554675	4.180123460455015	0.0	0.0	0.0	0.0	0.0	0.0	0.0	0.0
clone3	9.910366886108765	4.4881089830639	3.9427508034931797	0.33530913563970677	0.24177591600350265	0.22164288670561966	2.2903752812526355	0.07571672054574201	0.810086801029012	0.3429949411779105
clone5	14.473680417194881	6.0426115760441315	0.719778033323714	0.0	0.0	0.0	0.0	0.0	0.0	0.0
clone3	6.837283924303505	2.2786019480574455	0.7312237204786084	0.0	0.0	0.0	0.0	0.0	0.0	0.0
clone3	11.098046304824345	5.18303516878252	3.5873974782501072	0.37549329470094184	0.8122525660354486	0.8687176436773723	1.6030367000335206	0.16958154633890263	0.6803769930063366	0.21125510092534708
clone3	8.057862662984633	7.180070385300722	4.749257143073028	0.0	0.7280805035188459	0.4004713138218289	0.0	0.273614687174752	0.0	0.24789360356995577
clone3	12.415051387580624	5.033572705681473	4.004770641473925	0.0	0.9823162948755891	0.4502586999836661	3.101870797478618	0.41017467532785556	0.0	0.20903417016156062
clone5	2.1960171060652884	1.8281443336721142	0.0	0.0	0.0	0.0	0.0	0.0	0.0	0.0
clone3	11.981715930659249	5.919448430543359	3.900124218880122	0.14741510245549022	0.6377652913201284	0.19488588516924613	1.7621435684436662	0.23301636762400701	0.3561460636725661	0.3015881705638143
clone3	9.76333808445248	4.642600234516905	2.3305540260799655	0.5285352587532954	0.7622046806534666	0.34936739869102984	2.707674716965711	0.179024155169137	0.9576821613680103	0.24329254804914974
clone3	10.73497346263572	3.0384679109446546	6.706791663117511	0.0	0.0	0.0	0.0	0.0	1.8803384111556696	0.5338854759885094
clone5	7.634318840107925	3.577795484721175	0.0	0.0	0.0	0.0	0.0	0.0	0.10230156615730139	0.0
clone3	6.652420715184102	8.225416114584434	4.875326964224332	0.47385094513539733	0.17083600494610188	0.3132204887517496	2.0229401326662546	0.2675026995961748	0.0	0.3392986407024592
clone3	6.378852895166986	0.6456736725870786	0.5462086793893879	0.0	0.0	0.0	0.0	0.0	0.0	0.0
clone5	1.380655895919118	5.559247717751784	0.0	0.0	0.0	0.0	0.0	0.0	0.0	0.0
clone0	0.16360020655636015	0.6482843869207993	0.12203789727172144	0.16605836438139085	1.2572385997132314	1.0153386079064124	0.1654164973074895	1.2655547624222554	0.06686451142524984	2.0412072342936702
clone3	10.237818066126806	5.284134445828654	5.3907674902316955	0.0	1.4692029475212847	0.40405808960761624	4.175386245788246	0.41409792901272346	0.9845330630886084	0.4376992102753394
clone3	7.442245960557085	7.909242744961708	1.1172947071959154	0.0	0.0	0.0	0.0	0.0	0.0	0.0
clone3	4.9795718804236015	3.199198391770751	0.7075279012018293	0.0	0.0	0.0	0.0	0.0	0.0	0.0
clone3	13.002370786804592	6.772513976823755	3.520004986408026	0.05206207712708447	0.3753955692985084	0.0	1.9558945769037424	0.08229357712366678	0.0	0.6071117959377818
clone3	11.805440859368495	6.921589693772673	3.3547778783266673	1.1412211693909762	0.41144091267553534	0.0	0.0	0.3865516109431748	0.34464025436362417	0.37939841189780166
clone5	0.4935678997587041	1.816117477757829	0.0	0.0	0.0	0.0	0.0	0.0	0.0	0.0
clone3	7.995576135773655	5.717301280058137	5.859678694143912	0.28476185369565304	0.6159858235485157	0.0	0.9725525513999288	0.5144204295472345	0.6879675934725298	0.2912890371200704
clone3	13.198533256855109	6.286140150133673	3.912943982733964	1.2022810908125183	0.7430651244184457	0.056765751633697605	0.0	0.0	0.0	0.0
clone3	6.890616552836638	1.8893981142979652	7.924273087840818	0.0	0.21013161622025395	0.09631682670680021	0.7464767390131033	0.09871006049426101	0.3520302013382828	0.029810281576615395
clone3	8.194016257380976	5.126797804987993	3.4314905905471873	0.0	0.8416984203535212	0.19290224467602873	0.4983450399323394	0.19769538607634757	1.4100841639774382	0.6268887741143735
clone3	4.080508581998081	8.084739194673238	2.990462324813064	0.0	0.3143657688572136	0.0	0.7445071433956544	0.0	0.3511013617569152	0.1189265059204287
clone5	4.378670539802797	4.448968971332763	0.0	0.0	0.0	0.0	0.0	0.0	0.0	0.0
clone3	12.155388803100056	5.504812314899901	4.490490353417044	0.2350100634025432	0.508364675845676	0.3106882772999053	0.8026343198730606	0.1592040544508831	0.0	0.21635717275424052
clone3	3.2668803553708	4.38213315932542	5.0857791752075645	1.537839547878802	0.0	0.0	0.0	0.0	0.0	0.0
clone3	10.019660087120359	2.651046170132591	5.199433207479809	0.0	0.0	0.0	0.2516993398869534	0.2329835484172994	0.0	0.0452318540035039
clone3	12.928472131663565	6.940097537905681	4.434031874352195	0.0	0.0	0.39881663269428597	1.0303057441322392	0.136242078306867	0.36441062352429326	0.30858668533187045
clone5	2.123601445351559	2.189620405274583	0.07543355682471566	0.0	0.0	0.0	0.0	0.0	0.0	0.0
clone3	3.071745874315087	6.779101673591488	0.22138887953204997	0.0	0.0	0.0	0.0	0.0	0.03638966156209947	0.0
clone5	6.368281844632419	6.766318310933549	0.0	0.0	0.0	0.0	0.0	0.0	0.0	0.0
clone3	4.629903054078736	5.312697782034765	0.24891425798410502	0.0	0.0	0.0	0.0	0.0	0.0	0.0
clone3	13.151934364088861	6.0218104949962	6.540474280294449	0.2617558309983804	0.7549601139038836	0.6920934961563171	0.0	0.29553762484149676	0.3161932098563715	0.40163352104161787
clone3	6.262574523666773	7.685240100073987	0.853256591342307	0.0	0.0	0.0	0.0	0.0	0.0	0.0
clone3	6.013525050246837	2.0542478913791613	4.193622288816456	0.0	0.0	0.0	0.0	0.0	0.0	0.0
clone3	12.526819226503417	7.215685944794135	6.1203124061329754	0.0	0.0	0.0	0.0	0.0	0.0	0.0
clone5	7.2789070406401	6.010155070855849	0.0	0.0	0.0	0.0	0.0	0.0	0.0	0.0
clone5	2.5415761065034768	5.056195534422453	0.0	0.0	0.0	0.0	0.0	0.0	0.0	0.0
clone3	8.967551571732578	6.2351682031706765	4.653469781054664	0.2638345675864175	0.7609556373093981	0.08719872045988138	1.5768885909973005	0.29788463988813924	0.3187042614410118	0.3508466846946014
clone3	5.363105141803025	4.535692239287368	0.38560181930628645	0.0	0.0	0.0	0.0	0.0	0.0	0.0
clone3	7.4505087873647	0.5751328576827549	0.5774256361932467	0.0	0.0	0.0	0.0	0.0	0.0	0.0
clone5	3.372710659471456	1.5556850439962722	0.18636149475539476	0.0	0.6094928588077475	0.0	0.0	0.0	0.0	0.0
clone5	10.061428829936913	2.6320809260552194	0.15162308509030462	0.0	0.0	0.0	0.0	0.0	0.0	0.0
clone5	0.37224107075946483	0.6532353178110039	0.0	0.0	0.0	0.0	0.0	0.0	0.0	0.0
clone3	9.838288119143348	6.6691596593348965	3.9469662967076498	0.0	0.0	0.0	0.0	0.0	0.0	0.0
clone5	0.7458824889443777	1.562268981616156	0.0	0.0	0.0	0.0	0.0	0.0	0.0	0.0
clone0	0.28396353751763126	2.089727244352124	0.32950269610091004	0.7686138720187471	1.685727951489611	0.29636944308582014	0.43751025202983607	2.1044391615989504	0.9671484935931797	2.2047247093770608
clone3	6.540825378858369	4.961591762823248	10.408835440451883	0.0	0.0	0.0	16.930410681619467	0.0	0.0	0.0
clone3	7.549747561601308	4.114875125727713	0.5585205726989023	0.0	0.0	0.0	0.0	0.0	0.0	0.0
clone0	0.0	1.919195005550433	3.8758394829732823	4.851987236531789	2.0915206804203623	2.09166189409335	2.2515059633086847	1.3338170186063203	4.9691556384846205	5.572813029244546
clone3	5.43526037691169	6.358789717379562	5.405924287298888	0.24519676952472466	0.0	0.4862329775596807	0.41871258509779036	0.05536829541313515	0.592380718371965	0.3260621777978296
clone3	9.777348547914233	4.942397713368574	0.8840524199268791	0.0	0.0	0.0	0.0	0.0	0.0	0.0
clone3	6.636672684752272	0.9986798266438669	0.5013305417609139	0.0	0.0	0.0	0.0	0.0	0.0	0.0
clone3	2.8277975929849246	6.320326062375114	0.6788877427799141	0.0	0.0	0.0	0.0	0.0	0.0	0.0
clone0	1.0019518967134906	3.1195592301904513	1.6193839928543974	9.576812341550236	0.7333164566053758	1.0643992175863737	2.4603263949105343	2.6984107353482156	3.480788419355061	4.22195717492483
clone3	15.38153224184963	5.016159264969925	6.984103524641797	0.678810689079908	0.48945900573855033	0.7478350804413394	3.8639250015078255	0.6642280005843006	2.186621324118094	0.32403937210438105
clone3	11.03422727177605	4.928304721592301	0.9061655374036126	0.0	0.3951470230264747	0.0	0.0	0.0	0.0	0.0
clone5	5.456623643284254	1.5693743110078773	0.0	0.0	0.0	0.0	0.0	0.0	0.0	0.0
clone3	10.546402555935181	6.633542402037523	1.74824662687567	0.39647653431768326	0.5717617987095523	0.2620751844698765	2.031140723467364	0.35811613536391107	0.23946589373096672	0.46639905024765965
clone3	9.003432952756178	6.272901090972877	3.444168511448224	0.15621731785811688	0.2252821716217142	0.41304520042289233	2.400893837703586	0.14110278239931978	0.18870584460453402	0.17577786722762873
clone3	12.76910510666166	6.735584931293861	4.329608717994305	0.392756544316579	0.9911950529045828	0.38942434757453875	2.347430510861622	0.2660670499042156	0.0	0.22096752346742066
clone3	11.516967205602217	5.80653016465062	3.9375895344055256	0.0	0.0	0.9659028849079436	1.2476602140079376	0.10998924124889961	0.2941914016769312	0.24912432194932718
clone3	5.4638008216911835	8.533013939496138	2.1737242755407293	0.0	0.0	0.0	0.0	0.0	0.0	0.0
clone0	1.0292618755052032	1.959830896952407	3.0711197173294793	2.026137100351452	5.250302691940776	3.9760411237767856	10.379856611020537	3.703096452639434	6.271752005473948	1.47023594501144
clone3	15.713099883306151	7.366164978722308	4.151264672585682	0.0	0.4791761446876849	0.7687302978024564	2.2696495484329184	0.2250946672391753	0.0	0.18694013852323935
clone3	7.9175606117966115	3.749393176640469	1.9687066598174754	0.0	0.0	0.0	0.0	0.0	0.0	0.0
clone3	1.4004391672187604	0.9799534210450546	0.23214674740980154	0.0	0.0	0.01740026284513241	0.0	0.011888410757049972	0.0	0.018848976178880168
clone3	8.738962542502096	3.336478132892544	1.5867374537125327	0.0	0.0	0.0	0.0	0.0	0.0	0.0
clone3	9.593341138982012	7.5842141646225745	4.606271486840401	1.3431013634201392	1.1298563501451384	0.14796736885737732	4.204859560464398	0.15164399026091605	1.3520218748724848	0.5953511764026252
clone0	0.8334187955957011	0.05897351017237469	10.672351814948872	1.973862899648548	1.067445962329779	0.4193820845182991	2.2872509902829243	1.4963500958832279	11.240588736730352	3.0142381567665626
clone3	2.1637114411714204	4.965018217696517	0.46114994969653034	0.0	0.0	0.0	0.0	0.0	0.0	0.0
clone5	1.9999824597718612	5.541651479807236	0.1046940959170145	0.0	0.0	0.0	0.0	0.0	0.0	0.0
clone3	10.325628974778258	6.599431735475248	3.644157275326415	1.3523581464546954	0.650081958946312	0.2979743482266806	2.6942617256906276	0.35627464866741887	1.0890721111400157	0.20750344395318396
clone3	12.63892374410484	3.776112011729657	2.7934904103750773	0.0	0.0	0.0	0.4056901959585401	0.0	0.0	0.024301639305703948
clone3	7.008365948235375	7.163269675614129	3.4852696160410352	0.0	0.5699264606094652	0.0	0.8998314769372453	0.713933186777223	0.0	0.37731170593725133
[truncated: 131 more rows]
