# Supplementary material for: Application of high-throughput single-nucleus DNA sequencing in pancreatic cancer
Source: Nat Commun. 2023 Feb 10;14:749. doi: 10.1038/s41467-023-36344-z (PMC9918733; doi:10.1038/s41467-023-36344-z)
Supplement: Supplementary file 6 — Source Data [file 41467_2023_36344_MOESM6_ESM.zip › source_data/supp_fig10/supp_fig10-PA04-1-clone_median_ploidy.csv]

clone0
clone0
clone0
clone0
clone0
clone0
clone2
clone0
clone1
clone0
clone0
clone0
clone2
clone0
clone0
clone1
clone0
clone0
clone0
clone0
clone0
clone0
clone0
clone0
clone0
clone0
clone0
clone0
clone0
clone0
clone0
clone0
clone0
clone0
clone0
clone0
clone1
clone0
clone0
clone2
clone0
clone0
clone0
clone0
clone0
clone0
clone0
clone0
clone0
clone1
clone0
clone0
clone0
clone1
clone0
clone2
clone0
clone0
clone0
clone1
clone0
clone1
clone0
clone1
clone1
clone2
clone0
clone0
clone1
clone0
clone0
clone0
clone0
clone0
clone1
clone0
clone0
clone0
clone2
clone0
clone1
clone0
clone0
clone2
clone0
clone0
clone1
clone1
clone0
clone0
clone1
clone0
clone0
clone0
clone2
clone0
clone0
clone0
clone0
clone0
clone0
clone0
clone1
clone0
clone0
clone0
clone0
clone0
clone1
clone0
clone0
clone0
clone1
clone0
clone2
clone0
clone0
clone1
clone0
clone0
clone1
clone0
clone0
clone0
clone0
clone0
clone0
clone0
clone0
clone0
clone0
clone0
clone0
clone0
clone0
clone0
clone0
clone0
clone0
clone0
clone0
clone0
clone1
clone0
clone0
clone0
clone1
clone0
clone0
clone0
clone0
clone0
clone1
clone0
clone1
clone0
clone0
clone0
clone0
clone1
clone0
clone0
clone0
clone0
clone0
clone0
clone0
clone0
clone0
clone0
clone0
clone0
clone1
clone0
clone0
clone1
clone0
clone0
clone0
clone0
clone0
clone0
clone0
clone0
clone0
clone0
clone0
clone0
clone1
clone0
clone0
clone1
clone0
clone0
clone0
clone0
clone0
clone0
clone0
clone0
clone0
clone0
clone0
clone0
clone0
clone0
clone0
clone0
clone1
clone0
clone0
clone0
clone0
clone1
clone0
clone0
clone0
clone1
clone0
clone0
clone0
clone0
clone0
clone0
clone1
clone0
clone0
clone0
clone0
clone1
clone0
clone0
clone0
clone0
clone1
clone0
clone0
clone0
clone0
clone1
clone0
clone0
clone0
clone1
clone0
clone0
clone0
clone0
clone0
clone0
clone0
clone1
clone0
clone2
clone0
clone0
clone0
clone0
clone0
clone2
clone2
clone1
clone0
clone1
clone1
clone0
clone1
clone0
clone0
clone2
clone0
clone0
clone0
clone0
clone0
clone0
clone0
clone1
clone1
clone0
clone0
clone0
clone1
clone1
clone0
clone0
clone0
clone0
clone1
clone0
clone0
clone0
clone0
clone0
clone0
clone0
clone0
clone0
clone0
clone0
clone0
clone0
clone0
clone0
clone0
clone0
clone0
clone2
clone2
clone0
clone1
clone0
clone1
clone1
clone1
clone0
clone0
clone1
clone1
clone0
clone0
clone2
clone0
clone0
clone0
clone0
clone0
clone0
clone0
clone2
clone0
clone0
clone0
clone0
clone0
clone0
clone0
clone0
clone0
clone0
clone0
clone0
clone0
clone0
clone0
clone0
clone0
clone0
clone0
clone1
clone0
clone2
clone0
clone1
clone1
clone0
clone0
clone0
clone0
clone0
clone0
clone0
clone1
clone0
clone0
clone0
clone0
clone0
clone0
clone0
clone1
clone0
clone0
clone0
clone0
clone1
clone0
clone0
clone0
clone1
clone0
clone0
clone0
clone0
clone0
clone0
clone0
clone2
clone0
clone0
clone0
clone1
clone0
clone1
clone0
clone0
clone0
clone0
clone0
clone0
clone0
clone0
clone1
clone0
clone0
clone2
clone0
clone0
clone0
clone1
clone0
clone0
clone0
clone0
clone0
clone0
clone0
clone0
clone0
clone1
clone2
clone0
clone0
clone1
clone0
clone0
clone0
clone0
clone0
clone0
clone0
clone0
clone0
clone0
clone0
clone0
clone0
clone0
clone0
clone0
clone0
clone0
clone1
clone0
clone0
clone0
clone0
clone0
clone1
clone0
clone0
clone1
clone2
clone0
clone0
clone0
clone2
clone1
clone0
clone1
clone1
clone0
clone2
clone1
clone0
clone0
clone0
clone0
