# Supplementary material for: Application of high-throughput single-nucleus DNA sequencing in pancreatic cancer
Source: Nat Commun. 2023 Feb 10;14:749. doi: 10.1038/s41467-023-36344-z (PMC9918733; doi:10.1038/s41467-023-36344-z)
Supplement: Supplementary file 6 — Source Data [file 41467_2023_36344_MOESM6_ESM.zip › source_data/supp_fig7/PR02-4_KRAS p.G12V_DP_distribution_in_cells_carrying_it.csv]

DP	chr12:25398284:C/A
AATCAGGAGTGCGACGTT-1	54
GATTGAGTACTGTCACTT-1	41
ATTCGCTTACAACACTCC-1	16
CATTGACAACTAGAGTCG-1	56
GATAGTTCTCTCTAGTAA-1	31
GCATACATGGCTCTCCAA-1	13
TATAATCGCCCATTCTGC-1	52
GCGACAACCTAGGTTAGT-1	22
CCAACGGAAAAGTACAGA-1	10
ATAGTCTCCGATCGATAC-1	13
TGTAGGTTACAACACCTA-1	50
CACATGTGCTACCGATTG-1	5
TCGGATGTTCTTACATGC-1	52
AATTCGGAACTCTCAGTC-1	50
TGCGCACTGTCTATTAGG-1	21
AATGCTGATATAGCACGG-1	33
TGATGACAGTAGACCATG-1	16
