# Supplementary material for: Application of high-throughput single-nucleus DNA sequencing in pancreatic cancer
Source: Nat Commun. 2023 Feb 10;14:749. doi: 10.1038/s41467-023-36344-z (PMC9918733; doi:10.1038/s41467-023-36344-z)
Supplement: Supplementary file 6 — Source Data [file 41467_2023_36344_MOESM6_ESM.zip › source_data/supp_fig7/PR02-3_KRAS p.G12V_AF_distribution_in_cells_carrying_it.csv]

AF	chr12:25398284:C/A
CCAATGCCTTTGCTCTGC-1	64.0
CCATAGCCATCACCGAGG-1	33.33333333333333
TGGAGAGTGTCCTCTAGT-1	52.94117647058824
ACCGTCCTAACTAACCGA-1	39.39393939393939
GATCTACTTCTATACTAG-1	42.857142857142854
TCCTCGTCGCATCGAAGC-1	70.45454545454545
ACATGACTATAGTTGACG-1	25.0
AGTGTCTCTGGACACTGG-1	45.65217391304348
CTTGGTCATGCACTGGAT-1	38.70967741935484
CAATTGTCTGTCTTATGC-1	25.64102564102564
GCCTGCATCGACGCCGTA-1	57.99999999999999
ACCGAGACATGGAGAACC-1	20.408163265306122
ACGGACCATCGAGCCGTT-1	36.0
GCGAACTCGCTCTCGATA-1	33.33333333333333
GGATAGTCATAGTAGTCT-1	67.85714285714286
TGCAACTCTCGTGGTACC-1	62.0
AGCTACTCACCATATCTT-1	63.33333333333333
TTCAGTGCCCAGAGCACC-1	40.0
GTAGTGGAGAGCAACATT-1	46.0
TTCTGAATGGACACCGAT-1	29.629629629629626
GCAGGAGAACGCCATTAC-1	25.0
CACTAGACTCCATTCTGC-1	25.37313432835821
GCCAATGAATAAGTACAC-1	36.0
TGTCTACACAACGCATTG-1	31.428571428571427
ATTCACCTCCCTAAGAAG-1	23.52941176470588
CTCGTGTCCCAGTTGAGT-1	40.0
GGTGTGACCTCGGATGTT-1	35.55555555555556
CTCAGTGATATGCTGTCG-1	37.93103448275862
GAGTGCATACTTCCTGAT-1	22.448979591836736
GATGCGACGAATGAGTCG-1	40.909090909090914
AATCTGACCTTATTCGAC-1	62.96296296296296
GGAGCATCTGACTTGATT-1	56.00000000000001
TCTAGCTGGAGTACGAAT-1	31.57894736842105
TTAGCGTCTTAACCGTGA-1	50.0
ACCAGCGTTGCCGTCTTC-1	43.13725490196079
TTGCAGTCACAATTGTCT-1	23.076923076923077
AGGTGCGAGGCTTCACTC-1	41.17647058823529
GATTATGCGAACAACTGG-1	54.166666666666664
ACACCACATCACTGGTCC-1	46.666666666666664
CTGCTTAGGCCGGTGGTT-1	27.659574468085108
TGTCATAGCCCGAAGCGT-1	70.58823529411765
GAATTCAGTACCGAGTAG-1	58.333333333333336
GACGTCAATCTCCACGTC-1	23.52941176470588
AGAAGAGTCGAGTTAACT-1	21.428571428571427
CATCCACCGGTCACTATG-1	62.5
GTATTACTGGTGACGTAA-1	29.411764705882355
CTGTACGACTCGCGTCAT-1	100.0
AGCATATGGGAAGTGTGA-1	43.13725490196079
CGACGTGATAGTCGATCA-1	21.052631578947366
ACCGCTGTGCTGGTACAT-1	71.42857142857143
AACTTAGCTCGACCTGTA-1	32.6530612244898
AGACCAGCTCGCGTGAGA-1	58.82352941176471
GTGACTCTCCTTCCGTGG-1	52.72727272727272
AGCACCAGCAAGCATTGC-1	20.930232558139537
TACAACACCACAGTATTG-1	37.5
AGCAACATTAGATCTGAC-1	45.16129032258064
GCGATATGATGTTAAGCC-1	32.25806451612903
