# Supplementary material for: Application of high-throughput single-nucleus DNA sequencing in pancreatic cancer
Source: Nat Commun. 2023 Feb 10;14:749. doi: 10.1038/s41467-023-36344-z (PMC9918733; doi:10.1038/s41467-023-36344-z)
Supplement: Supplementary file 6 — Source Data [file 41467_2023_36344_MOESM6_ESM.zip › source_data/supp_fig7/PR02-4_KRAS p.G12V_AF_distribution_in_cells_carrying_it.csv]

AF	chr12:25398284:C/A
AATCAGGAGTGCGACGTT-1	31.48148148148148
GATTGAGTACTGTCACTT-1	21.951219512195124
ATTCGCTTACAACACTCC-1	25.0
CATTGACAACTAGAGTCG-1	58.92857142857143
GATAGTTCTCTCTAGTAA-1	22.58064516129032
GCATACATGGCTCTCCAA-1	38.46153846153847
TATAATCGCCCATTCTGC-1	40.38461538461539
GCGACAACCTAGGTTAGT-1	40.909090909090914
CCAACGGAAAAGTACAGA-1	40.0
ATAGTCTCCGATCGATAC-1	23.076923076923077
TGTAGGTTACAACACCTA-1	60.0
CACATGTGCTACCGATTG-1	100.0
TCGGATGTTCTTACATGC-1	23.076923076923077
AATTCGGAACTCTCAGTC-1	26.0
TGCGCACTGTCTATTAGG-1	23.809523809523807
AATGCTGATATAGCACGG-1	27.27272727272727
TGATGACAGTAGACCATG-1	25.0
