# Supplementary material for: Application of high-throughput single-nucleus DNA sequencing in pancreatic cancer
Source: Nat Commun. 2023 Feb 10;14:749. doi: 10.1038/s41467-023-36344-z (PMC9918733; doi:10.1038/s41467-023-36344-z)
Supplement: Supplementary file 6 — Source Data [file 41467_2023_36344_MOESM6_ESM.zip › source_data/supp_fig7/PR02-3_KRAS p.G12V_DP_distribution_in_cells_carrying_it.csv]

DP	chr12:25398284:C/A
CCAATGCCTTTGCTCTGC-1	25
CCATAGCCATCACCGAGG-1	36
TGGAGAGTGTCCTCTAGT-1	51
ACCGTCCTAACTAACCGA-1	33
GATCTACTTCTATACTAG-1	21
TCCTCGTCGCATCGAAGC-1	44
ACATGACTATAGTTGACG-1	20
AGTGTCTCTGGACACTGG-1	46
CTTGGTCATGCACTGGAT-1	31
CAATTGTCTGTCTTATGC-1	39
GCCTGCATCGACGCCGTA-1	50
ACCGAGACATGGAGAACC-1	49
ACGGACCATCGAGCCGTT-1	50
GCGAACTCGCTCTCGATA-1	51
GGATAGTCATAGTAGTCT-1	28
TGCAACTCTCGTGGTACC-1	50
AGCTACTCACCATATCTT-1	30
TTCAGTGCCCAGAGCACC-1	35
GTAGTGGAGAGCAACATT-1	50
TTCTGAATGGACACCGAT-1	54
GCAGGAGAACGCCATTAC-1	24
CACTAGACTCCATTCTGC-1	67
GCCAATGAATAAGTACAC-1	50
TGTCTACACAACGCATTG-1	35
ATTCACCTCCCTAAGAAG-1	51
CTCGTGTCCCAGTTGAGT-1	50
GGTGTGACCTCGGATGTT-1	45
CTCAGTGATATGCTGTCG-1	29
GAGTGCATACTTCCTGAT-1	49
GATGCGACGAATGAGTCG-1	22
AATCTGACCTTATTCGAC-1	54
GGAGCATCTGACTTGATT-1	50
TCTAGCTGGAGTACGAAT-1	19
TTAGCGTCTTAACCGTGA-1	16
ACCAGCGTTGCCGTCTTC-1	51
TTGCAGTCACAATTGTCT-1	13
AGGTGCGAGGCTTCACTC-1	17
GATTATGCGAACAACTGG-1	24
ACACCACATCACTGGTCC-1	60
CTGCTTAGGCCGGTGGTT-1	47
TGTCATAGCCCGAAGCGT-1	51
GAATTCAGTACCGAGTAG-1	24
GACGTCAATCTCCACGTC-1	17
AGAAGAGTCGAGTTAACT-1	14
CATCCACCGGTCACTATG-1	48
GTATTACTGGTGACGTAA-1	34
CTGTACGACTCGCGTCAT-1	50
AGCATATGGGAAGTGTGA-1	51
CGACGTGATAGTCGATCA-1	38
ACCGCTGTGCTGGTACAT-1	49
AACTTAGCTCGACCTGTA-1	49
AGACCAGCTCGCGTGAGA-1	51
GTGACTCTCCTTCCGTGG-1	55
AGCACCAGCAAGCATTGC-1	43
TACAACACCACAGTATTG-1	8
AGCAACATTAGATCTGAC-1	31
GCGATATGATGTTAAGCC-1	31
